# Supplementary material for: Embryonic transcription is controlled by maternally defined chromatin state
Source: Nat Commun. 2015 Dec 18;6:10148. doi: 10.1038/ncomms10148 (PMC4703837; doi:10.1038/ncomms10148)
Supplement: Supplementary Data 1 — Transcription start sites of genes that have a MaD or a ZyD trimethylation of H3K4 or H3K27 at stage 11. [file ncomms10148-s2.xlsx]

## Sheet: ZyD H3K4me3
Scaffold	Start	Stop	Name	Score	Strand
scaffold_1	591099	591299	stoml2	600	-
scaffold_1	17697716	17697916	gcnt4	600	+
scaffold_1	21231276	21231476	ugt3a2	600	-
scaffold_1	25099727	25099927	c6.2	600	+
scaffold_1	25179632	25179832	c7	600	-
scaffold_1	25874976	25875176	c9	600	+
scaffold_1	26563973	26564173	egflam	600	-
scaffold_1	46363391	46363591	kntc1	600	+
scaffold_1	55325396	55325596	ggt1	600	-
scaffold_1	59249730	59249930	unnamed	600	+
scaffold_1	61711316	61711516	sds	600	-
scaffold_1	62841029	62841229	emid1	600	+
scaffold_1	64039947	64040147	aplnr	600	-
scaffold_1	64779893	64780093	slc12a3.2	600	+
scaffold_1	68066756	68066956	pm20d1	600	-
scaffold_1	70782763	70782963	unnamed	600	+
scaffold_1	73121425	73121625	cept1	600	+
scaffold_1	73684638	73684838	unnamed	600	+
scaffold_1	75842326	75842526	celsr2	600	+
scaffold_1	78844419	78844619	cttnbp2nl	600	-
scaffold_1	85628858	85629058	mmp14	600	+
scaffold_1	88243458	88243658	tdgf1p3	600	+
scaffold_1	88277462	88277662	tdgf1p2	600	+
scaffold_1	91367329	91367529	slc28a3	0	+
scaffold_1	92850857	92851057	foxb2	0	-
scaffold_1	95949100	95949300	foxd4l1.2	600	+
scaffold_1	95966556	95966756	foxd4l1.1	600	-
scaffold_1	102365578	102365778	cer1	600	-
scaffold_1	119403948	119404148	klb	600	-
scaffold_1	122090533	122090733	admp	600	-
scaffold_1	122115235	122115435	pnhd	600	-
scaffold_1	124566849	124567049	acer1	600	+
scaffold_1	125689509	125689709	lppr3	600	-
scaffold_1	125707362	125707562	cfd	600	-
scaffold_1	126357224	126357424	hmha1	600	-
scaffold_1	129321016	129321216	gdf3	600	+
scaffold_1	137938314	137938514	sec31a	600	+
scaffold_1	144602537	144602737	enoph1	600	-
scaffold_1	152438738	152438938	bmpr1b	600	-
scaffold_1	170149625	170149825	lrat	600	-
scaffold_1	175750927	175751127	hpgd	600	-
scaffold_1	181232749	181232949	post	0	+
scaffold_1	186817207	186817407	phox2b	600	+
scaffold_1	187046342	187046542	apbb2	600	+
scaffold_1	187328489	187328689	rbm47	600	+
scaffold_1	197445321	197445521	hgfac	600	-
scaffold_1	201629794	201629994	foxi4.1	600	-
scaffold_10	1093771	1093971	metrnl	600	-
scaffold_10	1102248	1102448	b3gntl1	600	+
scaffold_10	1817043	1817243	dnah9	600	-
scaffold_10	4156304	4156504	evpl	600	+
scaffold_10	6271987	6272187	cpne1	600	+
scaffold_10	6296072	6296272	fer1l4	600	+
scaffold_10	6430977	6431177	st3gal2.2	600	+
scaffold_10	11775691	11775891	eya2	600	+
scaffold_10	15473184	15473384	dgke	600	+
scaffold_10	15522902	15523102	afmid	0	+
scaffold_10	18979299	18979499	cdk5r1	600	+
scaffold_10	19267435	19267635	plcd3	600	+
scaffold_10	21389815	21390015	crtap	600	-
scaffold_10	21423459	21423659	slc13a3	600	+
scaffold_10	21514645	21514845	dlx3	600	+
scaffold_10	22431267	22431467	spaca5	600	-
scaffold_10	30773959	30774159	gs17	0	-
scaffold_10	32878698	32878898	krt12	600	-
scaffold_10	33328042	33328242	krt	600	-
scaffold_10	33430845	33431045	hap1	600	-
scaffold_10	34772308	34772508	bmp7.1	600	-
scaffold_10	34829778	34829978	rbm38	600	+
scaffold_10	35472079	35472279	cass4	600	-
scaffold_10	37453969	37454169	osbpl2	600	+
scaffold_2	2171574	2171774	nkain1	600	+
scaffold_2	2548178	2548378	manea	600	+
scaffold_2	3532424	3532624	rhbdl2	600	-
scaffold_2	3853914	3854114	cyp4f22	600	-
scaffold_2	3996687	3996887	grhl3	600	+
scaffold_2	4221732	4221932	sh3d21	600	-
scaffold_2	7694580	7694780	abhd10	600	-
scaffold_2	12538099	12538299	tmem30b	600	-
scaffold_2	17187596	17187796	acy3	600	+
scaffold_2	18424056	18424256	sebox	600	+
scaffold_2	21249547	21249747	upk3b	600	+
scaffold_2	47076067	47076267	tmsb4x	600	-
scaffold_2	53716088	53716288	mid1ip1	600	+
scaffold_2	69613583	69613783	scel	600	-
scaffold_2	76570845	76571045	lpar6	600	-
scaffold_2	78286437	78286637	prph	600	+
scaffold_2	80712738	80712938	slc39a5	600	-
scaffold_2	83144828	83145028	pcdh8.2	600	-
scaffold_2	86740931	86741131	mettl7a	600	+
scaffold_2	104136077	104136277	stard13	600	+
scaffold_2	111313490	111313690	stx19	600	+
scaffold_2	118232006	118232206	slc35f2	600	+
scaffold_2	120656780	120656980	mmp3	600	+
scaffold_2	131609437	131609637	cyyr1	600	-
scaffold_2	133016895	133017095	naalad2	600	-
scaffold_2	137837754	137837954	sytl2	600	-
scaffold_2	140829474	140829674	serpinh1	600	+
scaffold_2	146427668	146427868	upk1b	600	-
scaffold_3	205122	205322	upk3a	600	+
scaffold_3	5678067	5678267	nodal1	600	-
scaffold_3	5685988	5686188	nodal2	600	-
scaffold_3	6120449	6120649	unnamed	600	+
scaffold_3	8137071	8137271	bmp1	600	-
scaffold_3	10373371	10373571	nkx3-1	600	+
scaffold_3	21305305	21305505	gatm	600	+
scaffold_3	25184309	25184509	mespb	600	-
scaffold_3	25201321	25201521	mesp2	600	+
scaffold_3	25215747	25215947	mespa	600	+
scaffold_3	35532401	35532601	rab27a	600	-
scaffold_3	44788695	44788895	cdx1	600	+
scaffold_3	53232347	53232547	tnni1.2	600	-
scaffold_3	55610091	55610291	sparc	600	-
scaffold_3	55897105	55897305	ckap4	600	-
scaffold_3	59376105	59376305	wnt8a	600	-
scaffold_3	62175930	62176130	atp10b	600	+
scaffold_3	63485871	63486071	dhfr	600	+
scaffold_3	77507114	77507314	slc5a8	600	-
scaffold_3	81286463	81286663	myf5	600	+
scaffold_3	83476427	83476627	kitlg	600	-
scaffold_3	84969404	84969604	angpt4	600	+
scaffold_3	85764418	85764618	hal.1	600	-
scaffold_3	107885542	107885742	hgf	600	-
scaffold_3	108226102	108226302	cacna2d1	600	-
scaffold_3	112328970	112329170	tmem110l	600	-
scaffold_4	9582071	9582271	uvs.2	600	+
scaffold_4	10214601	10214801	mdk	600	+
scaffold_4	10658361	10658561	fgf4	600	-
scaffold_4	20313769	20313969	syt8	600	+
scaffold_4	20526381	20526581	igf2	600	+
scaffold_4	25020726	25020926	slc38a8	600	+
scaffold_4	27844459	27844659	sipa1	600	-
scaffold_4	38720188	38720388	pdp2	600	-
scaffold_4	39722775	39722975	adamts18	600	+
scaffold_4	41852047	41852247	cdh11	600	-
scaffold_4	44344155	44344355	unnamed	600	-
scaffold_4	47028031	47028231	fam92b	600	-
scaffold_4	51966659	51966859	tat	600	-
scaffold_4	58673180	58673380	eps8l2	600	+
scaffold_4	61601385	61601585	foxa4	600	+
scaffold_4	67227564	67227764	rpl5	600	-
scaffold_4	71414781	71414981	cfh	600	+
scaffold_4	73838479	73838679	pdgfb	600	+
scaffold_4	78712389	78712589	pmm2	600	+
scaffold_4	79997581	79997781	rbfox2	600	-
scaffold_4	80298814	80299014	rab11fip4l	600	+
scaffold_4	83134095	83134295	fam83f	600	+
scaffold_4	87927455	87927655	ctbs	600	+
scaffold_4	94348800	94349000	dnajc6	600	-
scaffold_4	97410589	97410789	c8b	600	+
scaffold_4	102087839	102088039	tspan1	600	+
scaffold_4	107583419	107583619	ttc22	600	-
scaffold_4	110116940	110117140	rgs16	600	+
scaffold_4	111624565	111624765	kifc3	600	-
scaffold_4	125116766	125116966	irak2	600	-
scaffold_4	125650852	125651052	c3orf32	600	+
scaffold_4	130763046	130763246	frmd4b	600	+
scaffold_4	132814865	132815065	magi1	600	+
scaffold_4	136467928	136468128	fam3d	600	+
scaffold_4	136993678	136993878	aldh1l1	600	+
scaffold_4	137524283	137524483	hesx1	600	-
scaffold_4	137756121	137756321	unnamed	600	+
scaffold_4	139810032	139810232	unnamed	600	-
scaffold_4	140003468	140003668	fgd1	600	+
scaffold_4	140323123	140323323	phf8	600	-
scaffold_5	3785983	3786183	kng1	600	-
scaffold_5	6291656	6291856	tp63	600	-
scaffold_5	11678778	11678978	atp13a-like	600	+
scaffold_5	48168036	48168236	prdm1	600	+
scaffold_5	52424680	52424880	frk	600	-
scaffold_5	57618877	57619077	rspo3	600	-
scaffold_5	65046311	65046511	ezr	600	+
scaffold_5	72091707	72091907	t2	600	+
scaffold_5	82212680	82212880	akap12	0	+
scaffold_5	101205712	101205912	hao1	600	+
scaffold_5	101798280	101798480	capn8	600	+
scaffold_5	103488838	103489038	atp12a	600	-
scaffold_5	114159405	114159605	esrrg	600	-
scaffold_5	118173073	118173273	mix1	600	-
scaffold_5	118186300	118186500	mixer	600	-
scaffold_5	119241267	119241467	capn13	600	+
scaffold_5b	3195462	3195662	cyp2a13	600	-
scaffold_5b	3195726	3195926	unnamed	600	+
scaffold_6	10510272	10510472	enpp2	600	+
scaffold_6	13686725	13686925	pcbp2	600	+
scaffold_6	18336007	18336207	fzd6	600	-
scaffold_6	24360029	24360229	atp6v0d2	600	-
scaffold_6	25733699	25733899	unnamed	600	+
scaffold_6	33093984	33094184	tox	600	+
scaffold_6	36549831	36550031	prkdc	600	+
scaffold_6	45475606	45475806	twsg1	600	-
scaffold_6	50688676	50688876	darmin	600	-
scaffold_6	50771843	50772043	fam69c	600	-
scaffold_6	58566021	58566221	dsp	600	+
scaffold_6	60189112	60189312	nedd9	600	-
scaffold_6	63790689	63790889	unnamed	600	-
scaffold_6	64060201	64060401	unnamed	600	+
scaffold_6	64817064	64817264	cdh20	600	-
scaffold_6	65301499	65301699	unnamed	600	-
scaffold_6	86652005	86652205	ccdc129	600	+
scaffold_6	87722907	87723107	bmper	600	+
scaffold_6	89532236	89532436	galnt12	600	+
scaffold_6	95658917	95659117	cmtm8	600	-
scaffold_6	108166761	108166961	agr2	600	+
scaffold_6	108720046	108720246	meox2	0	+
scaffold_6	113325932	113326132	hepacam2	600	-
scaffold_6	119475646	119475846	kiaa1217	600	+
scaffold_6	123120541	123120741	best2	600	+
scaffold_6	123248358	123248558	unnamed	600	-
scaffold_6	126435276	126435476	masp1	600	+
scaffold_6	126435276	126435476	unnamed	600	+
scaffold_6	136347092	136347292	znf527	600	-
scaffold_6	136748171	136748371	sema3f	600	-
scaffold_6	140496059	140496259	cry-dash	600	+
scaffold_6	142409167	142409367	znf585b	600	-
scaffold_7	1703433	1703633	smndc1	600	-
scaffold_7	1905500	1905700	rbm20	600	+
scaffold_7	3511348	3511548	tex261	600	+
scaffold_7	6225556	6225756	unnamed	600	+
scaffold_7	9449085	9449285	ank3	600	-
scaffold_7	11190723	11190923	sgms1	600	+
scaffold_7	15007500	15007700	styk1	600	+
scaffold_7	18754897	18755097	unnamed	600	-
scaffold_7	18958031	18958231	gdf2	600	-
scaffold_7	21449828	21450028	ventx3.2	600	+
scaffold_7	21462684	21462884	ventx1.2	600	+
scaffold_7	21472640	21472840	ventx3.1	600	-
scaffold_7	21483106	21483306	ventx2.2	600	+
scaffold_7	21498294	21498494	ventx1.1	600	-
scaffold_7	21510912	21511112	ventx2.1	600	-
scaffold_7	30267105	30267305	pcdh8l	600	-
scaffold_7	32520920	32521120	pank1	600	-
scaffold_7	37329883	37330083	slc43a1	600	-
scaffold_7	39557755	39557955	march8	600	+
scaffold_7	41665243	41665443	elovl3	600	+
scaffold_7	43249417	43249617	wnt8b	600	-
scaffold_7	43613239	43613439	nodal	600	+
scaffold_7	50984967	50985167	ca12	600	-
scaffold_7	70923610	70923810	mpzl2	600	+
scaffold_7	71078617	71078817	tmprss4	600	-
scaffold_7	77382554	77382754	trim29	600	-
scaffold_7	86669093	86669293	tmem45b	600	-
scaffold_7	94209078	94209278	plekhg5	600	-
scaffold_7	94452221	94452421	hes8	600	-
scaffold_7	94473426	94473626	esr10	600	+
scaffold_7	94480524	94480724	hes9.1	600	+
scaffold_7	94517833	94518033	hes3.1	600	+
scaffold_7	97507109	97507309	ttc34	600	+
scaffold_7	99081811	99082011	mpv17l	600	-
scaffold_7	100854616	100854816	myos	600	-
scaffold_7	102244985	102245185	cnfn.1	600	-
scaffold_7	103069172	103069372	igf3	600	+
scaffold_7	105857407	105857607	tmem150b	600	-
scaffold_7	107784741	107784941	gprc5c	600	+
scaffold_7	114448349	114448549	rps9	600	+
scaffold_7	114938505	114938705	mob2.2	600	-
scaffold_7	115582889	115583089	unnamed	600	+
scaffold_7	121618441	121618641	gramd1a	600	+
scaffold_7	122033576	122033776	unnamed	600	+
scaffold_7	123755822	123756022	unnamed	600	+
scaffold_7	123957229	123957429	ddx19b	600	+
scaffold_8	3588225	3588425	c5	600	-
scaffold_8	4106729	4106929	unnamed	600	-
scaffold_8	4157422	4157622	unnamed	600	-
scaffold_8	6517051	6517251	hmcn2	600	-
scaffold_8	8755540	8755740	unnamed	600	+
scaffold_8	9084967	9085167	prickle3	600	+
scaffold_8	9704041	9704241	sh2d3c	600	+
scaffold_8	9921064	9921264	znf750	600	+
scaffold_8	12896530	12896730	avpr2	600	+
scaffold_8	13219458	13219658	unnamed	600	-
scaffold_8	15955987	15956187	nr6a1	600	+
scaffold_8	16293812	16294012	iqsec2	600	-
scaffold_8	20828660	20828860	znf534	600	-
scaffold_8	24216348	24216548	wnt11b	600	+
scaffold_8	24755020	24755220	gjb1	600	-
scaffold_8	26298194	26298394	cdx4	600	+
scaffold_8	27700864	27701064	unnamed	600	+
scaffold_8	42316197	42316397	pou4f1.2	600	+
scaffold_8	42721027	42721227	lpar4	600	-
scaffold_8	44207537	44207737	clic1	600	-
scaffold_8	44406423	44406623	ly6g6c	600	-
scaffold_8	47623451	47623651	vgll1	600	+
scaffold_8	47915953	47916153	gpr101	600	-
scaffold_8	48056969	48057169	zic3	600	+
scaffold_8	49541552	49541752	exoc3l2	600	-
scaffold_8	49961441	49961641	degs3	600	+
scaffold_8	50173184	50173384	chst4	600	-
scaffold_8	50360278	50360478	clec4m	0	+
scaffold_8	52763961	52764161	kcnk6	600	-
scaffold_8	55374009	55374209	zfp36	600	+
scaffold_8	62327835	62328035	serpina1	600	-
scaffold_8	64872774	64872974	axl	600	+
scaffold_8	65831969	65832169	meis3	600	+
scaffold_8	69058959	69059159	cfb	600	-
scaffold_8	69800291	69800491	unnamed	600	+
scaffold_8	78543665	78543865	unnamed	0	+
scaffold_8	83685562	83685762	trappc6b	600	+
scaffold_8	86911476	86911676	nkx2-8	600	+
scaffold_8	94762378	94762578	rhov	600	-
scaffold_8	105506814	105507014	plekho1	600	-
scaffold_8	105893510	105893710	nr2f5	600	+
scaffold_8	106296416	106296616	arhgef11	600	+
scaffold_8	107699408	107699608	crabp1	600	+
scaffold_8c	2811	3011	creb3l4	600	-
scaffold_8c	1219545	1219745	vsig8	600	+
scaffold_8c	1503871	1504071	tagln2	600	-
scaffold_8c	4133555	4133755	anxa9	600	-
scaffold_9	5265380	5265580	tuba3e	600	-
scaffold_9	8684604	8684804	acvr2a	600	+
scaffold_9	18112340	18112540	slc25a12	600	+
scaffold_9	36127853	36128053	slc19a2	600	+
scaffold_9	36145851	36146051	slc19a3	600	-
scaffold_9	47318300	47318500	gbx2.1	600	-
scaffold_9	47324469	47324669	gbx2.2	600	+
scaffold_9	47487314	47487514	iqca1	600	-
scaffold_9	48220811	48221011	ag1	600	+
scaffold_9	49558349	49558549	frzb	600	+
scaffold_9	65489210	65489410	ntan1	600	+
scaffold_9	77761999	77762199	ntn3	600	+
scaffold_9	77984299	77984499	unnamed	600	+
scaffold_9	83023421	83023621	hagh	600	-
scaffold_9	83023158	83023358	haghl	600	+
scaffold_9	85205460	85205660	unnamed	600	-
scaffold_9	85768174	85768374	ppl	600	+
scaffold_9	86786445	86786645	kremen2	600	-
scaffold_9	86823301	86823501	cldn6.1	600	+
scaffold_9	91665748	91665948	pla2g7	600	-
scaffold_9	95786606	95786806	unnamed	0	-
scaffold_9	96834322	96834522	msgn1	600	-
scaffold_9	97738969	97739169	prss27	600	-
scaffold_9	97768956	97769156	unnamed	600	-

## Sheet: MaD H3K4me3
Scaffold	Start	Stop	Name	Score	Strand
scaffold_1	150729	150929	nol6	600	-
scaffold_1	179789	179989	ube2r2	600	+
scaffold_1	218183	218383	ubap2	600	+
scaffold_1	266359	266559	dcaf12	600	-
scaffold_1	498022	498222	dnajb5	600	+
scaffold_1	548291	548491	vcp	600	-
scaffold_1	575130	575330	fancg	600	-
scaffold_1	817623	817823	unnamed	600	+
scaffold_1	1653485	1653685	fn3krp	600	+
scaffold_1	4188967	4189167	pik3c3	600	+
scaffold_1	4875911	4876111	ska1	600	-
scaffold_1	4880455	4880655	me2	600	+
scaffold_1	4910076	4910276	elac1	600	+
scaffold_1	4918903	4919103	smad4.1	600	+
scaffold_1	4942604	4942804	lipg	600	+
scaffold_1	5092661	5092861	acaa2	600	-
scaffold_1	5367484	5367684	smad7	600	+
scaffold_1	5556940	5557140	ctif	600	-
scaffold_1	5579434	5579634	ccdc11	600	+
scaffold_1	6233348	6233548	c18orf32	600	-
scaffold_1	6246611	6246811	rpl17	600	-
scaffold_1	6366432	6366632	smad3	600	+
scaffold_1	6776666	6776866	hdhd2	600	+
scaffold_1	6820786	6820986	katnal2	600	-
scaffold_1	6826168	6826368	pias2	600	+
scaffold_1	6983918	6984118	atp5a1	600	-
scaffold_1	6986116	6986316	haus1	600	+
scaffold_1	7009506	7009706	fdx1l	600	-
scaffold_1	7009750	7009950	c18orf25	600	+
scaffold_1	7681907	7682107	plk2	600	-
scaffold_1	7703551	7703751	unnamed	600	-
scaffold_1	7745524	7745724	dazl	600	+
scaffold_1	7797526	7797726	rab3c	600	+
scaffold_1	8572402	8572602	depdc1b	600	-
scaffold_1	8653531	8653731	gpbp1	600	-
scaffold_1	8662361	8662561	mier3	600	+
scaffold_1	8691088	8691288	c5orf35	600	-
scaffold_1	8751662	8751862	map3k1	600	-
scaffold_1	9057790	9057990	il6st	600	+
scaffold_1	9142237	9142437	ddx4	600	-
scaffold_1	9247291	9247491	slc38a9	600	+
scaffold_1	9301918	9302118	ppap2a	600	+
scaffold_1	9421917	9422117	skiv2l2	600	-
scaffold_1	9421956	9422156	dhx29	600	+
scaffold_1	9452569	9452769	ccno	600	+
scaffold_1	9581588	9581788	gpx8	600	-
scaffold_1	9662341	9662541	esm1	600	-
scaffold_1	9693708	9693908	gzma	600	-
scaffold_1	9694355	9694555	cspg4	600	+
scaffold_1	10095322	10095522	mex3c	600	-
scaffold_1	11056966	11057166	mbd2	600	-
scaffold_1	11072581	11072781	poli	600	+
scaffold_1	11100732	11100932	c18orf54	600	+
scaffold_1	12060635	12060835	txnl1	600	-
scaffold_1	12060698	12060898	wdr7	600	+
scaffold_1	12404210	12404410	st8sia3	0	+
scaffold_1	12461118	12461318	onecut2	600	+
scaffold_1	12574337	12574537	fech	600	-
scaffold_1	12600277	12600477	nars	600	-
scaffold_1	12708547	12708747	ndufaf2	600	+
scaffold_1	12908337	12908537	zswim6	600	+
scaffold_1	13169941	13170141	kif2a	600	+
scaffold_1	13229854	13230054	dimt1	600	-
scaffold_1	13229104	13229304	ipo11	600	+
scaffold_1	13586646	13586846	htr1a	600	-
scaffold_1	13665823	13666023	rnf180	600	+
scaffold_1	13728286	13728486	rgs7bp	600	+
scaffold_1	13842719	13842919	cwc27	600	+
scaffold_1	14183591	14183791	adamts6	600	-
scaffold_1	14252304	14252504	cenpk	600	-
scaffold_1	14251935	14252135	ppwd1	600	+
scaffold_1	14278904	14279104	trim23	600	-
scaffold_1	14278915	14279115	c5orf44	600	+
scaffold_1	14456432	14456632	erbb2ip	600	+
scaffold_1	14568671	14568871	srek1	600	+
scaffold_1	14706077	14706277	mast4	600	+
scaffold_1	15328431	15328631	pik3r1	600	+
scaffold_1	15596732	15596932	slc30a5	600	+
scaffold_1	15651092	15651292	cenph	600	+
scaffold_1	15730417	15730617	cdk7	600	+
scaffold_1	15766501	15766701	serinc5	600	+
scaffold_1	15836850	15837050	thbs4	600	-
scaffold_1	15836479	15836679	mtx3	600	+
scaffold_1	15921107	15921307	cmya5	600	-
scaffold_1	15949403	15949603	papd4	600	-
scaffold_1	15959338	15959538	homer1	600	+
scaffold_1	16044382	16044582	jmy	600	-
scaffold_1	16086929	16087129	dmgdh	600	+
scaffold_1	16112924	16113124	arsb	600	+
scaffold_1	16335654	16335854	scamp1	600	-
scaffold_1	16343105	16343305	ap3b1	600	+
scaffold_1	16437176	16437376	bhmt	600	-
scaffold_1	16539801	16540001	tbca	600	+
scaffold_1	16598185	16598385	otp	600	+
scaffold_1	16692970	16693170	wdr41	600	+
scaffold_1	16817484	16817684	pde8b	600	-
scaffold_1	16837200	16837400	aggf1	600	+
scaffold_1	16969823	16970023	f2rl1	600	-
scaffold_1	17024041	17024241	f2r	600	-
scaffold_1	17207222	17207422	iqgap2	600	-
scaffold_1	17428244	17428444	poc5	600	+
scaffold_1	17540120	17540320	polk	600	-
scaffold_1	17554288	17554488	col4a3bp	600	+
scaffold_1	17789902	17790102	nsa2	600	-
scaffold_1	17790108	17790308	gfm2	600	+
scaffold_1	17838120	17838320	hexb	600	-
scaffold_1	17863388	17863588	enc1	600	+
scaffold_1	18123865	18124065	nedd4l	600	+
scaffold_1	18399764	18399964	malt1	600	+
scaffold_1	18559034	18559234	sec11c	600	+
scaffold_1	18692156	18692356	lman1	600	-
scaffold_1	19047687	19047887	fut11	600	-
scaffold_1	19253615	19253815	golph3	600	-
scaffold_1	19298232	19298432	mtmr12	600	-
scaffold_1	19713480	19713680	zfr	600	+
scaffold_1	19881768	19881968	capsl	600	+
scaffold_1	20216727	20216927	amacr	600	-
scaffold_1	20440080	20440280	rai14	600	+
scaffold_1	20539755	20539955	ttc23l	600	+
scaffold_1	20554992	20555192	brix1	600	-
scaffold_1	20561203	20561403	rad1	600	-
scaffold_1	20561296	20561496	dnajc21	600	+
scaffold_1	20637334	20637534	prlr	600	-
scaffold_1	21098336	21098536	spef2	600	+
scaffold_1	21364093	21364293	snx18	600	-
scaffold_1	21408194	21408394	arl15	600	+
scaffold_1	21794016	21794216	fst	600	-
scaffold_1	21960980	21961180	mocs2	600	+
scaffold_1	22748855	22749055	isl1	600	-
scaffold_1	23678281	23678481	mrps30	600	+
scaffold_1	23841648	23841848	fgf10	600	+
scaffold_1	24191988	24192188	nnt	600	-
scaffold_1	24201058	24201258	paip1	600	+
scaffold_1	24271113	24271313	hmgcs1	600	+
scaffold_1	24342112	24342312	znf131	600	-
scaffold_1	24802120	24802320	fbxo4	600	-
scaffold_1	24973023	24973223	plcxd3	600	+
scaffold_1	25205450	25205650	prkaa1	600	+
scaffold_1	25234172	25234372	ttc33	600	+
scaffold_1	25396417	25396617	ptger4	600	-
scaffold_1	25799443	25799643	dab2	600	+
scaffold_1	26214609	26214809	rictor	600	+
scaffold_1	26954565	26954765	nup155	600	+
scaffold_1	26994222	26994422	c5orf42	600	+
scaffold_1	27167619	27167819	nadkd1	600	+
scaffold_1	27206321	27206521	skp2	600	-
scaffold_1	27210738	27210938	lmbrd2	600	+
scaffold_1	28171435	28171635	cox7c	600	+
scaffold_1	28281099	28281299	rasa1	600	+
scaffold_1	28335335	28335535	ccnh	600	-
scaffold_1	29269251	29269451	cetn3	600	-
scaffold_1	29278997	29279197	mblac2	600	-
scaffold_1	29937601	29937801	cast	600	+
scaffold_1	30053834	30054034	lnpep	600	+
scaffold_1	30265803	30266003	riok2	600	-
scaffold_1	30510266	30510466	rgmb	600	+
scaffold_1	30590131	30590331	chd1	600	-
scaffold_1	30740049	30740249	fam174a	600	+
scaffold_1	31081307	31081507	pam	600	+
scaffold_1	31170841	31171041	ppip5k2	600	+
scaffold_1	31237667	31237867	c5orf30	600	+
scaffold_1	31322968	31323168	nudt12	600	-
scaffold_1	32000105	32000305	efna5	600	-
scaffold_1	32475872	32476072	fbxl17	600	-
scaffold_1	32508967	32509167	fer	600	+
scaffold_1	32724183	32724383	pja2	600	-
scaffold_1	32801841	32802041	man2a1	600	+
scaffold_1	33034912	33035112	slc25a46	600	+
scaffold_1	33160300	33160500	wdr36	600	+
scaffold_1	33190980	33191180	camk4	600	+
scaffold_1	33314529	33314729	stard4	600	-
scaffold_1	33598398	33598598	epb41l4a	600	-
scaffold_1	33622381	33622581	apc	600	+
scaffold_1	33694899	33695099	srp19	600	+
scaffold_1	33728129	33728329	reep5	600	-
scaffold_1	33909481	33909681	mcc	600	-
scaffold_1	33935144	33935344	ythdc2	600	+
scaffold_1	34144564	34144764	kcnn2	600	+
scaffold_1	34402304	34402504	lyrm7	600	-
scaffold_1	35058384	35058584	isoc1	600	-
scaffold_1	35083421	35083621	slc27a6	600	-
scaffold_1	35450655	35450855	slc12a2	600	-
scaffold_1	35623562	35623762	prrc1	600	-
scaffold_1	35715558	35715758	c5orf63	600	+
scaffold_1	35900064	35900264	lmnb1	600	-
scaffold_1	35951721	35951921	phax	600	-
scaffold_1	36036606	36036806	ell2	600	+
scaffold_1	36174783	36174983	gpr150	600	+
scaffold_1	36215056	36215256	arsk	600	-
scaffold_1	36215213	36215413	ttc37	600	+
scaffold_1	36708983	36709183	ankrd32	600	-
scaffold_1	36895326	36895526	fam172a	600	+
scaffold_1	37195491	37195691	nr2f1	600	-
scaffold_1	37698520	37698720	arrdc3	600	+
scaffold_1	38471549	38471749	csnk1g3	600	-
scaffold_1	38480434	38480634	cep120	600	+
scaffold_1	38659316	38659516	prdm6	600	-
scaffold_1	38683939	38684139	ppic	600	+
scaffold_1	38774276	38774476	snx24	600	-
scaffold_1	38805105	38805305	snx2	600	-
scaffold_1	39191331	39191531	srfbp1	600	-
scaffold_1	39801061	39801261	hsd17b4	600	-
scaffold_1	39875048	39875248	tnfaip8	600	-
scaffold_1	39971965	39972165	dmxl1	600	-
scaffold_1	40590884	40591084	sema6a	600	+
scaffold_1	41138793	41138993	ap3s1	600	-
scaffold_1	41164246	41164446	cdo1	600	+
scaffold_1	41201232	41201432	tmed7	600	+
scaffold_1	41244826	41245026	fem1c	600	+
scaffold_1	41327363	41327563	ccdc112	600	+
scaffold_1	41344861	41345061	pggt1b	600	+
scaffold_1	41403479	41403679	trim36	600	+
scaffold_1	41607166	41607366	suds3	600	-
scaffold_1	41611143	41611343	taok3	600	+
scaffold_1	41750435	41750635	vsig10	600	+
scaffold_1	41810941	41811141	wsb2	600	+
scaffold_1	41853944	41854144	rfc5	600	-
scaffold_1	42694417	42694617	znrf3	600	-
scaffold_1	42775135	42775335	xbp1	600	+
scaffold_1	42814275	42814475	tcn2	600	+
scaffold_1	42860186	42860386	slc35e4	600	+
scaffold_1	42896752	42896952	dusp18	600	-
scaffold_1	42896933	42897133	osbp2	600	+
scaffold_1	43080962	43081162	mzt2b	600	+
scaffold_1	43139937	43140137	lztr1	600	-
scaffold_1	43328864	43329064	nos1	600	+
scaffold_1	43398649	43398849	fbxo21	600	+
scaffold_1	43433490	43433690	tesc	600	+
scaffold_1	43517148	43517348	fbxw8	600	-
scaffold_1	43584116	43584316	c12orf49	600	+
scaffold_1	43982459	43982659	wscd2	600	-
scaffold_1	44267669	44267869	rpl6	600	+
scaffold_1	44403304	44403504	trafd1	600	-
scaffold_1	44411303	44411503	naa25	600	+
scaffold_1	44462428	44462628	erp29	600	-
scaffold_1	44596154	44596354	cux2	600	+
scaffold_1	44808967	44809167	fam109a	600	-
scaffold_1	44978202	44978402	atxn2	600	-
scaffold_1	45021292	45021492	brap	600	-
scaffold_1	45021620	45021820	acad10	600	+
scaffold_1	45067556	45067756	aldh2	600	+
scaffold_1	45118369	45118569	ppp1cc	600	+
scaffold_1	45144392	45144592	hvcn1	600	+
scaffold_1	45187867	45188067	tctn1	600	-
scaffold_1	45207178	45207378	pptc7	600	+
scaffold_1	45264723	45264923	rad9b	600	-
scaffold_1	45264842	45265042	vps29	600	+
scaffold_1	45276952	45277152	gpn3	600	-
scaffold_1	45276701	45276901	arpc3	600	+
scaffold_1	45290919	45291119	anapc7	600	+
scaffold_1	45369018	45369218	atp2a2	600	-
scaffold_1	45491037	45491237	ift81	600	-
scaffold_1	45570556	45570756	p2rx4	600	+
scaffold_1	45644558	45644758	camkk2	600	-
scaffold_1	45668738	45668938	anapc5	600	-
scaffold_1	45671017	45671217	rnf34	600	+
scaffold_1	45773337	45773537	kdm2b	600	-
scaffold_1	45773406	45773606	orai2	600	+
scaffold_1	45820098	45820298	tmem120b	600	+
scaffold_1	45869251	45869451	rhof	600	-
scaffold_1	45896412	45896612	setd1b	600	+
scaffold_1	45947183	45947383	psmd9	600	+
scaffold_1	45957278	45957478	wdr66	600	+
scaffold_1	45997323	45997523	bcl7a	600	+
scaffold_1	46030413	46030613	mlxip	600	+
scaffold_1	46097625	46097825	lrrc43	600	+
scaffold_1	46141066	46141266	b3gnt4	600	+
scaffold_1	46164861	46165061	diablo	600	-
scaffold_1	46201446	46201646	vps33a	600	-
scaffold_1	46293527	46293727	clip1	600	-
scaffold_1	46339196	46339396	zcchc8	600	-
scaffold_1	46365171	46365371	rsrc2	600	-
scaffold_1	46471059	46471259	hcar3	600	-
scaffold_1	46491497	46491697	denr	600	-
scaffold_1	46491549	46491749	ccdc62	600	+
scaffold_1	46537366	46537566	hip1r	600	+
scaffold_1	46604569	46604769	vps37b	600	-
scaffold_1	46648292	46648492	abcb9	600	-
scaffold_1	46680659	46680859	arl6ip4	600	+
scaffold_1	46842937	46843137	pitpnm2	600	-
scaffold_1	46890747	46890947	mphosph9	600	-
scaffold_1	46963224	46963424	sbno1	600	-
scaffold_1	46968783	46968983	setd8	600	+
scaffold_1	46998493	46998693	rilpl2	600	-
scaffold_1	46998517	46998717	snrnp35	600	+
scaffold_1	47031568	47031768	rilpl1	600	-
scaffold_1	47040120	47040320	tmed2	600	+
scaffold_1	47052225	47052425	ddx55	600	+
scaffold_1	47070471	47070671	eif2b1	600	-
scaffold_1	47070366	47070566	gtf2h3	600	+
scaffold_1	47101311	47101511	tctn2	600	+
scaffold_1	47138260	47138460	atp6v0a2	600	+
scaffold_1	47261911	47262111	ccdc92	600	-
scaffold_1	47404202	47404402	fam101a	600	+
scaffold_1	47682350	47682550	ncor2	600	-
scaffold_1	47870406	47870606	scarb1	600	-
scaffold_1	47939598	47939798	dhx37	600	-
scaffold_1	47944468	47944668	bri3bp	600	+
scaffold_1	47972131	47972331	aacs	600	+
scaffold_1	49068123	49068323	slc15a4	600	-
scaffold_1	49078106	49078306	glt1d1	600	+
scaffold_1	49767590	49767790	fzd10	600	+
scaffold_1	49863826	49864026	piwil1	600	+
scaffold_1	50171633	50171833	stx2	600	-
scaffold_1	50194850	50195050	ran	600	+
scaffold_1	51044026	51044226	sfswap	600	+
scaffold_1	51177021	51177221	mmp17	600	+
scaffold_1	51256182	51256382	ulk1	600	+
scaffold_1	51319923	51320123	pus1	600	+
scaffold_1	51410680	51410880	ep400	600	+
scaffold_1	51481435	51481635	noc4l	600	+
scaffold_1	51730704	51730904	galnt9	600	-
scaffold_1	52315366	52315566	chfr	600	+
scaffold_1	52402131	52402331	golga3	600	+
scaffold_1	52437704	52437904	ankle2	600	+
scaffold_1	52464693	52464893	pgam5	600	-
scaffold_1	52545374	52545574	ranbp1	600	-
scaffold_1	52545262	52545462	trmt2a	600	+
scaffold_1	52591257	52591457	dgcr8	600	-
scaffold_1	52888352	52888552	arvcf	600	+
scaffold_1	53068725	53068925	txnrd2	600	+
scaffold_1	53206753	53206953	gnb1l	600	+
scaffold_1	53282695	53282895	tbx1	600	-
scaffold_1	53514048	53514248	sept5	600	-
scaffold_1	53613004	53613204	cldn5	600	+
scaffold_1	53674535	53674735	cdc45	600	-
scaffold_1	53674587	53674787	ufd1l	600	+
scaffold_1	53694123	53694323	c22orf39	600	+
scaffold_1	53703688	53703888	mrpl40	600	-
scaffold_1	53711614	53711814	hira	600	+
scaffold_1	53753270	53753470	ppil2	600	+
scaffold_1	53818022	53818222	ypel1	600	-
scaffold_1	53890446	53890646	mapk1	600	-
scaffold_1	53923596	53923796	ppm1f	600	-
scaffold_1	53957165	53957365	top3b	600	-
scaffold_1	54077614	54077814	sdf2l1	600	-
scaffold_1	54088266	54088466	ydjc	600	+
scaffold_1	54264222	54264422	pi4ka	600	-
scaffold_1	54264006	54264206	snap29	600	+
scaffold_1	54360930	54361130	slc25a1	600	+
scaffold_1	54451237	54451437	dgcr14	600	+
scaffold_1	54467592	54467792	dgcr2	600	+
scaffold_1	54731167	54731367	mmp11	600	+
scaffold_1	54751503	54751703	smarcb1	600	+
scaffold_1	54779388	54779588	slc2a11	600	+
scaffold_1	54869131	54869331	mif	600	+
scaffold_1	54877853	54878053	ddx51	600	+
scaffold_1	54934043	54934243	gstt1	600	+
scaffold_1	54954682	54954882	cabin1	600	+
scaffold_1	55080426	55080626	crkl	600	-
scaffold_1	55097230	55097430	klhl22	600	-
scaffold_1	55097128	55097328	sirt4	600	+
scaffold_1	55139282	55139482	med15	600	+
scaffold_1	55222399	55222599	smpd4	600	-
scaffold_1	55334205	55334405	c22orf36	600	+
scaffold_1	55358033	55358233	snrpd3	600	-
scaffold_1	55359848	55360048	c22orf13	600	+
scaffold_1	55379442	55379642	upb1	600	-
scaffold_1	55419018	55419218	adora2a	600	-
scaffold_1	55466975	55467175	specc1l	600	-
scaffold_1	55509004	55509204	bcr	600	-
scaffold_1	55534333	55534533	rab36	600	-
scaffold_1	55555689	55555889	rtdr1	600	+
scaffold_1	55784363	55784563	depdc5	600	-
scaffold_1	55784411	55784611	prr14l	600	+
scaffold_1	55825702	55825902	pisd	600	+
scaffold_1	55874340	55874540	sfi1	600	-
scaffold_1	55873767	55873967	eif4enif1	600	+
scaffold_1	55907655	55907855	drg1	600	-
scaffold_1	55914290	55914490	patz1	600	+
scaffold_1	55942879	55943079	pik3ip1	600	+
scaffold_1	55964289	55964489	limk2	600	-
scaffold_1	55977472	55977672	rnf185	600	-
scaffold_1	55977541	55977741	c12orf43	600	+
scaffold_1	56019522	56019722	sppl3	600	+
scaffold_1	56071206	56071406	acads	600	-
scaffold_1	56090210	56090410	unc119b	600	-
scaffold_1	56103809	56104009	mlec	600	-
scaffold_1	56176101	56176301	pop5	600	+
scaffold_1	56206798	56206998	rnf10	600	-
scaffold_1	56205629	56205829	coq5	600	+
scaffold_1	56220279	56220479	dynll1	600	-
scaffold_1	56245866	56246066	srsf9	600	+
scaffold_1	56252131	56252331	gatc	600	-
scaffold_1	56251804	56252004	triap1	600	+
scaffold_1	56261155	56261355	cox6a1	600	-
scaffold_1	56295583	56295783	msi2	600	+
scaffold_1	56385483	56385683	pxn	600	+
scaffold_1	56437106	56437306	rplp0	600	+
scaffold_1	56448083	56448283	gcn1l1	600	+
scaffold_1	56497863	56498063	rab35	600	+
scaffold_1	56555561	56555761	ccdc64	600	-
scaffold_1	56555862	56556062	cit	600	+
scaffold_1	56635824	56636024	prkab1	600	-
scaffold_1	57272608	57272808	scarf2	600	+
scaffold_1	57451926	57452126	dgcr6	600	+
scaffold_1	57467958	57468158	slc7a4	600	+
scaffold_1	57533579	57533779	hscb	600	-
scaffold_1	57900384	57900584	pitpnb.2	600	+
scaffold_1	57943719	57943919	mn1	600	+
scaffold_1	59156187	59156387	tpst2	600	+
scaffold_1	59226339	59226539	srrd	600	-
scaffold_1	59226481	59226681	hps4	600	+
scaffold_1	59298504	59298704	asphd2	600	-
scaffold_1	60037938	60038138	adrbk2	0	-
scaffold_1	60289465	60289665	kiaa1671	600	-
scaffold_1	60289473	60289673	tmem211	600	+
scaffold_1	60415150	60415350	sgsm1	600	-
scaffold_1	60513185	60513385	ankrd13a	600	-
scaffold_1	60519517	60519717	git2	600	+
scaffold_1	60604919	60605119	tchp	600	-
scaffold_1	60608989	60609189	gltp	600	+
scaffold_1	60661848	60662048	trpv4	600	+
scaffold_1	60836968	60837168	c12orf34	600	-
scaffold_1	61074829	61075029	mvk	600	-
scaffold_1	61074288	61074488	mmab	600	+
scaffold_1	61138896	61139096	ube3b	600	-
scaffold_1	61139234	61139434	kctd10	600	+
scaffold_1	61219516	61219716	foxn4	600	+
scaffold_1	61316968	61317168	ung	600	-
scaffold_1	61316355	61316555	alkbh2	600	+
scaffold_1	61338793	61338993	usp30	600	-
scaffold_1	61341065	61341265	svop	600	+
scaffold_1	61401197	61401397	ssh1	600	+
scaffold_1	61461296	61461496	coro1c	600	+
scaffold_1	61587081	61587281	iscu	600	-
scaffold_1	61591232	61591432	sart3	600	+
scaffold_1	61642314	61642514	ficd	600	-
scaffold_1	61681634	61681834	slc24a6	600	-
scaffold_1	61682043	61682243	plbd2	600	+
scaffold_1	61772107	61772307	lhx5	600	-
scaffold_1	61904089	61904289	rbm19	600	-
scaffold_1	61989964	61990164	tbx5	600	-
scaffold_1	62142914	62143114	tbx3	600	-
scaffold_1	62622553	62622753	tpcn1	600	-
scaffold_1	62622827	62623027	iqcd	600	+
scaffold_1	62690430	62690630	c12orf52	600	-
scaffold_1	62689803	62690003	ddx54	600	+
scaffold_1	62721474	62721674	unnamed	600	-
scaffold_1	62745901	62746101	rasal1	600	+
scaffold_1	62888441	62888641	rhbdd3	600	-
scaffold_1	62888309	62888509	ewsr1	600	+
scaffold_1	62918018	62918218	gas2l1	600	+
scaffold_1	62944499	62944699	rasl10a	600	-
scaffold_1	62972077	62972277	ap1b1	600	-
scaffold_1	63023160	63023360	thoc5	600	-
scaffold_1	63052444	63052644	nf2	600	+
scaffold_1	63118776	63118976	cabp7	600	+
scaffold_1	63189284	63189484	zmat5	600	-
scaffold_1	63189334	63189534	uqcr10	600	+
scaffold_1	63214954	63215154	ascc2	600	-
scaffold_1	63218690	63218890	mtmr3	600	+
scaffold_1	63305010	63305210	unnamed	600	-
scaffold_1	63335401	63335601	lif	600	-
scaffold_1	63440249	63440449	gatsl3	600	-
scaffold_1	63480663	63480863	tbc1d10a	600	-
scaffold_1	63505425	63505625	sf3a1	600	-
scaffold_1	63505195	63505395	ccdc157	600	+
scaffold_1	63528961	63529161	sec14l3	600	+
scaffold_1	63555358	63555558	mtfp1	600	+
scaffold_1	63604723	63604923	gal3st1	600	-
scaffold_1	63635218	63635418	pes1	600	-
scaffold_1	63645017	63645217	pxmp2	600	-
scaffold_1	63645316	63645516	pole	600	+
scaffold_1	63774057	63774257	inpp5j	600	-
scaffold_1	63789744	63789944	selm	600	+
scaffold_1	63878937	63879137	smtn	600	-
scaffold_1	63917692	63917892	morc2	600	+
scaffold_1	64241740	64241940	ndrg2	600	-
scaffold_1	64313048	64313248	hnrnpc	600	-
scaffold_1	64405685	64405885	parp2	600	-
scaffold_1	64405664	64405864	mettl17	600	+
scaffold_1	64802191	64802391	apex1	600	-
scaffold_1	64802133	64802333	osgep	600	+
scaffold_1	64830463	64830663	tmem55b	600	-
scaffold_1	64835969	64836169	tmem85	600	+
scaffold_1	64873637	64873837	slc12a6	600	-
scaffold_1	64889016	64889216	nop10	600	-
scaffold_1	64927248	64927448	lpcat4	600	-
scaffold_1	64973213	64973413	ttc5	600	-
scaffold_1	64973137	64973337	ccnb1ip1	600	+
scaffold_1	65018588	65018788	dnaja4.1	600	-
scaffold_1	65064907	65065107	srpk1	600	+
scaffold_1	65548819	65549019	plekha6	600	+
scaffold_1	66489349	66489549	adipor1	600	-
scaffold_1	66532549	66532749	kdm5b	600	-
scaffold_1	66552475	66552675	tuba3c	600	-
scaffold_1	66564498	66564698	rabif	600	-
scaffold_1	66584137	66584337	klhl12	600	-
scaffold_1	66589571	66589771	ipo9	600	+
scaffold_1	66630313	66630513	shisa4	600	+
scaffold_1	66656271	66656471	lmod1	600	-
scaffold_1	66665558	66665758	timm17a	600	+
scaffold_1	66729873	66730073	ddx52	600	-
scaffold_1	66744398	66744598	arg2	600	-
scaffold_1	66819525	66819725	synrg	600	-
scaffold_1	66792516	66792716	vti1b	600	+
scaffold_1	66812281	66812481	dynll2	600	+
scaffold_1	66819567	66819767	heatr6	600	+
scaffold_1	66894643	66894843	hnf1b	600	+
scaffold_1	66978750	66978950	tmem167b	600	+
scaffold_1	67119529	67119729	sars	600	+
scaffold_1	67481484	67481684	mapkapk2	600	-
scaffold_1	67571789	67571989	dyrk3	600	-
scaffold_1	67580371	67580571	eif2d	600	+
scaffold_1	67816737	67816937	fam72a	600	+
scaffold_1	67918614	67918814	rab7b	600	+
scaffold_1	68087526	68087726	slc41a1	600	+
scaffold_1	68136331	68136531	rab7l1	600	+
scaffold_1	68163915	68164115	nucks1	600	+
scaffold_1	68200177	68200377	slc45a3	600	+
scaffold_1	68230773	68230973	klf15.2	600	+
scaffold_1	68264154	68264354	elk4	600	+
scaffold_1	68358197	68358397	mfsd4	600	-
scaffold_1	68619692	68619892	nuak2	600	+
scaffold_1	68698524	68698724	tmcc2	600	-
scaffold_1	68713343	68713543	znhit3	600	-
scaffold_1	68725122	68725322	dcaf6	600	+
scaffold_1	68815042	68815242	brp44	600	+
scaffold_1	68843483	68843683	rnpep	600	+
scaffold_1	68962129	68962329	rbbp5	600	-
scaffold_1	69013740	69013940	arl8a	600	+
scaffold_1	69090744	69090944	dstyk	600	-
scaffold_1	69168363	69168563	myo19	600	-
scaffold_1	69168545	69168745	pigw	600	+
scaffold_1	69180962	69181162	ggnbp2	600	+
scaffold_1	69227754	69227954	dhrs11	600	+
scaffold_1	69324183	69324383	hbxip	600	+
scaffold_1	69356358	69356558	rbm15	600	-
scaffold_1	69451246	69451446	kcnc4	600	-
scaffold_1	69546363	69546563	fam40a	600	-
scaffold_1	69591757	69591957	ahcyl1	600	-
scaffold_1	69940187	69940387	gnat2	600	+
scaffold_1	70001567	70001767	gnai3	600	-
scaffold_1	70141082	70141282	sypl2	600	-
scaffold_1	70141929	70142129	psma5	600	+
scaffold_1	70186922	70187122	sort1	600	+
scaffold_1	70234138	70234338	nfya	600	+
scaffold_1	70522129	70522329	foxp4	600	+
scaffold_1	70625054	70625254	tfeb	600	-
scaffold_1	70748498	70748698	frs3	600	-
scaffold_1	70833410	70833610	unnamed	600	-
scaffold_1	70872781	70872981	med20	600	-
scaffold_1	70872840	70873040	bysl	600	+
scaffold_1	70902122	70902322	taf8	600	+
scaffold_1	70958943	70959143	c1orf88	600	-
scaffold_1	70958915	70959115	usp49	600	+
scaffold_1	71051734	71051934	btg2	600	+
scaffold_1	71296271	71296471	atp2b2	600	+
scaffold_1	71478893	71479093	zc3h11a	600	+
scaffold_1	71696851	71697051	mapk14	600	-
scaffold_1	71767445	71767645	rpl10a	600	-
scaffold_1	72107031	72107231	c6orf106	600	-
scaffold_1	72107312	72107512	snrpc	600	+
scaffold_1	72160599	72160799	uhrf1bp1	600	+
scaffold_1	72508694	72508894	taf11	600	-
scaffold_1	72678347	72678547	sox13	600	+
scaffold_1	72949972	72950172	nfasc	600	-
scaffold_1	73005437	73005637	dennd2d	600	+
scaffold_1	73189368	73189568	anks1a	600	+
scaffold_1	73484268	73484468	ppard	600	+
scaffold_1	73520969	73521169	mkrn3	600	+
scaffold_1	73548248	73548448	fance	600	+
scaffold_1	73572258	73572458	rps10	600	+
scaffold_1	73771134	73771334	unnamed	600	-
scaffold_1	73792382	73792582	znf192	600	-
scaffold_1	73800512	73800712	tshb	600	+
scaffold_1	73832814	73833014	slc25a22	600	-
scaffold_1	74020710	74020910	sike1	600	+
scaffold_1	74074066	74074266	csde1	600	+
scaffold_1	74130160	74130360	nras	600	+
scaffold_1	74228702	74228902	dennd2c	600	+
scaffold_1	74295843	74296043	trim33	600	+
scaffold_1	74542169	74542369	syt6	600	+
scaffold_1	74840019	74840219	hipk1	600	-
scaffold_1	75016429	75016629	cdkn1a	600	-
scaffold_1	75071002	75071202	srsf3	600	-
scaffold_1	75373270	75373470	tmem183a	600	+
scaffold_1	75428322	75428522	sirt2	600	+
scaffold_1	75456053	75456253	gpr161	600	-
scaffold_1	75625412	75625612	nav1	600	+
scaffold_1	75746798	75746998	syt2	600	+
scaffold_1	75960653	75960853	ppil1	600	-
scaffold_1	76143737	76143937	kif21b	600	-
scaffold_1	76302743	76302943	yod1	600	-
scaffold_1	76305724	76305924	pfkfb2	600	+
scaffold_1	76417756	76417956	c4bpa	600	+
scaffold_1	76477976	76478176	arc2	600	+
scaffold_1	76527032	76527232	arc3	600	+
scaffold_1	76615567	76615767	dclre1b	600	-
scaffold_1	76615623	76615823	ap4b1	600	+
scaffold_1	76749175	76749375	rsbn1	600	+
scaffold_1	77220187	77220387	lrig2	600	-
scaffold_1	78291103	78291303	slc16a1	600	-
scaffold_1	78407362	78407562	rhoc	600	+
scaffold_1	78520244	78520444	capza1	600	-
scaffold_1	78528234	78528434	st7l	600	+
scaffold_1	79461890	79462090	kcnd3	600	+
scaffold_1	79711473	79711673	ddx20	600	-
scaffold_1	79825855	79826055	rap1a	600	-
scaffold_1	80871584	80871784	smtnl2	600	+
scaffold_1	81069790	81069990	c1orf74	600	+
scaffold_1	81311770	81311970	unnamed	600	+
scaffold_1	81873382	81873582	unnamed	600	-
scaffold_1	81988613	81988813	kcna1	600	+
scaffold_1	82617856	82618056	tspan2	600	+
scaffold_1	82727470	82727670	stk38	600	+
scaffold_1	82860942	82861142	pnp	600	-
scaffold_1	82878382	82878582	sdr39u1	600	+
scaffold_1	82898011	82898211	khnyn	600	-
scaffold_1	83524763	83524963	supt16h	600	-
scaffold_1	83580860	83581060	chd8	600	-
scaffold_1	83603546	83603746	rab2b	600	-
scaffold_1	83603313	83603513	tox4	600	+
scaffold_1	83630076	83630276	mettl3	600	-
scaffold_1	84228564	84228764	dad1	600	-
scaffold_1	84235564	84235764	abhd4	600	+
scaffold_1	84587723	84587923	unnamed	600	-
scaffold_1	84751535	84751735	gkap1	600	+
scaffold_1	84771136	84771336	ubqln1	600	+
scaffold_1	84798459	84798659	c9orf103	600	-
scaffold_1	84810899	84811099	frmd3	600	+
scaffold_1	84957860	84958060	hnrnpk	600	-
scaffold_1	84958594	84958794	rmi1	600	+
scaffold_1	85468350	85468550	zfhx2	600	+
scaffold_1	85511964	85512164	dhrs4	600	+
scaffold_1	85617189	85617389	mrpl52	600	+
scaffold_1	85675863	85676063	lrp10	600	+
scaffold_1	85688958	85689158	rem2	600	+
scaffold_1	85711030	85711230	rbm23	600	-
scaffold_1	85726324	85726524	prmt5	600	-
scaffold_1	85742816	85743016	haus4	600	-
scaffold_1	85791434	85791634	psmb5	600	-
scaffold_1	85850913	85851113	ngdn	600	-
scaffold_1	85961021	85961221	cmtm5	600	-
scaffold_1	85963939	85964139	efs	600	+
scaffold_1	85994416	85994616	pabpn1	600	-
scaffold_1	86018764	86018964	bcl2l2	600	-
scaffold_1	86055253	86055453	homez	600	+
scaffold_1	86121153	86121353	slc7a8	600	+
scaffold_1	86202828	86203028	pck2	600	+
scaffold_1	86234321	86234521	dcaf11	600	+
scaffold_1	86297958	86298158	psme2	600	-
scaffold_1	86298583	86298783	rnf31	600	+
scaffold_1	86337429	86337629	irf9	600	+
scaffold_1	86362676	86362876	rec8	600	+
scaffold_1	86433784	86433984	ipo4	600	-
scaffold_1	86445889	86446089	tm9sf1	600	-
scaffold_1	86453116	86453316	nedd8	600	-
scaffold_1	86453110	86453310	gmpr2	600	+
scaffold_1	86563326	86563526	rabggta	600	-
scaffold_1	86576981	86577181	unnamed	600	+
scaffold_1	86645060	86645260	sptlc1	600	+
scaffold_1	86734455	86734655	ror2	600	+
scaffold_1	86926216	86926416	nfil3	600	+
scaffold_1	86965646	86965846	auh	600	+
scaffold_1	87741080	87741280	sema4d	600	+
scaffold_1	87834791	87834991	secisbp2	600	-
scaffold_1	87839967	87840167	cks2	600	-
scaffold_1	88091573	88091773	sass6	600	-
scaffold_1	88566064	88566264	c9orf21	600	-
scaffold_1	89256254	89256454	spin1	600	-
scaffold_1	89417092	89417292	cdc14b	600	+
scaffold_1	89460409	89460609	habp4	600	-
scaffold_1	89482052	89482252	znf367	600	+
scaffold_1	89507400	89507600	slc35d2	600	+
scaffold_1	89686724	89686924	c9orf102	600	-
scaffold_1	89817556	89817756	ptch1	600	+
scaffold_1	89936794	89936994	fancc	600	+
scaffold_1	90231909	90232109	c9orf3	600	-
scaffold_1	90259858	90260058	fbp1	600	+
scaffold_1	90318674	90318874	ctsl2	600	-
scaffold_1	90418608	90418808	dapk1	600	-
scaffold_1	90559879	90560079	gas1	600	+
scaffold_1	90733543	90733743	zcchc6	600	+
scaffold_1	90794804	90795004	isca1	600	-
scaffold_1	90903232	90903432	golm1	600	+
scaffold_1	90969476	90969676	naa35	600	-
scaffold_1	90976763	90976963	agtpbp1	600	+
scaffold_1	91289594	91289794	ntrk2	600	-
scaffold_1	91558454	91558654	tle1	600	+
scaffold_1	92022349	92022549	tle4	600	-
scaffold_1	92455051	92455251	psat1	600	-
scaffold_1	92488426	92488626	cep78	600	-
scaffold_1	92515032	92515232	gnaq	600	+
scaffold_1	92619851	92620051	gna14	600	+
scaffold_1	92805335	92805535	vps13a	600	-
scaffold_1	93069625	93069825	gcnt1	600	-
scaffold_1	93119358	93119558	rfk	600	+
scaffold_1	93374299	93374499	pcsk5	600	-
scaffold_1	93539768	93539968	c9orf95	600	+
scaffold_1	93559137	93559337	c9orf41	600	+
scaffold_1	94603361	94603561	c9orf85	600	-
scaffold_1	94603529	94603729	fam108b1	600	+
scaffold_1	94684797	94684997	tmem2	600	+
scaffold_1	95193707	95193907	klf9	600	+
scaffold_1	95268853	95269053	smc5	600	-
scaffold_1	95336661	95336861	mamdc2	600	-
scaffold_1	95407031	95407231	ptar1	600	+
scaffold_1	95444906	95445106	apba1	600	+
scaffold_1	95580029	95580229	fam189a2	600	-
scaffold_1	95636430	95636630	tjp2	600	-
scaffold_1	95811630	95811830	pip5k1b	600	-
scaffold_1	96043606	96043806	cbwd2	600	-
scaffold_1	96173033	96173233	kank1	600	+
scaffold_1	96303806	96304006	dmrt1	600	+
scaffold_1	96370914	96371114	dmrt3	600	+
scaffold_1	96490923	96491123	dmrt2	600	+
scaffold_1	96749248	96749448	smarca2	600	+
scaffold_1	97042697	97042897	kiaa0020	600	-
scaffold_1	97309554	97309754	rfx3	600	-
scaffold_1	97589271	97589471	glis3	600	-
scaffold_1	97709239	97709439	c9orf68	600	-
scaffold_1	97709206	97709406	cdc37l1	600	+
scaffold_1	97734771	97734971	ak3	600	-
scaffold_1	97748362	97748562	rcl1	600	+
scaffold_1	97813994	97814194	jak2	600	+
scaffold_1	97914188	97914388	unnamed	600	-
scaffold_1	97963532	97963732	c9orf46	600	-
scaffold_1	98045950	98046150	kiaa1432	600	+
scaffold_1	98126820	98127020	ermp1	600	-
scaffold_1	98150689	98150889	fxn	600	-
scaffold_1	98175013	98175213	kiaa2026	600	-
scaffold_1	98192321	98192521	uhrf2	600	+
scaffold_1	98280983	98281183	gldc	600	-
scaffold_1	98308386	98308586	kdm4c	600	+
scaffold_1	100645647	100645847	nfib	600	-
scaffold_1	100811416	100811616	zdhhc21	600	-
scaffold_1	100841353	100841553	ankrd34b	600	+
scaffold_1	100954628	100954828	zfyve16	600	-
scaffold_1	100984277	100984477	ccdc125	600	-
scaffold_1	101001059	101001259	rad17	600	-
scaffold_1	101000929	101001129	taf9	600	+
scaffold_1	101016178	101016378	marveld2	600	+
scaffold_1	101055526	101055726	ocln	600	+
scaffold_1	101125191	101125391	gtf2h2	600	+
scaffold_1	101255250	101255450	smn2	600	-
scaffold_1	101288282	101288482	bdp1	600	+
scaffold_1	101339569	101339769	mccc2	600	+
scaffold_1	101380064	101380264	cartpt	600	+
scaffold_1	101456543	101456743	map1b	600	+
scaffold_1	101541392	101541592	mrps27	600	-
scaffold_1	101541114	101541314	ptcd2	600	+
scaffold_1	101616881	101617081	tnpo1	600	+
scaffold_1	101669277	101669477	fcho2	600	+
scaffold_1	101748833	101749033	tmem171	600	+
scaffold_1	101954890	101955090	foxd1	600	-
scaffold_1	101965302	101965502	btf3	600	+
scaffold_1	101983058	101983258	ankra2	600	-
scaffold_1	101983024	101983224	utp15	600	+
scaffold_1	102540739	102540939	ttc39b	600	-
scaffold_1	102576213	102576413	snapc3	600	+
scaffold_1	102636761	102636961	psip1	600	-
scaffold_1	104088402	104088602	c9orf72	600	+
scaffold_1	104129192	104129392	mobkl2b	600	+
scaffold_1	104219157	104219357	unnamed	600	-
scaffold_1	104318928	104319128	ift74	600	-
scaffold_1	104318394	104318594	plaa	600	+
scaffold_1	104350402	104350602	c9orf82	600	+
scaffold_1	104809231	104809431	elavl2	600	-
scaffold_1	105385857	105386057	mtap	600	-
scaffold_1	105769624	105769824	klf4	600	+
scaffold_1	105884781	105884981	rad23b	600	-
scaffold_1	105985225	105985425	znf462	600	-
scaffold_1	106203718	106203918	tmem38b	600	-
scaffold_1	106242230	106242430	fktn	600	-
scaffold_1	106297462	106297662	fsd1l	600	-
scaffold_1	106395864	106396064	slc44a1	600	-
scaffold_1	106571987	106572187	nipsnap3a	600	-
scaffold_1	106660719	106660919	unnamed	600	-
scaffold_1	106862707	106862907	kiaa1797	600	-
scaffold_1	106862974	106863174	mllt3	600	+
scaffold_1	107423772	107423972	acer2	600	-
scaffold_1	107429812	107430012	rps6	600	+
scaffold_1	107479002	107479202	plin2	600	-
scaffold_1	107576168	107576368	dennd4c	600	-
scaffold_1	107578431	107578631	haus6	600	+
scaffold_1	107851617	107851817	adamtsl1	600	-
scaffold_1	108458474	108458674	cntln	600	-
scaffold_1	109223411	109223611	c9orf93	600	-
scaffold_1	109225782	109225982	aco1	600	+
scaffold_1	109319088	109319288	rg9mtd3	600	-
scaffold_1	110487587	110487787	unnamed	600	-
scaffold_1	110718654	110718854	polr1e	600	-
scaffold_1	110718678	110718878	zbtb5	600	+
scaffold_1	110753854	110754054	grhpr.1	600	-
scaffold_1	110777689	110777889	unnamed	600	-
scaffold_1	110902883	110903083	zcchc7	600	-
scaffold_1	110930675	110930875	pax5	0	+
scaffold_1	111512851	111513051	rnf38	600	+
scaffold_1	111562391	111562591	trim14	600	+
scaffold_1	111604569	111604769	nans	600	-
scaffold_1	111622121	111622321	clta	600	+
scaffold_1	111724948	111725148	gne	600	-
scaffold_1	112338694	112338894	pcgf3	600	-
scaffold_1	112389094	112389294	mfsd7	600	+
scaffold_1	112548624	112548824	dgkq	600	-
scaffold_1	112789824	112790024	arrdc2	600	-
scaffold_1	112853064	112853264	pigg	600	-
scaffold_1	112870825	112871025	atp5i	600	-
scaffold_1	112870619	112870819	cwf19l1	600	+
scaffold_1	112886929	112887129	gak	600	+
scaffold_1	113022901	113023101	ptpn9	600	-
scaffold_1	113410273	113410473	prc1.2	600	+
scaffold_1	113497114	113497314	lysmd3	600	-
scaffold_1	113950674	113950874	xrcc4	600	-
scaffold_1	114236575	114236775	rps23	600	+
scaffold_1	114305103	114305303	atg10	600	-
scaffold_1	114429864	114430064	ssbp2	600	+
scaffold_1	114537051	114537251	acot12	600	+
scaffold_1	114559402	114559602	zcchc9	600	+
scaffold_1	114884511	114884711	rnf20	600	-
scaffold_1	114884594	114884794	patl1	600	+
scaffold_1	115877358	115877558	ndufb6	600	+
scaffold_1	115888358	115888558	topors	600	+
scaffold_1	115983576	115983776	tomm5	600	-
scaffold_1	116170439	116170639	dcaf10	600	-
scaffold_1	116485726	116485926	snx30	600	-
scaffold_1	116492383	116492583	c9orf80	600	+
scaffold_1	116585590	116585790	kiaa1958	600	-
scaffold_1	116627559	116627759	hsdl2	600	-
scaffold_1	116688075	116688275	rod1	600	+
scaffold_1	116934060	116934260	ugcg	600	-
scaffold_1	117052019	117052219	dnajc25	600	-
scaffold_1	117098071	117098271	smc2	600	+
scaffold_1	117173013	117173213	kiaa0368	600	-
scaffold_1	117314745	117314945	anp32b	600	-
scaffold_1	117495230	117495430	xpa	600	+
scaffold_1	117532720	117532920	ncbp1	600	-
scaffold_1	117532954	117533154	tstd2	600	+
scaffold_1	117620551	117620751	tdrd7	600	-
scaffold_1	117777750	117777950	hook3	600	-
scaffold_1	117789882	117790082	rnf170	600	+
scaffold_1	117854734	117854934	hopx	600	+
scaffold_1	117883904	117884104	arl9	600	-
scaffold_1	117908423	117908623	srp72	600	-
scaffold_1	118043066	118043266	jund.2	600	+
scaffold_1	118151600	118151800	homer3	600	+
scaffold_1	118237104	118237304	ddx49	600	-
scaffold_1	118237123	118237323	cope	600	+
scaffold_1	118251321	118251521	cers1	600	+
scaffold_1	118377416	118377616	ccdc124	600	+
scaffold_1	118454540	118454740	kcnn1	600	+
scaffold_1	118574165	118574365	nr2f6	600	-
scaffold_1	118620153	118620353	babam1	600	+
scaffold_1	118723500	118723700	insr	600	-
scaffold_1	118785307	118785507	use1	600	-
scaffold_1	118834825	118835025	sin3b	600	+
scaffold_1	118978010	118978210	haus8	600	-
scaffold_1	118978249	118978449	myo9b	600	+
scaffold_1	119106383	119106583	c19orf42	600	+
scaffold_1	119118721	119118921	med26	600	+
scaffold_1	119202960	119203160	n4bp2	600	-
scaffold_1	119209724	119209924	pds5a	600	+
scaffold_1	119298150	119298350	ube2k	600	-
scaffold_1	119305906	119306106	c4orf34	600	+
scaffold_1	119331122	119331322	ugdh	600	+
scaffold_1	119368841	119369041	lias	600	-
scaffold_1	119368983	119369183	rpl9	600	+
scaffold_1	119462083	119462283	rfc1	600	+
scaffold_1	119546685	119546885	wdr19	0	-
scaffold_1	119648233	119648433	klhl5	600	-
scaffold_1	119678514	119678714	fam114a1	600	-
scaffold_1	120030706	120030906	tbc1d1	600	-
scaffold_1	120117967	120118167	isyna1	600	+
scaffold_1	120838206	120838406	rnf126	600	+
scaffold_1	120874196	120874396	polrmt	600	+
scaffold_1	120949038	120949238	hcn2	600	-
scaffold_1	121002236	121002436	bsg	600	-
scaffold_1	121025332	121025532	cdc34	600	-
scaffold_1	121033806	121034006	c19orf20	600	-
scaffold_1	121075024	121075224	hiatl1	600	-
scaffold_1	121330397	121330597	mier2	600	+
scaffold_1	121353238	121353438	znf420	600	-
scaffold_1	121885485	121885685	safb	600	+
scaffold_1	121920827	121921027	pram1	0	+
scaffold_1	122047359	122047559	elavl1	600	-
scaffold_1	122072401	122072601	unnamed	600	-
scaffold_1	122323474	122323674	fam32a	600	+
scaffold_1	122516070	122516270	mast3	600	+
scaffold_1	122643207	122643407	ifi30	600	+
scaffold_1	122668772	122668972	mpv17l2	600	+
scaffold_1	122723801	122724001	rab3a	600	-
scaffold_1	123046635	123046835	pde4c	600	-
scaffold_1	123112238	123112438	jund	600	-
scaffold_1	123223111	123223311	lsm4	600	-
scaffold_1	123321920	123322120	enc1.2	600	+
scaffold_1	123396775	123396975	arhgef18	600	-
scaffold_1	123465595	123465795	lage3	600	-
scaffold_1	123465571	123465771	ankle1	600	+
scaffold_1	123559995	123560195	csnk1g2	600	+
scaffold_1	123603428	123603628	btbd2	600	-
scaffold_1	123638941	123639141	mknk2	600	-
scaffold_1	123810734	123810934	ap3d1	600	-
scaffold_1	123862143	123862343	dot1l	600	+
scaffold_1	123937891	123938091	sf3a2	600	+
scaffold_1	123995421	123995621	oaz1	600	+
scaffold_1	124548644	124548844	anp32c	600	-
scaffold_1	124590996	124591196	mllt1	600	+
scaffold_1	124667305	124667505	rfx2	600	+
scaffold_1	124758107	124758307	ranbp3	600	+
scaffold_1	124810299	124810499	vmac	600	+
scaffold_1	124816620	124816820	ndufa11	600	+
scaffold_1	125058020	125058220	rab11b.2	600	+
scaffold_1	125082602	125082802	march2	600	-
scaffold_1	125097571	125097771	rab11b.1	600	-
scaffold_1	125196156	125196356	kank3	600	+
scaffold_1	125258136	125258336	rps28p9	600	-
scaffold_1	125258222	125258422	ndufa7	600	+
scaffold_1	125489348	125489548	timm10	600	-
scaffold_1	125489480	125489680	pgpep1	600	+
scaffold_1	125536778	125536978	palm	600	+
scaffold_1	125648273	125648473	ptbp1	600	+
scaffold_1	125739797	125739997	med16	600	-
scaffold_1	125767008	125767208	c19orf22	600	-
scaffold_1	126077377	126077577	wdr18	600	+
scaffold_1	126165798	126165998	c19orf6	600	-
scaffold_1	126212806	126213006	sbno2	600	+
scaffold_1	126399695	126399895	cnn1	600	+
scaffold_1	126427527	126427727	stk11	600	+
scaffold_1	126469638	126469838	c19orf26	600	-
scaffold_1	126476112	126476312	atp5d	600	+
scaffold_1	126498682	126498882	midn	600	+
scaffold_1	126598010	126598210	c19orf24	600	+
scaffold_1	126950298	126950498	mum1	600	+
scaffold_1	126984761	126984961	ndufs7	600	+
scaffold_1	127004230	127004430	gamt	600	-
scaffold_1	127023769	127023969	dazap1	600	+
scaffold_1	127055624	127055824	rps15	600	+
scaffold_1	127129018	127129218	reep6	600	-
scaffold_1	127253345	127253545	loc388630	600	-
scaffold_1	127399248	127399448	abhd8	600	-
scaffold_1	127413089	127413289	dda1	600	+
scaffold_1	127482619	127482819	ano8	600	-
scaffold_1	127499185	127499385	gtpbp3	600	+
scaffold_1	127720334	127720534	exosc3	600	-
scaffold_1	127766626	127766826	gatad2a	600	-
scaffold_1	127802233	127802433	mau2	600	-
scaffold_1	127806238	127806438	sugp1	600	+
scaffold_1	127842219	127842419	mef2bnb	600	-
scaffold_1	127842311	127842511	rfxank	600	+
scaffold_1	127921453	127921653	nr2c2ap	600	-
scaffold_1	128113663	128113863	tm6sf2	600	-
scaffold_1	128311708	128311908	slc25a42	600	-
scaffold_1	128324545	128324745	armc6	600	-
scaffold_1	128324764	128324964	sugp2	600	+
scaffold_1	128345755	128345955	c19orf70	600	-
scaffold_1	128430718	128430918	celf5	600	-
scaffold_1	128453693	128453893	ncln	600	-
scaffold_1	128497173	128497373	ppap2c	600	+
scaffold_1	128549993	128550193	tle2	600	+
scaffold_1	128637535	128637735	aes	600	-
scaffold_1	128662038	128662238	gna11	600	+
scaffold_1	128851051	128851251	shb	600	-
scaffold_1	129080034	129080234	cherp	600	+
scaffold_1	129108650	129108850	c19orf44	600	-
scaffold_1	129114497	129114697	eps15l1	600	+
scaffold_1	129222606	129222806	klf2	600	-
scaffold_1	129384156	129384356	upf1	600	+
scaffold_1	129428541	129428741	ap1m1	600	-
scaffold_1	129538470	129538670	mex3d	600	-
scaffold_1	129557217	129557417	mbd3	600	-
scaffold_1	129572002	129572202	uqcr11	600	-
scaffold_1	129649167	129649367	tcf3	600	-
scaffold_1	129792442	129792642	onecut3	600	+
scaffold_1	129937098	129937298	rexo1	600	-
scaffold_1	129965062	129965262	fam108a1	600	-
scaffold_1	130011313	130011513	rorb.2	600	+
scaffold_1	130218449	130218649	dohh	600	-
scaffold_1	130217218	130217418	eri1	600	+
scaffold_1	130271676	130271876	ppp1r3b	600	-
scaffold_1	130334120	130334320	tnks	600	+
scaffold_1	130462644	130462844	dusp4	600	-
scaffold_1	130607681	130607881	tex15	600	-
scaffold_1	130704482	130704682	wrn	600	+
scaffold_1	130768385	130768585	ppp2cb	600	+
scaffold_1	130974729	130974929	nrg2	600	+
scaffold_1	131314163	131314363	hdgfrp2	600	-
scaffold_1	131314234	131314434	ubxn6	600	+
scaffold_1	131365347	131365547	chaf1a	600	-
scaffold_1	131396264	131396464	sh3gl1	600	+
scaffold_1	131519634	131519834	fsd1	600	-
scaffold_1	131759430	131759630	b4galt1.1	600	+
scaffold_1	131873273	131873473	b4galt1.2	600	-
scaffold_1	131917235	131917435	smu1	600	+
scaffold_1	131952049	131952249	dnaja1	600	-
scaffold_1	131951395	131951595	aptx	600	+
scaffold_1	132026172	132026372	ikbkap	600	-
scaffold_1	132205783	132205983	slc20a2	600	-
scaffold_1	132301951	132302151	bmp2k	600	+
scaffold_1	132396444	132396644	paqr3	600	-
scaffold_1	132909296	132909496	prdm8	600	+
scaffold_1	132976822	132977022	fgf5	600	+
scaffold_1	133316916	133317116	bmp3	600	+
scaffold_1	133460351	133460551	fnta	600	+
scaffold_1	133488813	133489013	sgk196	600	-
scaffold_1	133539681	133539881	ints10	600	-
scaffold_1	133781129	133781329	sh2d4a	600	-
scaffold_1	134197861	134198061	fut10	600	+
scaffold_1	134394783	134394983	nrg1	600	-
scaffold_1	134764610	134764810	olig3	600	-
scaffold_1	135095726	135095926	ifngr1	600	-
scaffold_1	135243180	135243380	atcay	600	-
scaffold_1	135321558	135321758	mrpl54	600	-
scaffold_1	135321663	135321863	apba3	600	+
scaffold_1	135404869	135405069	pip5k1c	600	+
scaffold_1	135492985	135493185	dapk3	600	-
scaffold_1	135515793	135515993	eef2.1	600	-
scaffold_1	135544932	135545132	pias4	600	+
scaffold_1	135719083	135719283	rpl36	600	-
scaffold_1	135734385	135734585	lmnb2	600	+
scaffold_1	135757570	135757770	timm13	600	+
scaffold_1	135882969	135883169	sppl2b	600	-
scaffold_1	135883315	135883515	lsm7	600	+
scaffold_1	136368198	136368398	timm44	600	-
scaffold_1	136431133	136431333	hnrnpm	600	-
scaffold_1	136575651	136575851	thop1	600	-
scaffold_1	136591323	136591523	sgta	600	-
scaffold_1	136607993	136608193	diras1	600	+
scaffold_1	136665552	136665752	gadd45b	600	-
scaffold_1	136781096	136781296	dpp9	600	+
scaffold_1	136810375	136810575	c19orf10	600	+
scaffold_1	136822518	136822718	hmg20b	600	+
scaffold_1	136920159	136920359	tbxa2r	600	-
scaffold_1	136970545	136970745	c19orf29	600	-
scaffold_1	137021007	137021207	gsr	600	-
scaffold_1	137040728	137040928	tmem66	600	-
scaffold_1	137040722	137040922	gtf2e2	600	+
scaffold_1	137574056	137574256	mrpl1	600	-
scaffold_1	137580818	137581018	cnot6l	600	+
scaffold_1	137809113	137809313	mfhas1	600	-
scaffold_1	137832418	137832618	cldn23	600	+
scaffold_1	137862903	137863103	lin54	600	+
scaffold_1	138110477	138110677	helq	600	-
scaffold_1	138859371	138859571	nkx6-1	600	-
scaffold_1	139788313	139788513	mapk8	600	-
scaffold_1	140815304	140815504	kdm4b	600	+
scaffold_1	141576570	141576770	ptprs	600	-
scaffold_1	141754304	141754504	c4orf14	600	-
scaffold_1	141804670	141804870	polr2b	600	+
scaffold_1	141909790	141909990	rest	600	+
scaffold_1	142078390	142078590	ccni	600	-
scaffold_1	142101017	142101217	ccng2	600	+
scaffold_1	142302519	142302719	fzr1	600	+
scaffold_1	142578635	142578835	ankrd17	600	+
scaffold_1	142662949	142663149	cox18	600	+
scaffold_1	142760670	142760870	adamts3	600	+
scaffold_1	143255484	143255684	leprotl1	600	-
scaffold_1	143255531	143255731	cops4	600	+
scaffold_1	143338763	143338963	sgk223	600	-
scaffold_1	144233335	144233535	uba6	600	-
scaffold_1	144233396	144233596	coq2	600	+
scaffold_1	144345843	144346043	ythdc1	600	+
scaffold_1	144610817	144611017	hnrnpd	600	+
scaffold_1	144774297	144774497	rasgef1b	600	+
scaffold_1	144827035	144827235	ptpn13	600	+
scaffold_1	145008906	145009106	stbd1	600	-
scaffold_1	145104483	145104683	rchy1	600	-
scaffold_1	145204993	145205193	uso1	600	-
scaffold_1	145214418	145214618	g3bp2	600	+
scaffold_1	145408657	145408857	pkd2	600	+
scaffold_1	145553688	145553888	ppm1k	600	+
scaffold_1	145626562	145626762	rufy3	600	+
scaffold_1	145751018	145751218	dck.1	600	+
scaffold_1	145794766	145794966	herc3	600	+
scaffold_1	145956701	145956901	fam13a	600	-
scaffold_1	147733923	147734123	atoh1	600	+
scaffold_1	148007181	148007381	sgms2	600	-
scaffold_1	148052631	148052831	papss1	600	+
scaffold_1	148471825	148472025	aimp1	600	-
scaffold_1	148471228	148471428	tbck	600	+
scaffold_1	148663715	148663915	npnt	600	-
scaffold_1	148746369	148746569	gstcd	600	-
scaffold_1	148745861	148746061	ints12	600	+
scaffold_1	148818238	148818438	ppa1	600	+
scaffold_1	149700473	149700673	cenpe	600	+
scaffold_1	149744624	149744824	bdh2	600	+
scaffold_1	149772140	149772340	slc9b2	600	+
scaffold_1	149819358	149819558	cisd2	600	-
scaffold_1	149834239	149834439	ube2d3	600	+
scaffold_1	149865056	149865256	manba	600	+
scaffold_1	149939373	149939573	nfkb1	600	-
scaffold_1	149998179	149998379	slc39a8	600	+
scaffold_1	150335115	150335315	ppp3ca	600	+
scaffold_1	150669963	150670163	h2afv	600	+
scaffold_1	150705640	150705840	dnajb14	600	-
scaffold_1	151122335	151122535	adh5	600	+
scaffold_1	151154201	151154401	metap1	600	-
scaffold_1	151194748	151194948	eif4e	600	+
scaffold_1	151292585	151292785	tspan17	600	-
scaffold_1	151391712	151391912	rap1gds1	600	-
scaffold_1	152691276	152691476	gar1	600	+
scaffold_1	152880087	152880287	elovl6	600	-
scaffold_1	153004030	153004230	pitx2	600	-
scaffold_1	153468768	153468968	camk2a	600	-
scaffold_1	153679471	153679671	ugt8	600	+
scaffold_1	153910967	153911167	ndst4	600	-
scaffold_1	154557533	154557733	ctu1	600	-
scaffold_1	154557444	154557644	mettl14	600	+
scaffold_1	154640090	154640290	sec24c	600	-
scaffold_1	154836409	154836609	usp53	600	+
scaffold_1	155008988	155009188	pde5a	0	-
scaffold_1	155099897	155100097	mad2l1	600	-
scaffold_1	155408226	155408426	prdm5	600	-
scaffold_1	155502548	155502748	ndnf	600	-
scaffold_1	155641271	155641471	qrfpr	600	-
scaffold_1	155690450	155690650	exosc9	600	-
scaffold_1	155749599	155749799	cyp2u1	600	-
scaffold_1	155759116	155759316	hadh	600	+
scaffold_1	155869593	155869793	lef1	600	-
scaffold_1	156044411	156044611	ostc	600	+
scaffold_1	156445003	156445203	sec24b	600	+
scaffold_1	156500344	156500544	ccdc109b	600	+
scaffold_1	156559181	156559381	pigy	600	-
scaffold_1	156602330	156602530	c4orf32	600	-
scaffold_1	156816232	156816432	pdlim5	600	-
scaffold_1	157003178	157003378	hpgds	600	+
scaffold_1	157733948	157734148	intu	600	+
scaffold_1	157804012	157804212	plk4	600	+
scaffold_1	157839628	157839828	c4orf29	600	+
scaffold_1	157867819	157868019	larp1b	600	+
scaffold_1	157906027	157906227	pgrmc2	600	-
scaffold_1	158018379	158018579	phf17	600	+
scaffold_1	158128961	158129161	ccna2	600	-
scaffold_1	158165606	158165806	bbs7	600	-
scaffold_1	158343959	158344159	kiaa1109	600	+
scaffold_1	158528468	158528668	unnamed	0	+
scaffold_1	158839512	158839712	adad1	600	+
scaffold_1	158980245	158980445	cetn1	600	-
scaffold_1	158980360	158980560	bbs12	600	+
scaffold_1	159009494	159009694	fgf2	600	+
scaffold_1	159046970	159047170	nudt6	600	-
scaffold_1	159047480	159047680	spata5	600	+
scaffold_1	159305895	159306095	spry1	600	+
scaffold_1	159629483	159629683	ankrd50	600	-
scaffold_1	160032035	160032235	c4orf33	600	+
scaffold_1	160482004	160482204	unnamed	0	-
scaffold_1	161623647	161623847	pcdh10	600	+
scaffold_1	162565842	162566042	pcdh18	600	-
scaffold_1	163441102	163441302	c4orf49	600	+
scaffold_1	163490545	163490745	elf2	600	+
scaffold_1	163570022	163570222	ccrn4l	600	-
scaffold_1	163580418	163580618	ndufc1	600	-
scaffold_1	163579595	163579795	naa15	600	+
scaffold_1	163630972	163631172	rab33b	600	+
scaffold_1	163658117	163658317	unnamed	600	-
scaffold_1	163678968	163679168	setd7	600	-
scaffold_1	164040880	164041080	scoc	600	+
scaffold_1	164086531	164086731	clgn	600	-
scaffold_1	164204006	164204206	elmod2	600	+
scaffold_1	164282249	164282449	tbc1d9	600	-
scaffold_1	164427771	164427971	znf330	600	+
scaffold_1	165322657	165322857	usp38	600	-
scaffold_1	165362106	165362306	gab1	600	+
scaffold_1	165463586	165463786	smarca5	600	+
scaffold_1	165534109	165534309	frem3	600	-
scaffold_1	165579672	165579872	otud4	600	+
scaffold_1	165638025	165638225	abce1	600	-
scaffold_1	165637999	165638199	anapc10	600	+
scaffold_1	165806585	165806785	hhip	600	-
scaffold_1	166072681	166072881	smad1	600	+
scaffold_1	166125562	166125762	mmaa	600	+
scaffold_1	166284961	166285161	znf827	600	-
scaffold_1	166376615	166376815	lsm6	600	+
scaffold_1	166562255	166562455	slc10a7	600	-
scaffold_1	166595398	166595598	pou4f2	600	+
scaffold_1	166773200	166773400	ttc29	600	-
scaffold_1	167113065	167113265	tmem184c	600	+
scaffold_1	167162654	167162854	prmt10	600	-
scaffold_1	167161830	167162030	arhgap10	600	+
scaffold_1	167486694	167486894	nr3c2	600	-
scaffold_1	167722773	167722973	dclk1	600	+
scaffold_1	168147718	168147918	lrba	600	-
scaffold_1	167946917	167947117	mab21l2	600	+
scaffold_1	168156435	168156635	rps3a	600	+
scaffold_1	168218275	168218475	sh3d19	600	-
scaffold_1	168519060	168519260	pet112	600	-
scaffold_1	169089049	169089249	fbxw7	600	-
scaffold_1	169089191	169089391	ercc8	600	+
scaffold_1	169127188	169127388	arfip1	600	+
scaffold_1	169227736	169227936	fhdc1	600	+
scaffold_1	169337105	169337305	trim2	600	+
scaffold_1	169391520	169391720	mnd1	600	+
scaffold_1	169432318	169432518	kiaa0922	600	+
scaffold_1	169578053	169578253	sfrp2	600	-
scaffold_1	169977408	169977608	plrg1	600	-
scaffold_1	170186351	170186551	rbm46	600	+
scaffold_1	170336013	170336213	npy1r	600	+
scaffold_1	170471414	170471614	map9	600	-
scaffold_1	170571899	170572099	gucy1a3	600	+
scaffold_1	170647404	170647604	gucy1b3	600	+
scaffold_1	170744359	170744559	ctso	600	-
scaffold_1	171004864	171005064	glrb	600	+
scaffold_1	171119936	171120136	gria2	600	+
scaffold_1	171320561	171320761	fam198b	600	-
scaffold_1	171326375	171326575	tmem144	600	+
scaffold_1	171548705	171548905	etfdh	600	+
scaffold_1	171578631	171578831	ppid	600	-
scaffold_1	171598307	171598507	fnip2	600	+
scaffold_1	171682919	171683119	rapgef2	600	+
scaffold_1	172597790	172597990	naf1	600	-
scaffold_1	172757291	172757491	npy5r	600	+
scaffold_1	172865213	172865413	c4orf43	600	+
scaffold_1	173140928	173141128	klhl2	600	+
scaffold_1	173207299	173207499	sc4mol	600	+
scaffold_1	173260724	173260924	cpe	600	+
scaffold_1	173651800	173652000	palld.2	600	+
scaffold_1	173804725	173804925	cbr4	600	-
scaffold_1	173913250	173913450	sh3rf1	600	-
scaffold_1	174009845	174010045	nek1	600	-
scaffold_1	174014225	174014425	clcn3	600	+
scaffold_1	174124864	174125064	mfap3l	600	-
scaffold_1	175148325	175148525	galnt7	600	+
scaffold_1	175255100	175255300	sap30	600	+
scaffold_1	175363145	175363345	hand2	600	-
scaffold_1	175631821	175632021	fbxo8	600	-
scaffold_1	175631130	175631330	cep44	600	+
scaffold_1	175870974	175871174	glra3	600	-
scaffold_1	176080538	176080738	gpm6a	600	-
scaffold_1	176140802	176141002	wdr17	600	+
scaffold_1	176202594	176202794	spata4	600	-
scaffold_1	176245911	176246111	spcs3	600	+
scaffold_1	176445198	176445398	vegfc	600	-
scaffold_1	176743923	176744123	aga	600	-
scaffold_1	178551824	178552024	dctd	600	-
scaffold_1	178613347	178613547	wwc2	600	+
scaffold_1	178809781	178809981	cdkn2aip	600	+
scaffold_1	178835501	178835701	ing2	600	+
scaffold_1	178921239	178921439	rwdd4	600	-
scaffold_1	178921314	178921514	c4orf41	600	+
scaffold_1	179017399	179017599	stox2	600	+
scaffold_1	179153756	179153956	irf2	600	-
scaffold_1	179187067	179187267	casp3	600	-
scaffold_1	179188548	179188748	ccdc111	600	+
scaffold_1	179247355	179247555	mlf1ip	600	-
scaffold_1	179294813	179295013	acsl1	600	-
scaffold_1	179338626	179338826	helt	600	+
scaffold_1	179399526	179399726	slc25a4	600	+
scaffold_1	179426951	179427151	kiaa1430	600	-
scaffold_1	179448405	179448605	snx25	600	+
scaffold_1	179531986	179532186	lrp2bp	600	-
scaffold_1	179535364	179535564	ankrd37	600	+
scaffold_1	179550097	179550297	ufsp2	600	-
scaffold_1	179550461	179550661	c4orf47	600	+
scaffold_1	179887065	179887265	fam149a	600	+
scaffold_1	179915498	179915698	cyp4v2	600	+
scaffold_1	180354147	180354347	fat1	600	-
scaffold_1	181154127	181154327	frg1	600	+
scaffold_1	181167049	181167249	asah1	600	+
scaffold_1	181225899	181226099	pcm1	600	-
scaffold_1	181270553	181270753	mtus1	600	+
scaffold_1	181475389	181475589	slc7a2.1	600	-
scaffold_1	181519786	181519986	mtmr7	600	+
scaffold_1	181578130	181578330	cnot7	600	+
scaffold_1	181646141	181646341	zdhhc2	600	-
scaffold_1	181765292	181765492	fgf20	600	+
scaffold_1	182039669	182039869	tusc3	600	-
scaffold_1	182807763	182807963	dlc1	600	+
scaffold_1	182927945	182928145	unnamed	600	-
scaffold_1	182986782	182986982	ppat	600	+
scaffold_1	183011261	183011461	paics.1	600	-
scaffold_1	183052441	183052641	paics.2	600	-
scaffold_1	183052471	183052671	aasdh	600	+
scaffold_1	183217627	183217827	cep135	600	-
scaffold_1	183258247	183258447	exoc1	600	-
scaffold_1	183412876	183413076	clock	600	+
scaffold_1	183475219	183475419	tmem165	600	-
scaffold_1	183482148	183482348	srd5a3	600	-
scaffold_1	183531701	183531901	kdr	600	+
scaffold_1	183674307	183674507	kit	600	-
scaffold_1	184171645	184171845	fip1l1	600	-
scaffold_1	184191097	184191297	scfd2	600	+
scaffold_1	184426471	184426671	rasl11b	600	-
scaffold_1	184597352	184597552	sgcb	600	+
scaffold_1	184648010	184648210	ociad2	600	+
scaffold_1	184700197	184700397	ociad1	600	-
scaffold_1	184708785	184708985	fryl	600	+
scaffold_1	184949379	184949579	slain2	600	-
scaffold_1	185062559	185062759	nipal1	600	-
scaffold_1	185091900	185092100	nfxl1	600	+
scaffold_1	185323939	185324139	atp10d	600	-
scaffold_1	185333350	185333550	commd8	600	+
scaffold_1	185766618	185766818	gabra2	600	+
scaffold_1	186081131	186081331	guf1	600	+
scaffold_1	186118497	186118697	gnpda2	600	-
scaffold_1	186368321	186368521	atp8a1	600	+
scaffold_1	186499664	186499864	shisa3	600	-
scaffold_1	186576952	186577152	bend4	600	+
scaffold_1	186681548	186681748	slc30a9	600	-
scaffold_1	186707064	186707264	tmem33	600	-
scaffold_1	186996252	186996452	limch1	600	-
scaffold_1	187037528	187037728	uchl1	600	-
scaffold_1	187495128	187495328	pgm2	600	-
scaffold_1	187501985	187502185	rell1	600	+
scaffold_1	189116461	189116661	ppargc1a	600	+
scaffold_1	189483266	189483466	gba3	600	-
scaffold_1	189482729	189482929	gpr125	600	+
scaffold_1	189789270	189789470	pacrgl	600	-
scaffold_1	190008303	190008503	slit2	600	-
scaffold_1	190431999	190432199	pcdh7	600	-
scaffold_1	190838045	190838245	cpeb2	600	+
scaffold_1	190950178	190950378	cc2d2a	600	+
scaffold_1	191023384	191023584	fbxl5	600	-
scaffold_1	191187066	191187266	prom1	600	-
scaffold_1	191229317	191229517	tapt1	600	-
scaffold_1	191533686	191533886	qdpr	600	-
scaffold_1	191568387	191568587	med28	600	+
scaffold_1	191739545	191739745	sepsecs	600	+
scaffold_1	191781378	191781578	lgi2	600	+
scaffold_1	191819331	191819531	ccdc149	600	+
scaffold_1	191885763	191885963	dhx15	600	+
scaffold_1	192778382	192778582	ncapg	600	+
scaffold_1	192861313	192861513	lcorl	600	-
scaffold_1	193122721	193122921	drd5	600	-
scaffold_1	193285163	193285363	zbtb49	600	+
scaffold_1	193316153	193316353	d4s234e	600	+
scaffold_1	193448574	193448774	stx18	600	-
scaffold_1	193641213	193641413	msx1	600	+
scaffold_1	193895334	193895534	evc2	600	-
scaffold_1	193895620	193895820	evc	600	+
scaffold_1	193976755	193976955	crmp1	600	-
scaffold_1	194094824	194095024	jakmip1	600	-
scaffold_1	194103535	194103735	wfs1	600	+
scaffold_1	194217240	194217440	ppp2r2c	600	-
scaffold_1	194232914	194233114	man2b2	600	+
scaffold_1	194446432	194446632	afap1	600	+
scaffold_1	195048637	195048837	grpel1	600	+
scaffold_1	195062901	195063101	tada2b	600	-
scaffold_1	195062999	195063199	ccdc96	600	+
scaffold_1	195125677	195125877	tbc1d14	600	-
scaffold_1	195171725	195171925	kiaa0232	600	-
scaffold_1	195172102	195172302	adpgk	600	+
scaffold_1	195372371	195372571	htra3	600	+
scaffold_1	195462235	195462435	acox3	600	-
scaffold_1	195462449	195462649	mettl19	600	+
scaffold_1	195686503	195686703	wdr1	600	-
scaffold_1	195717242	195717442	znf518b	600	+
scaffold_1	195878680	195878880	hs3st1	600	-
scaffold_1	196301367	196301567	rab28	600	-
scaffold_1	196472654	196472854	bod1l	600	-
scaffold_1	196646057	196646257	cpz	600	+
scaffold_1	196909232	196909432	soho1	600	-
scaffold_1	196924245	196924445	hmx1	600	-
scaffold_1	197081635	197081835	adra2c	600	-
scaffold_1	197300276	197300476	lrpap1	600	+
scaffold_1	197677317	197677517	htt	600	-
scaffold_1	197832698	197832898	grk4	600	-
scaffold_1	197897413	197897613	nop14	600	+
scaffold_1	198061327	198061527	loc402160	600	+
scaffold_1	198114466	198114666	rnf4	600	+
scaffold_1	198139623	198139823	fam193a	600	+
scaffold_1	198257428	198257628	tnip2	600	-
scaffold_1	198430288	198430488	add1	600	+
scaffold_1	198721264	198721464	nat8l	600	-
scaffold_1	198836210	198836410	unnamed	600	+
scaffold_1	198859636	198859836	whsc2	600	+
scaffold_1	198952902	198953102	whsc1	600	-
scaffold_1	198973972	198974172	letm1	600	+
scaffold_1	199153934	199154134	fgfr3	600	-
scaffold_1	199610947	199611147	tacc3	600	-
scaffold_1	199619241	199619441	tmem129	600	+
scaffold_1	199638206	199638406	slbp	600	+
scaffold_1	199773632	199773832	fam53a	600	+
scaffold_1	200279963	200280163	nkx1-1	600	+
scaffold_1	200334766	200334966	kiaa1530	600	-
scaffold_1	200393960	200394160	maea	600	-
scaffold_1	201151385	201151585	fgfrl1	600	-
scaffold_1	201474554	201474754	polr1a	600	-
scaffold_1	201474301	201474501	mrpl35	600	+
scaffold_1	201505820	201506020	krcc1	600	-
scaffold_1	201649125	201649325	foxi4.2	600	+
scaffold_1	201902851	201903051	eif2ak3	600	-
scaffold_1	201998486	201998686	rmnd5a	600	-
scaffold_1	202003221	202003421	rnf103	600	+
scaffold_1	202026781	202026981	vps24	600	+
scaffold_1	202062567	202062767	kdm3a	600	-
scaffold_1	202130785	202130985	immt	600	+
scaffold_1	202161653	202161853	ptcd3	600	-
scaffold_1	202717772	202717972	emx1.2	600	+
scaffold_1	202848645	202848845	sfxn5	600	-
scaffold_1	202891548	202891748	rab11fip5	600	-
scaffold_1	202972848	202973048	not	600	+
scaffold_1	203011709	203011909	pradc1	600	-
scaffold_1	203012462	203012662	cct7	600	+
scaffold_1	203110314	203110514	egr4	600	-
scaffold_1	203124567	203124767	alms1	600	+
scaffold_1	203380451	203380651	adam33	600	+
scaffold_1	203451669	203451869	fam113a	600	+
scaffold_1	203543677	203543877	unnamed	600	-
scaffold_1	203899101	203899301	lyrm2	600	+
scaffold_1	204075473	204075673	cdc25b	600	+
scaffold_1	204142935	204143135	znf638	600	+
scaffold_1	204419793	204419993	slc4a11	600	-
scaffold_1	204577216	204577416	c20orf194	600	-
scaffold_1	204619864	204620064	atrn	600	+
scaffold_1	204942531	204942731	gfra4	600	-
scaffold_1	205797413	205797613	ubox5	600	+
scaffold_1	205976125	205976325	ptpra	600	-
scaffold_1	208229909	208230109	suclg1	600	-
scaffold_10	7444	7644	rhot1	600	+
scaffold_10	78725	78925	cox10	600	+
scaffold_10	321124	321324	tekt3	600	-
scaffold_10	393134	393334	fam18b1	600	-
scaffold_10	561023	561223	wdr16	600	-
scaffold_10	588543	588743	stx8	600	+
scaffold_10	1239440	1239640	wdr45l	600	-
scaffold_10	1280643	1280843	rab40c	600	-
scaffold_10	1541243	1541443	shisa6	600	+
scaffold_10	2194504	2194704	map2k4	600	-
scaffold_10	2374801	2375001	znf684	600	+
scaffold_10	2447537	2447737	tob1	600	-
scaffold_10	2477156	2477356	ankrd40	600	-
scaffold_10	2482254	2482454	luc7l3	600	+
scaffold_10	2946300	2946500	c17orf101	600	-
scaffold_10	2946192	2946392	hexdc	600	+
scaffold_10	2967848	2968048	narf	600	+
scaffold_10	3519244	3519444	mgat5b	600	-
scaffold_10	3563402	3563602	mfsd11	600	-
scaffold_10	3569595	3569795	srsf2	600	+
scaffold_10	3578590	3578790	mettl23	600	-
scaffold_10	3578807	3579007	jmjd6	600	+
scaffold_10	3903801	3904001	prpsap1	600	+
scaffold_10	3983026	3983226	fam100b	600	-
scaffold_10	3994184	3994384	rnf157	600	+
scaffold_10	4074173	4074373	exoc7	600	+
scaffold_10	4116254	4116454	srp68	600	+
scaffold_10	4183862	4184062	ten1	600	-
scaffold_10	4184019	4184219	acox1	600	+
scaffold_10	4200873	4201073	fbf1	600	+
scaffold_10	4231329	4231529	wbp2	600	+
scaffold_10	4289242	4289442	unk	600	-
scaffold_10	4288632	4288832	h3f3b	600	+
scaffold_10	4314444	4314644	galk1	600	+
scaffold_10	4395156	4395356	sap30bp	600	-
scaffold_10	4526958	4527158	llgl2	600	-
scaffold_10	4555218	4555418	caskin2	600	+
scaffold_10	4615286	4615486	kiaa0195	600	-
scaffold_10	4620591	4620791	grb2	600	+
scaffold_10	4670377	4670577	hn1	600	-
scaffold_10	4681733	4681933	sumo2	600	-
scaffold_10	4685249	4685449	nup85	600	+
scaffold_10	4709550	4709750	gga3	600	-
scaffold_10	4709569	4709769	mrps7	600	+
scaffold_10	4718309	4718509	mif4gd	600	-
scaffold_10	4769276	4769476	kctd2	600	-
scaffold_10	4769480	4769680	atp5h	600	+
scaffold_10	4806222	4806422	c17orf28	600	+
scaffold_10	4949890	4950090	ush1g	600	+
scaffold_10	4970992	4971192	fdxr	600	+
scaffold_10	5054382	5054582	tmem104	600	-
scaffold_10	5054307	5054507	nat9	600	+
scaffold_10	5119456	5119656	slc9a3r1	600	-
scaffold_10	5140418	5140618	rab37	600	-
scaffold_10	5158676	5158876	xylt2	600	+
scaffold_10	5178630	5178830	mrpl27	0	-
scaffold_10	5192189	5192389	lrrc59	600	-
scaffold_10	5202908	5203108	acsf2	600	+
scaffold_10	5436572	5436772	spata20	600	-
scaffold_10	5481476	5481676	mycbpap	600	-
scaffold_10	5521245	5521445	ndrg4	600	+
scaffold_10	5659219	5659419	mmp24	600	-
scaffold_10	5673933	5674133	mtss1.2	600	+
scaffold_10	5859889	5860089	acss2.1	600	+
scaffold_10	6016554	6016754	trpc4ap	600	-
scaffold_10	6016688	6016888	c8orf40	600	+
scaffold_10	6028609	6028809	edem2	600	-
scaffold_10	6068240	6068440	phf20	600	-
scaffold_10	6188897	6189097	rbm39	600	+
scaffold_10	6211346	6211546	nfs1	600	+
scaffold_10	6232079	6232279	rbm12	600	+
scaffold_10	6232079	6232279	slc25a19	600	+
scaffold_10	6364552	6364752	unnamed	600	+
scaffold_10	6488551	6488751	ergic3	600	-
scaffold_10	6494758	6494958	unnamed	600	+
scaffold_10	6570014	6570214	samhd1	600	-
scaffold_10	6634970	6635170	rbl1	600	-
scaffold_10	6702432	6702632	chd6	600	-
scaffold_10	6767622	6767822	ralgapb	600	-
scaffold_10	7097700	7097900	snta1	600	-
scaffold_10	7104705	7104905	pigt	600	+
scaffold_10	7410853	7411053	uqcc	600	+
scaffold_10	7712160	7712360	e2f1	600	-
scaffold_10	7729217	7729417	pxmp4	600	-
scaffold_10	7729539	7729739	znf341	600	+
scaffold_10	7758092	7758292	chmp4b	600	+
scaffold_10	8043789	8043989	eif2s2	600	-
scaffold_10	8153867	8154067	ahcy	600	-
scaffold_10	8158359	8158559	itch	600	+
scaffold_10	8195145	8195345	dynlrb1	600	+
scaffold_10	8202934	8203134	map1lc3a	600	+
scaffold_10	8232932	8233132	pigu	600	-
scaffold_10	8272046	8272246	tp53inp2	600	+
scaffold_10	8313365	8313565	ncoa6	600	-
scaffold_10	8333516	8333716	ggt7	600	-
scaffold_10	8342113	8342313	c20orf24	600	-
scaffold_10	8432477	8432677	top1.1	600	+
scaffold_10	8561342	8561542	mafb	600	+
scaffold_10	8996434	8996634	dhx35	600	-
scaffold_10	9009080	9009280	fam83d	600	-
scaffold_10	9034176	9034376	ppp1r16b	600	-
scaffold_10	9059029	9059229	actr5	600	-
scaffold_10	9410978	9411178	mybl2	600	-
scaffold_10	9411899	9412099	unnamed	600	+
scaffold_10	9428183	9428383	ift52	600	-
scaffold_10	9480739	9480939	srsf6	600	-
scaffold_10	9490341	9490541	epb41l1	600	+
scaffold_10	9552086	9552286	c20orf4	600	+
scaffold_10	9807392	9807592	rpn2	600	+
scaffold_10	9830514	9830714	manbal	600	+
scaffold_10	9847665	9847865	src	600	+
scaffold_10	9933105	9933305	vstm2l	600	+
scaffold_10	9969174	9969374	tti1	600	-
scaffold_10	9969184	9969384	rprd1a	600	+
scaffold_10	10621502	10621702	c20orf111	600	-
scaffold_10	10666703	10666903	fitm2	600	-
scaffold_10	10811725	10811925	ttpal	600	+
scaffold_10	10830189	10830389	serinc3	600	-
scaffold_10	11096474	11096674	stau1	600	-
scaffold_10	11129752	11129952	cse1l	600	-
scaffold_10	11179711	11179911	arfgef2	600	-
scaffold_10	11447981	11448181	plekhm1	600	-
scaffold_10	11946601	11946801	zmynd8	600	-
scaffold_10	11978940	11979140	ncoa3	600	+
scaffold_10	12174650	12174850	sulf2	600	-
scaffold_10	12557126	12557326	b4galt6	600	-
scaffold_10	12603579	12603779	slc9a8	600	+
scaffold_10	12671328	12671528	tmem189	600	+
scaffold_10	12701479	12701679	ube2v1	600	+
scaffold_10	12980457	12980657	snai1	600	-
scaffold_10	13002035	13002235	rnf114	600	-
scaffold_10	13008356	13008556	spata2	600	+
scaffold_10	13109244	13109444	cebpb	600	+
scaffold_10	13266877	13267077	ptpn1	600	+
scaffold_10	13381757	13381957	fam65c	600	-
scaffold_10	13451237	13451437	bcas4	600	+
scaffold_10	13511735	13511935	adnp	600	-
scaffold_10	13529026	13529226	dpm1	600	-
scaffold_10	13911700	13911900	sall4	600	-
scaffold_10	13989928	13990128	stxbp4	600	+
scaffold_10	15222667	15222867	nog	600	+
scaffold_10	15497948	15498148	tk1	600	+
scaffold_10	15515174	15515374	syngr2	600	-
scaffold_10	15553158	15553358	cbx2	600	-
scaffold_10	15598583	15598783	lrrc45	600	-
scaffold_10	15647484	15647684	aspscr1	600	-
scaffold_10	15652217	15652417	notum	600	+
scaffold_10	15971247	15971447	baiap2	600	-
scaffold_10	16025941	16026141	chmp6	600	-
scaffold_10	16225407	16225607	rptor	600	-
scaffold_10	16266106	16266306	nptx1	600	+
scaffold_10	16390366	16390566	endov	600	-
scaffold_10	16417905	16418105	lig3	600	-
scaffold_10	16479095	16479295	slc26a11	600	-
scaffold_10	16479032	16479232	sgsh	600	+
scaffold_10	17058512	17058712	utp18	600	-
scaffold_10	17058547	17058747	mbtd1	600	+
scaffold_10	17116762	17116962	trappc5	600	+
scaffold_10	17126063	17126263	csnk1d	600	+
scaffold_10	17241093	17241293	gaa	600	-
scaffold_10	17958050	17958250	cant1	600	-
scaffold_10	18143948	18144148	ubtf	600	+
scaffold_10	18162404	18162604	atxn7l3	600	+
scaffold_10	18188749	18188949	tmub2	600	-
scaffold_10	18216042	18216242	c17orf53	600	-
scaffold_10	18231387	18231587	hdac5	600	+
scaffold_10	18286012	18286212	g6pc3.1	600	-
scaffold_10	18308456	18308656	lsm12	600	+
scaffold_10	18655589	18655789	tmem101	600	-
scaffold_10	18670052	18670252	ccdc43	600	-
scaffold_10	18670135	18670335	dbf4b	600	+
scaffold_10	18792984	18793184	eftud2	600	-
scaffold_10	18792648	18792848	ccdc103	600	+
scaffold_10	18953706	18953906	dcakd	600	-
scaffold_10	18953727	18953927	psmd11	600	+
scaffold_10	19032496	19032696	myo1d	600	-
scaffold_10	19211630	19211830	hexim1	600	-
scaffold_10	19243469	19243669	acbd4	600	-
scaffold_10	19317341	19317541	nmt2	600	-
scaffold_10	19329724	19329924	cdc27	600	+
scaffold_10	19449830	19450030	mapt	600	-
scaffold_10	19512980	19513180	ddx42	600	-
scaffold_10	19529144	19529344	ccdc47	600	-
scaffold_10	19528848	19529048	znf451	600	+
scaffold_10	19567126	19567326	strada	600	+
scaffold_10	19584440	19584640	unnamed	600	+
scaffold_10	19626608	19626808	limd2	600	-
scaffold_10	20017732	20017932	cyb561	600	-
scaffold_10	20223290	20223490	dcaf7	600	+
scaffold_10	20902428	20902628	smarcd2	600	+
scaffold_10	20925856	20926056	psmc5	600	-
scaffold_10	21086746	21086946	arf1	600	-
scaffold_10	21096063	21096263	nsf	600	+
scaffold_10	21156978	21157178	wnt9b	600	+
scaffold_10	21194441	21194641	gosr2	600	+
scaffold_10	21300258	21300458	mettl2b	600	+
scaffold_10	21325674	21325874	tlk2	600	+
scaffold_10	21372997	21373197	unnamed	600	-
scaffold_10	21373282	21373482	tfb1m	600	+
scaffold_10	21495005	21495205	itga3	600	-
scaffold_10	21671215	21671415	kat7	600	-
scaffold_10	21697598	21697798	slc35b1	600	+
scaffold_10	21746594	21746794	spop	600	+
scaffold_10	22153228	22153428	phb	600	+
scaffold_10	22169273	22169473	znf652	600	+
scaffold_10	22541831	22542031	znf281	600	-
scaffold_10	22869556	22869756	dido1	600	+
scaffold_10	22963666	22963866	ogfr	600	-
scaffold_10	22995769	22995969	ppdpf	600	+
scaffold_10	23111687	23111887	pcmtd2	600	-
scaffold_10	23331398	23331598	mapre1	600	-
scaffold_10	23340048	23340248	c20orf112	600	+
scaffold_10	23400170	23400370	asxl1	600	-
scaffold_10	23416224	23416424	kif3b	600	-
scaffold_10	23609634	23609834	cntnap1	600	+
scaffold_10	23998512	23998712	vps25	600	+
scaffold_10	24221259	24221459	unnamed	600	-
scaffold_10	24221286	24221486	cntd1	600	+
scaffold_10	24275458	24275658	becn1	600	-
scaffold_10	24275697	24275897	elac2	600	+
scaffold_10	24337420	24337620	psme3	600	+
scaffold_10	24607084	24607284	rpl27	600	+
scaffold_10	24766109	24766309	tmc6	600	-
scaffold_10	25122609	25122809	dhx8	600	+
scaffold_10	25739175	25739375	ncoa5	600	+
scaffold_10	25944662	25944862	znf335	600	+
scaffold_10	26020358	26020558	pcif1	600	-
scaffold_10	26067820	26068020	ctsa	600	-
scaffold_10	26086584	26086784	zswim1	600	-
scaffold_10	26092759	26092959	zswim3	600	-
scaffold_10	26100498	26100698	acot8	600	+
scaffold_10	26111854	26112054	snx21	600	-
scaffold_10	26173260	26173460	unnamed	600	+
scaffold_10	26191507	26191707	ube2c	600	-
scaffold_10	26232539	26232739	nbr1	600	-
scaffold_10	26232546	26232746	brca1	600	+
scaffold_10	26459528	26459728	rundc1	600	+
scaffold_10	26512185	26512385	dnttip1	600	-
scaffold_10	26687903	26688103	fzd2	600	-
scaffold_10	26846741	26846941	fam171a2	600	+
scaffold_10	26894434	26894634	grn	600	-
scaffold_10	26953754	26953954	slc25a39	600	+
scaffold_10	27086871	27087071	ybx1	600	-
scaffold_10	27110947	27111147	ppih	600	-
scaffold_10	27184651	27184851	ccdc30	600	-
scaffold_10	27184886	27185086	utp3	600	+
scaffold_10	27207992	27208192	ppcs	600	-
scaffold_10	27208079	27208279	zmynd12	600	+
scaffold_10	27248994	27249194	rimkla	600	-
scaffold_10	27258263	27258463	foxj3	600	+
scaffold_10	27339817	27340017	efhd2	600	-
scaffold_10	27378293	27378493	tmem51	600	-
scaffold_10	27476855	27477055	slc35c2	600	-
scaffold_10	27517487	27517687	elmo1	600	-
scaffold_10	27524515	27524715	snrpb	600	+
scaffold_10	27558042	27558242	ccndbp1	600	+
scaffold_10	28145221	28145421	sdc4	600	+
scaffold_10	28459103	28459303	pabpc1l	600	-
scaffold_10	28473443	28473643	ywhab	600	-
scaffold_10	28729141	28729341	snf8	600	+
scaffold_10	28747189	28747389	ube2z	600	-
scaffold_10	28773950	28774150	calcoco2	600	-
scaffold_10	28882485	28882685	hoxb9	600	+
scaffold_10	28892595	28892795	hoxb8	600	+
scaffold_10	28914597	28914797	hoxb6	600	+
scaffold_10	28919201	28919401	hoxb5	600	+
scaffold_10	28933596	28933796	hoxb4	600	+
scaffold_10	28953118	28953318	hoxb3	600	+
scaffold_10	28962200	28962400	hoxb2	600	+
scaffold_10	28982505	28982705	hoxb1	600	+
scaffold_10	29238761	29238961	snx11	600	-
scaffold_10	29249280	29249480	cbx1	600	+
scaffold_10	29270134	29270334	nfe2l1	600	-
scaffold_10	29270481	29270681	copz2	600	+
scaffold_10	29311240	29311440	cdk5rap3	600	-
scaffold_10	29349913	29350113	pnpo	600	-
scaffold_10	29350115	29350315	unnamed	600	+
scaffold_10	29370290	29370490	sp2	600	-
scaffold_10	29550401	29550601	pcgf2	600	+
scaffold_10	29597377	29597577	mllt6	600	-
scaffold_10	29790582	29790782	srcin1	600	+
scaffold_10	29935765	29935965	arhgap23	600	-
scaffold_10	29972192	29972392	socs7	600	-
scaffold_10	30022708	30022908	mrpl45	600	-
scaffold_10	30046736	30046936	npepps	600	+
scaffold_10	30096818	30097018	kpnb1	600	+
scaffold_10	30150078	30150278	psmb3	600	+
scaffold_10	30167469	30167669	pip4k2a	600	-
scaffold_10	30172174	30172374	cwc25	600	+
scaffold_10	30199096	30199296	rbm34	600	-
scaffold_10	30241066	30241266	c17orf98	600	-
scaffold_10	30249579	30249779	rpl23	600	-
scaffold_10	30280701	30280901	lasp1	600	+
scaffold_10	30457638	30457838	arl5c	600	-
scaffold_10	30539377	30539577	rpl19	600	+
scaffold_10	30697322	30697522	fbxl20	600	-
scaffold_10	30738709	30738909	cdk12	600	+
scaffold_10	30922286	30922486	stard3	600	+
scaffold_10	30994210	30994410	pgap3	600	-
scaffold_10	31015504	31015704	erbb2	600	+
scaffold_10	31106808	31107008	c17orf37	600	+
scaffold_10	31491893	31492093	psmd3	600	+
scaffold_10	31834830	31835030	nr1d1	600	-
scaffold_10	31854649	31854849	msl1	600	+
scaffold_10	31876053	31876253	casc3	600	+
scaffold_10	31919090	31919290	rapgefl1	600	+
scaffold_10	31976496	31976696	wipf2	600	+
scaffold_10	31996274	31996474	cdc6	600	+
scaffold_10	32067599	32067799	rara	600	+
scaffold_10	32150408	32150608	val	600	-
scaffold_10	32248112	32248312	top2a	600	-
scaffold_10	32584789	32584989	smarce1	600	-
scaffold_10	33320412	33320612	terf2ip	600	-
scaffold_10	33355217	33355417	eif1	600	+
scaffold_10	33533207	33533407	jup	600	-
scaffold_10	33601096	33601296	nt5c3l	600	-
scaffold_10	33615063	33615263	klhl11	600	-
scaffold_10	33663537	33663737	acly	600	-
scaffold_10	33680951	33681151	ttc25	600	+
scaffold_10	33698505	33698705	cnp	600	+
scaffold_10	33739083	33739283	dnajc7	600	-
scaffold_10	33740958	33741158	nkiras2	600	+
scaffold_10	33955985	33956185	kat2a	600	-
scaffold_10	34369490	34369690	atp6v0a1	600	-
scaffold_10	34565304	34565504	stat5b	600	+
scaffold_10	34804559	34804759	rae1	600	+
scaffold_10	35378022	35378222	tfap2c	600	-
scaffold_10	35441472	35441672	c20orf43	600	-
scaffold_10	35501723	35501923	cstf1	600	-
scaffold_10	35501565	35501765	aurka	600	+
scaffold_10	35547973	35548173	mlx	600	-
scaffold_10	35562584	35562784	coq10b	600	-
scaffold_10	35585303	35585503	coasy	600	-
scaffold_10	35814461	35814661	cbln4	600	+
scaffold_10	36564486	36564686	pfdn4	600	-
scaffold_10	36760489	36760689	znf217	600	+
scaffold_10	37306024	37306224	taf4	600	-
scaffold_10	37310026	37310226	lsm14b	600	+
scaffold_10	37330112	37330312	psma7	600	-
scaffold_10	37330371	37330571	ss18l1	600	+
scaffold_10	37344886	37345086	gtpbp5	600	+
scaffold_10	37367782	37367982	hrh3	600	-
scaffold_10	37491231	37491431	adrm1	600	+
scaffold_10	37576065	37576265	lama5	600	-
scaffold_10	37659723	37659923	rps21	600	-
scaffold_10	37685520	37685720	cables2	600	-
scaffold_2	317483	317683	cep85	600	+
scaffold_2	351340	351540	sh3bgrl3	600	+
scaffold_2	362054	362254	ubxn11	600	-
scaffold_2	457366	457566	lin28a	600	+
scaffold_2	487101	487301	dhdds	600	+
scaffold_2	509880	510080	hmgn2	600	+
scaffold_2	586166	586366	rps6ka1	600	+
scaffold_2	695019	695219	arid1a	600	+
scaffold_2	745975	746175	pigv	600	+
scaffold_2	757308	757508	gpn2	600	-
scaffold_2	786397	786597	gpatch3	600	-
scaffold_2	785654	785854	nudc	600	+
scaffold_2	808403	808603	c1orf172	600	-
scaffold_2	851895	852095	fam46b	600	-
scaffold_2	897876	898076	slc9a1	600	-
scaffold_2	968104	968304	tmem222	600	-
scaffold_2	998952	999152	wdtc1	600	-
scaffold_2	1060180	1060380	wasf2	600	-
scaffold_2	1150731	1150931	ahdc1	600	-
scaffold_2	1249828	1250028	sesn2	600	+
scaffold_2	1271196	1271396	med18	600	+
scaffold_2	1297069	1297269	phactr4	600	+
scaffold_2	1410957	1411157	ythdf2	600	-
scaffold_2	1411058	1411258	gmeb1	600	+
scaffold_2	1453695	1453895	taf12	600	-
scaffold_2	1663834	1664034	rcc1	600	-
scaffold_2	1672421	1672621	ctps	600	+
scaffold_2	2083174	2083374	serinc2	600	-
scaffold_2	2153584	2153784	zcchc17	600	-
scaffold_2	2153700	2153900	snrnp40	600	+
scaffold_2	2203061	2203261	pum1	600	+
scaffold_2	2259355	2259555	dnajc8	600	+
scaffold_2	2325798	2325998	eya3	600	+
scaffold_2	2421998	2422198	xkr8	600	-
scaffold_2	2472169	2472369	rpa2	600	+
scaffold_2	2537220	2537420	ppp1r8	600	-
scaffold_2	2582190	2582390	utp11l	600	+
scaffold_2	2683741	2683941	pou3f1	600	-
scaffold_2	3464142	3464342	rragc	600	-
scaffold_2	3484103	3484303	mycbp	600	-
scaffold_2	3567681	3567881	akirin1	600	-
scaffold_2	3641124	3641324	pnrc2	600	+
scaffold_2	3665178	3665378	srsf10	600	-
scaffold_2	4077323	4077523	c1orf201	600	-
scaffold_2	4078069	4078269	nipal3	600	+
scaffold_2	4117645	4117845	zbtb8b	600	-
scaffold_2	4269434	4269634	thrap3	600	-
scaffold_2	4357539	4357739	map7d1	600	-
scaffold_2	4484126	4484326	trappc3	600	+
scaffold_2	4731347	4731547	adprhl2	600	-
scaffold_2	4744422	4744622	tekt2	600	-
scaffold_2	4813950	4814150	eif2c3	600	-
scaffold_2	4856683	4856883	eif2c1	600	-
scaffold_2	4891496	4891696	clspn	600	-
scaffold_2	5032916	5033116	psmb2	600	+
scaffold_2	5099422	5099622	tfap2e	600	-
scaffold_2	5119126	5119326	ncdn	600	-
scaffold_2	5119218	5119418	kiaa0319l	600	+
scaffold_2	5184080	5184280	zmym4	600	+
scaffold_2	5254541	5254741	znf706.2	600	+
scaffold_2	5294503	5294703	sfpq	600	+
scaffold_2	5346989	5347189	zmym6nb	600	+
scaffold_2	5833082	5833282	hnrnpr	600	-
scaffold_2	5858942	5859142	atpif1	600	-
scaffold_2	6347264	6347464	ptpru	600	-
scaffold_2	6394462	6394662	mecr	600	+
scaffold_2	6423181	6423381	srsf4	600	+
scaffold_2	6446394	6446594	l3mbtl3	600	+
scaffold_2	6595549	6595749	epb41	600	-
scaffold_2	6647441	6647641	cited4	600	-
scaffold_2	6705665	6705865	stx12	600	-
scaffold_2	6708925	6709125	yrdc	600	+
scaffold_2	6766614	6766814	mtf1	600	-
scaffold_2	6813625	6813825	inpp5b	600	-
scaffold_2	7011094	7011294	fhl3	600	-
scaffold_2	7430289	7430489	morc1	600	-
scaffold_2	7569264	7569464	pvrl3	600	+
scaffold_2	7660354	7660554	plcxd2	600	+
scaffold_2	7924527	7924727	slc30a2	600	-
scaffold_2	7946317	7946517	pdik1l	600	+
scaffold_2	8001451	8001651	tbrg1	600	-
scaffold_2	8001486	8001686	znf593	600	+
scaffold_2	8027945	8028145	cnksr1	600	+
scaffold_2	8324866	8325066	gnl2	600	+
scaffold_2	8385523	8385723	dnali1	600	-
scaffold_2	8385906	8386106	cdca8	600	+
scaffold_2	8855275	8855475	epha10	600	-
scaffold_2	9780621	9780821	meaf6	600	-
scaffold_2	9795624	9795824	snip1	600	-
scaffold_2	9795332	9795532	c1orf109	600	+
scaffold_2	9814073	9814273	lsm10	600	-
scaffold_2	9941853	9942053	pef1	600	+
scaffold_2	10555265	10555465	ptp4a2	600	-
scaffold_2	10603061	10603261	ccdc28b	600	-
scaffold_2	10625730	10625930	txlna	600	-
scaffold_2	10648788	10648988	kpna6	600	-
scaffold_2	10674793	10674993	tmem39b	600	-
scaffold_2	10694889	10695089	khdrbs1	600	-
scaffold_2	10705215	10705415	tmem234	600	-
scaffold_2	10705479	10705679	eif3i	600	+
scaffold_2	10784130	10784330	tor2a	600	-
scaffold_2	10784032	10784232	hdac1	600	+
scaffold_2	10803322	10803522	marcksl1	600	-
scaffold_2	10851742	10851942	bsdc1	600	-
scaffold_2	10874180	10874380	mrps15	600	+
scaffold_2	10888337	10888537	oscp1	600	+
scaffold_2	10927196	10927396	stk40	600	+
scaffold_2	11090263	11090463	nfyc	600	+
scaffold_2	11167170	11167370	kcnq4	600	+
scaffold_2	11261307	11261507	smap2	600	-
scaffold_2	12515993	12516193	zmpste24	600	-
scaffold_2	12582437	12582637	kdm1a	600	-
scaffold_2	12664129	12664329	luzp1	600	-
scaffold_2	12697760	12697960	fam54b	600	-
scaffold_2	12731055	12731255	rlf	600	-
scaffold_2	12810438	12810638	ldlrap1	600	-
scaffold_2	12862168	12862368	tmem57	600	-
scaffold_2	12903830	12904030	tmem50a	600	-
scaffold_2	12918205	12918405	unnamed	600	-
scaffold_2	13085499	13085699	runx3	600	+
scaffold_2	13159397	13159597	srrm1	600	+
scaffold_2	13233352	13233552	clic5	600	+
scaffold_2	13298231	13298431	unnamed	600	+
scaffold_2	13378731	13378931	rnf19b	600	+
scaffold_2	13419736	13419936	hpca	600	-
scaffold_2	13455133	13455333	s100pbp	600	-
scaffold_2	13504907	13505107	kiaa1522	600	-
scaffold_2	13575645	13575845	rbbp4	600	-
scaffold_2	13575154	13575354	zbtb8os	600	+
scaffold_2	13595102	13595302	zbtb8a.1	600	-
scaffold_2	13603997	13604197	zbtb8a.2	600	-
scaffold_2	13626523	13626723	ak2	600	-
scaffold_2	13648087	13648287	adc	600	+
scaffold_2	13716936	13717136	ndufs5	600	+
scaffold_2	13979238	13979438	fuca1	600	-
scaffold_2	13978825	13979025	gale	600	+
scaffold_2	13996676	13996876	lypla2	600	-
scaffold_2	14023864	14024064	pithd1	600	-
scaffold_2	14023864	14024064	tceb3	600	-
scaffold_2	14032887	14033087	rpl11	600	-
scaffold_2	14055126	14055326	eef1a1o	600	-
scaffold_2	14066988	14067188	ppt1	600	+
scaffold_2	14096106	14096306	cap1	600	-
scaffold_2	14121725	14121925	mfsd2a	600	-
scaffold_2	14159368	14159568	mycl1	600	+
scaffold_2	14179636	14179836	trit1	600	+
scaffold_2	14288447	14288647	pabpc4	600	+
scaffold_2	14319739	14319939	ppie	600	+
scaffold_2	14409918	14410118	ypel2	600	+
scaffold_2	14468675	14468875	rpl23a	600	+
scaffold_2	14481566	14481766	dhx40	600	+
scaffold_2	14530486	14530686	cltc	600	+
scaffold_2	14606319	14606519	ptrh2	600	-
scaffold_2	14606464	14606664	vmp1	600	+
scaffold_2	14789714	14789914	tubd1	600	-
scaffold_2	14789773	14789973	rps6kb1	600	+
scaffold_2	14843534	14843734	rnft1	600	-
scaffold_2	14986631	14986831	med13	600	+
scaffold_2	15050793	15050993	ints2	600	+
scaffold_2	15542261	15542461	tbx2	600	-
scaffold_2	16182061	16182261	bcas3	600	-
scaffold_2	16216407	16216607	ppm1d	600	-
scaffold_2	16231604	16231804	appbp2	600	+
scaffold_2	16318206	16318406	usp32	600	+
scaffold_2	16533122	16533322	nle1	600	+
scaffold_2	16565076	16565276	ulk2	600	+
scaffold_2	16646942	16647142	aldh3a2	600	+
scaffold_2	16793825	16794025	pex12	600	-
scaffold_2	16793727	16793927	ap2b1	600	+
scaffold_2	17037941	17038141	taf15	600	-
scaffold_2	17040249	17040449	rhbdd2	600	+
scaffold_2	17091997	17092197	por	600	-
scaffold_2	17145658	17145858	tmem120a	600	-
scaffold_2	17146393	17146593	styxl1	600	+
scaffold_2	17162842	17163042	mdh2	600	+
scaffold_2	17576429	17576629	c17orf63	600	+
scaffold_2	17699801	17700001	traf4	600	-
scaffold_2	17785121	17785321	nek8	600	-
scaffold_2	17804095	17804295	timm22	600	-
scaffold_2	17821263	17821463	rab34	600	+
scaffold_2	17873491	17873691	proca1	600	+
scaffold_2	17918756	17918956	supt6h	600	-
scaffold_2	17922108	17922308	sdf2	600	+
scaffold_2	17931932	17932132	kiaa0100	600	+
scaffold_2	18018349	18018549	spag5	600	+
scaffold_2	18096475	18096675	aldoc	600	+
scaffold_2	18115420	18115620	pigs	600	+
scaffold_2	18141845	18142045	unc119	600	+
scaffold_2	18356187	18356387	slc46a1	600	+
scaffold_2	18393155	18393355	sarm1	600	-
scaffold_2	18437815	18438015	tmem199	600	-
scaffold_2	18437806	18438006	poldip2	600	+
scaffold_2	18452262	18452462	tsr1	600	+
scaffold_2	18474656	18474856	srr	600	-
scaffold_2	18474624	18474824	smg6	600	+
scaffold_2	18641340	18641540	hic1	0	-
scaffold_2	19005112	19005312	dph1	600	-
scaffold_2	19111512	19111712	rtn4rl1	600	+
scaffold_2	19520719	19520919	rpa1	600	-
scaffold_2	19520445	19520645	smyd4	600	+
scaffold_2	19669872	19670072	wdr81	600	-
scaffold_2	19766882	19767082	kal1	600	+
scaffold_2	20116469	20116669	pnpla4	600	+
scaffold_2	20488737	20488937	hdhd1	600	+
scaffold_2	20789817	20790017	srrm3	600	+
scaffold_2	21092303	21092503	ywhag	600	-
scaffold_2	21192789	21192989	rad51d	600	-
scaffold_2	21192751	21192951	dtx2	600	+
scaffold_2	21398337	21398537	syap1	600	-
scaffold_2	21422851	21423051	inpp5k	600	+
scaffold_2	21486444	21486644	myo1c	600	+
scaffold_2	21636424	21636624	ywhae	600	-
scaffold_2	21672186	21672386	crk	600	-
scaffold_2	21711914	21712114	nagpa	600	-
scaffold_2	21768908	21769108	lrwd1	600	-
scaffold_2	21825945	21826145	sh2b2	600	-
scaffold_2	22067571	22067771	gdpd1	600	-
scaffold_2	22104985	22105185	zfx	600	-
scaffold_2	22133970	22134170	eif2s3	600	-
scaffold_2	22213930	22214130	sat1	600	+
scaffold_2	22258287	22258487	apoo	600	-
scaffold_2	22257701	22257901	cxorf58	600	+
scaffold_2	22350934	22351134	klhl15	600	-
scaffold_2	22354950	22355150	pdha1	600	+
scaffold_2	22377312	22377512	map3k15	600	+
scaffold_2	22739328	22739528	cxorf23	600	-
scaffold_2	22817902	22818102	map7d2	600	-
scaffold_2	22842125	22842325	eif1ax	600	-
scaffold_2	22881737	22881937	polr2j	600	-
scaffold_2	22881755	22881955	txlng	600	+
scaffold_2	22919015	22919215	rbbp7	600	-
scaffold_2	23409052	23409252	scml2	600	-
scaffold_2	23530608	23530808	rps6ka5	600	-
scaffold_2	23764221	23764421	cnksr2	600	+
scaffold_2	24041126	24041326	mbtps2	600	+
scaffold_2	24837419	24837619	phka1p1	600	-
scaffold_2	24968190	24968390	wdr77	600	-
scaffold_2	24968092	24968292	atp5f1	600	+
scaffold_2	25144558	25144758	abhd15	600	+
scaffold_2	25183274	25183474	tlcd2	600	+
scaffold_2	25216358	25216558	prpf8	600	+
scaffold_2	25323561	25323761	rilp	600	+
scaffold_2	25420748	25420948	slc43a2	600	+
scaffold_2	25493361	25493561	pitpna	600	+
scaffold_2	25594953	25595153	ctps2	600	+
scaffold_2	25981282	25981482	ap1s2	600	+
scaffold_2	26043895	26044095	zrsr2	600	-
scaffold_2	26300755	26300955	piga	600	+
scaffold_2	26533398	26533598	mospd2	600	-
scaffold_2	26608535	26608735	smg8	600	-
scaffold_2	26634040	26634240	prr11	600	-
scaffold_2	26634219	26634419	ska2	600	+
scaffold_2	26652598	26652798	trim37	600	+
scaffold_2	26828274	26828474	ppm1e	600	-
[truncated: 6,256 more rows]

## Sheet: ZyD H3K27me3
Scaffold	Start	Stop	Name	Score	Strand
scaffold_1	18689756	18694756	lman1	600	-
scaffold_1	25186797	25191797	rpl37	600	+
scaffold_1	31997705	32002705	efna5	600	-
scaffold_1	50192450	50197450	ran	600	+
scaffold_1	52542974	52547974	ranbp1	600	-
scaffold_1	52542862	52547862	trmt2a	600	+
scaffold_1	91556054	91561054	tle1	600	+
scaffold_1	127053224	127058224	rps15	600	+
scaffold_1	135716683	135721683	rpl36	600	-
scaffold_1	169575653	169580653	sfrp2	600	-
scaffold_1	170147225	170152225	lrat	600	-
scaffold_1	181730820	181735820	efha2	0	-
scaffold_1	181762892	181767892	fgf20	600	+
scaffold_1	202970448	202975448	not	600	+
scaffold_1	205858230	205863230	oxt	0	+
scaffold_10	4033072	4038072	foxj1	600	+
scaffold_10	35469679	35474679	cass4	600	-
scaffold_2	6344864	6349864	ptpru	600	-
scaffold_2	17818863	17823863	rab34	600	+
scaffold_2	74844452	74849452	enox1	600	-
scaffold_2	75537254	75542254	tpt1	600	-
scaffold_2	75547754	75552754	slc25a30	600	+
scaffold_2	76778831	76783831	grasp	600	+
scaffold_2	84404540	84409540	gli1.1	600	+
scaffold_2	85551393	85556393	ctdsp2	600	-
scaffold_2	89225829	89230829	gtsf1	600	+
scaffold_2	133823434	133828434	fzd4	600	+
scaffold_3	10370971	10375971	nkx3-1	600	+
scaffold_3	10891095	10896095	tcf7l1	600	+
scaffold_3	12056050	12061050	mat2a	600	-
scaffold_3	14202073	14207073	tet3	600	-
scaffold_3	25198921	25203921	mesp2	600	+
scaffold_3	25213347	25218347	mespa	600	+
scaffold_3	31655948	31660948	aldh1a3	0	-
scaffold_3	36150514	36155514	tcf12	600	+
scaffold_3	59373705	59378705	wnt8a	600	-
scaffold_3	60400316	60405316	foxi1	600	-
scaffold_3	71977633	71982633	rpl26	600	-
scaffold_3	74875954	74880954	fgfr4	600	+
scaffold_3	78463438	78468438	ascl1	600	-
scaffold_3	81272987	81277987	myf6	600	+
scaffold_3	86679760	86684760	tbk1	600	-
scaffold_3	86683527	86688527	helb	600	+
scaffold_3	91755338	91760338	lrig3	600	+
scaffold_3	100182598	100187598	szl	600	+
scaffold_3	100896506	100901506	pim3	600	+
scaffold_4	9569890	9574890	unnamed	600	-
scaffold_4	10655961	10660961	fgf4	600	-
scaffold_4	61598985	61603985	foxa4	600	+
scaffold_4	100912692	100917692	klf17	600	-
scaffold_4	121284547	121289547	frzb2	600	+
scaffold_4	137521883	137526883	hesx1	600	-
scaffold_5	5720418	5725418	gemc1	600	+
scaffold_5	8300274	8305274	iqcg	600	-
scaffold_5	8300368	8305368	rpl35a	600	+
scaffold_5	26099816	26104816	grhl1	600	-
scaffold_5	48165636	48170636	prdm1	600	+
scaffold_5	118055554	118060554	acbd3	600	-
scaffold_5	118183900	118188900	mixer	600	-
scaffold_6	16026169	16031169	rspo2	600	+
scaffold_6	124211664	124216664	fzd8	600	-
scaffold_6	137175017	137180017	c3orf54	600	+
scaffold_7	6016777	6021777	zc4h2	600	+
scaffold_7	6213896	6218896	unnamed	600	-
scaffold_7	6223156	6228156	unnamed	600	+
scaffold_7	30122594	30127594	cpn1	600	-
scaffold_7	32074922	32079922	exoc6	600	+
scaffold_7	82195658	82200658	samd11	600	+
scaffold_7	94471026	94476026	esr10	600	+
scaffold_7	94478124	94483124	hes9.1	600	+
scaffold_8	5687787	5692787	prrc2b	600	-
scaffold_8	17263777	17268777	rpl36a	600	-
scaffold_8	21225991	21230991	bmp15	600	-
scaffold_8	21227365	21232365	rps4x	600	+
scaffold_8	27861433	27866433	irs4	600	+
scaffold_8	35307583	35312583	sox3	600	+
scaffold_8	65355697	65360697	crx	600	-
scaffold_8	85663447	85668447	galntl1	600	-
scaffold_8	93077064	93082064	plekhg3	600	+
scaffold_9	4385941	4390941	ihh	600	-
scaffold_9	46708810	46713810	ramp1	600	-
scaffold_9	47315900	47320900	gbx2.1	600	-
scaffold_9	47322069	47327069	gbx2.2	600	+
scaffold_9	47534424	47539424	cxcr7	600	+
scaffold_9	69472816	69477816	lfng	600	-

## Sheet: MaD H3K27me3
Scaffold	Start	Stop	Name	Score	Strand
scaffold_1	6700300	6705300	ier3ip1	600	+
scaffold_1	7743124	7748124	dazl	600	+
scaffold_1	9659941	9664941	esm1	600	-
scaffold_1	12458718	12463718	onecut2	600	+
scaffold_1	13584246	13589246	htr1a	600	-
scaffold_1	13725886	13730886	rgs7bp	600	+
scaffold_1	15918707	15923707	cmya5	600	-
scaffold_1	15956938	15961938	homer1	600	+
scaffold_1	16084529	16089529	dmgdh	600	+
scaffold_1	16595785	16600785	otp	600	+
scaffold_1	17021641	17026641	f2r	600	-
scaffold_1	20088925	20093925	rxfp3	600	+
scaffold_1	21791616	21796616	fst	600	-
scaffold_1	22746455	22751455	isl1	600	-
scaffold_1	23839248	23844248	fgf10	600	+
scaffold_1	24189588	24194588	nnt	600	-
scaffold_1	24198658	24203658	paip1	600	+
scaffold_1	25394017	25399017	ptger4	600	-
scaffold_1	34142164	34147164	kcnn2	600	+
scaffold_1	37193091	37198091	nr2f1	600	-
scaffold_1	38656916	38661916	prdm6	600	-
scaffold_1	40588484	40593484	sema6a	600	+
scaffold_1	41161846	41166846	cdo1	600	+
scaffold_1	43326464	43331464	nos1	600	+
scaffold_1	43577539	43582539	rnft2	600	-
scaffold_1	43581716	43586716	c12orf49	600	+
scaffold_1	43980059	43985059	wscd2	600	-
scaffold_1	45065156	45070156	aldh2	600	+
scaffold_1	45115969	45120969	ppp1cc	600	+
scaffold_1	45568156	45573156	p2rx4	600	+
scaffold_1	45666338	45671338	anapc5	600	-
scaffold_1	45668617	45673617	rnf34	600	+
scaffold_1	46534966	46539966	hip1r	600	+
scaffold_1	47098911	47103911	tctn2	600	+
scaffold_1	47259511	47264511	ccdc92	600	-
scaffold_1	47868006	47873006	scarb1	600	-
scaffold_1	47969731	47974731	aacs	600	+
scaffold_1	49861426	49866426	piwil1	600	+
scaffold_1	51253782	51258782	ulk1	600	+
scaffold_1	53280295	53285295	tbx1	600	-
scaffold_1	53610604	53615604	cldn5	600	+
scaffold_1	54728767	54733767	mmp11	600	+
scaffold_1	54776988	54781988	slc2a11	600	+
scaffold_1	55044661	55049661	vegt	600	+
scaffold_1	55416618	55421618	adora2a	600	-
scaffold_1	57270208	57275208	scarf2	600	+
scaffold_1	57941319	57946319	mn1	600	+
scaffold_1	60510785	60515785	ankrd13a	600	-
scaffold_1	60517117	60522117	git2	600	+
scaffold_1	60659448	60664448	trpv4	600	+
scaffold_1	60834568	60839568	c12orf34	600	-
scaffold_1	61769707	61774707	lhx5	600	-
scaffold_1	61987564	61992564	tbx5	600	-
scaffold_1	62140514	62145514	tbx3	600	-
scaffold_1	62743501	62748501	rasal1	600	+
scaffold_1	62942099	62947099	rasl10a	600	-
scaffold_1	63116376	63121376	cabp7	600	+
scaffold_1	63602323	63607323	gal3st1	600	-
scaffold_1	64924848	64929848	lpcat4	600	-
scaffold_1	64928828	64933828	unnamed	600	+
scaffold_1	66653871	66658871	lmod1	600	-
scaffold_1	66892243	66897243	hnf1b	600	+
scaffold_1	67479084	67484084	mapkapk2	600	-
scaffold_1	68355797	68360797	mfsd4	600	-
scaffold_1	68696124	68701124	tmcc2	600	-
scaffold_1	68722722	68727722	dcaf6	600	+
scaffold_1	69011340	69016340	arl8a	600	+
scaffold_1	69165963	69170963	myo19	600	-
scaffold_1	69166145	69171145	pigw	600	+
scaffold_1	69225354	69230354	dhrs11	600	+
scaffold_1	69448846	69453846	kcnc4	600	-
scaffold_1	70184522	70189522	sort1	600	+
scaffold_1	71049334	71054334	btg2	600	+
scaffold_1	72947572	72952572	nfasc	600	-
scaffold_1	73518569	73523569	mkrn3	600	+
scaffold_1	74539769	74544769	syt6	600	+
scaffold_1	76300343	76305343	yod1	600	-
scaffold_1	76303324	76308324	pfkfb2	600	+
scaffold_1	76415356	76420356	c4bpa	600	+
scaffold_1	76475576	76480576	arc2	600	+
scaffold_1	79459490	79464490	kcnd3	600	+
scaffold_1	80869184	80874184	smtnl2	600	+
scaffold_1	84585323	84590323	unnamed	600	-
scaffold_1	85508081	85513081	ap1g2	600	-
scaffold_1	85509564	85514564	dhrs4	600	+
scaffold_1	86118753	86123753	slc7a8	600	+
scaffold_1	86360276	86365276	rec8	600	+
scaffold_1	86485674	86490674	tgm1	600	-
scaffold_1	86923816	86928816	nfil3	600	+
scaffold_1	88563664	88568664	c9orf21	600	-
scaffold_1	89505000	89510000	slc35d2	600	+
scaffold_1	90900832	90905832	golm1	600	+
scaffold_1	91287194	91292194	ntrk2	600	-
scaffold_1	93067225	93072225	gcnt1	600	-
scaffold_1	96301406	96306406	dmrt1	600	+
scaffold_1	96368514	96373514	dmrt3	600	+
scaffold_1	96488523	96493523	dmrt2	600	+
scaffold_1	97586871	97591871	glis3	600	-
scaffold_1	97911788	97916788	unnamed	600	-
scaffold_1	97961132	97966132	c9orf46	600	-
scaffold_1	100643247	100648247	nfib	600	-
scaffold_1	100838953	100843953	ankrd34b	600	+
scaffold_1	100981877	100986877	ccdc125	600	-
scaffold_1	101377664	101382664	cartpt	600	+
scaffold_1	101454143	101459143	map1b	600	+
scaffold_1	101952490	101957490	foxd1	600	-
scaffold_1	101962902	101967902	btf3	600	+
scaffold_1	104216757	104221757	unnamed	600	-
scaffold_1	104806831	104811831	elavl2	600	-
scaffold_1	106860307	106865307	kiaa1797	600	-
scaffold_1	106860574	106865574	mllt3	600	+
scaffold_1	107476602	107481602	plin2	600	-
scaffold_1	107849217	107854217	adamtsl1	600	-
scaffold_1	109221011	109226011	c9orf93	600	-
scaffold_1	109223382	109228382	aco1	600	+
scaffold_1	110900483	110905483	zcchc7	600	-
scaffold_1	110928275	110933275	pax5	0	+
scaffold_1	117312345	117317345	anp32b	600	-
scaffold_1	117775350	117780350	hook3	600	-
scaffold_1	118721100	118726100	insr	600	-
scaffold_1	120946638	120951638	hcn2	600	-
scaffold_1	122640807	122645807	ifi30	600	+
scaffold_1	125055620	125060620	rab11b.2	600	+
scaffold_1	126467238	126472238	c19orf26	600	-
scaffold_1	126473712	126478712	atp5d	600	+
scaffold_1	127919053	127924053	nr2c2ap	600	-
scaffold_1	129790042	129795042	onecut3	600	+
scaffold_1	130972329	130977329	nrg2	600	+
scaffold_1	131757030	131762030	b4galt1.1	600	+
scaffold_1	131870873	131875873	b4galt1.2	600	-
scaffold_1	132906896	132911896	prdm8	600	+
scaffold_1	132974422	132979422	fgf5	600	+
scaffold_1	133314516	133319516	bmp3	600	+
scaffold_1	133457951	133462951	fnta	600	+
scaffold_1	133778729	133783729	sh2d4a	600	-
scaffold_1	134392383	134397383	nrg1	600	-
scaffold_1	134762210	134767210	olig3	600	-
scaffold_1	135093326	135098326	ifngr1	600	-
scaffold_1	135240780	135245780	atcay	600	-
scaffold_1	135402469	135407469	pip5k1c	600	+
scaffold_1	136807975	136812975	c19orf10	600	+
scaffold_1	137018607	137023607	gsr	600	-
scaffold_1	137830018	137835018	cldn23	600	+
scaffold_1	138856971	138861971	nkx6-1	600	-
scaffold_1	141574170	141579170	ptprs	600	-
scaffold_1	141751904	141756904	c4orf14	600	-
scaffold_1	142758270	142763270	adamts3	600	+
scaffold_1	145748618	145753618	dck.1	600	+
scaffold_1	147731523	147736523	atoh1	600	+
scaffold_1	148661315	148666315	npnt	600	-
scaffold_1	149995779	150000779	slc39a8	600	+
scaffold_1	151290185	151295185	tspan17	600	-
scaffold_1	153001630	153006630	pitx2	600	-
scaffold_1	153466368	153471368	camk2a	600	-
scaffold_1	155500148	155505148	ndnf	600	-
scaffold_1	155638871	155643871	qrfpr	600	-
scaffold_1	159007094	159012094	fgf2	600	+
scaffold_1	160479604	160484604	unnamed	0	-
scaffold_1	161621247	161626247	pcdh10	600	+
scaffold_1	162563442	162568442	pcdh18	600	-
scaffold_1	163488145	163493145	elf2	600	+
scaffold_1	165531709	165536709	frem3	600	-
scaffold_1	165804185	165809185	hhip	600	-
scaffold_1	166592998	166597998	pou4f2	600	+
scaffold_1	167720373	167725373	dclk1	600	+
scaffold_1	167944517	167949517	mab21l2	600	+
scaffold_1	171117536	171122536	gria2	600	+
scaffold_1	172754891	172759891	npy5r	600	+
scaffold_1	173258324	173263324	cpe	600	+
scaffold_1	174011825	174016825	clcn3	600	+
scaffold_1	175360745	175365745	hand2	600	-
scaffold_1	176078138	176083138	gpm6a	600	-
scaffold_1	176442798	176447798	vegfc	600	-
scaffold_1	179336226	179341226	helt	600	+
scaffold_1	179446005	179451005	snx25	600	+
scaffold_1	181223499	181228499	pcm1	600	-
scaffold_1	181268153	181273153	mtus1	600	+
scaffold_1	183671907	183676907	kit	600	-
scaffold_1	183821610	183826610	pdgfra	600	-
scaffold_1	183860021	183865021	gsx2	600	-
scaffold_1	185764218	185769218	gabra2	600	+
scaffold_1	187035128	187040128	uchl1	600	-
scaffold_1	190429599	190434599	pcdh7	600	-
scaffold_1	193120321	193125321	drd5	600	-
scaffold_1	193638813	193643813	msx1	600	+
scaffold_1	193974355	193979355	crmp1	600	-
scaffold_1	195369971	195374971	htra3	600	+
scaffold_1	195876280	195881280	hs3st1	600	-
scaffold_1	196643657	196648657	cpz	600	+
scaffold_1	196906832	196911832	soho1	600	-
scaffold_1	196921845	196926845	hmx1	600	-
scaffold_1	197079235	197084235	adra2c	600	-
scaffold_1	198718864	198723864	nat8l	600	-
scaffold_1	200277563	200282563	nkx1-1	600	+
scaffold_1	201148985	201153985	fgfrl1	600	-
scaffold_1	202060167	202065167	kdm3a	600	-
scaffold_1	202715372	202720372	emx1.2	600	+
scaffold_1	203107914	203112914	egr4	600	-
scaffold_1	203378051	203383051	adam33	600	+
scaffold_1	204940131	204945131	gfra4	600	-
scaffold_1	205842691	205847691	avp	600	+
scaffold_10	1538843	1543843	shisa6	600	+
scaffold_10	4312044	4317044	galk1	600	+
scaffold_10	5138018	5143018	rab37	600	-
scaffold_10	5656819	5661819	mmp24	600	-
scaffold_10	6362152	6367152	unnamed	600	+
scaffold_10	8558942	8563942	mafb	600	+
scaffold_10	9100796	9105796	slc32a1	600	+
scaffold_10	12172250	12177250	sulf2	600	-
scaffold_10	12978057	12983057	snai1	600	-
scaffold_10	15495548	15500548	tk1	600	+
scaffold_10	15512774	15517774	syngr2	600	-
scaffold_10	16263706	16268706	nptx1	600	+
scaffold_10	18589370	18594370	pyy	600	-
scaffold_10	21154578	21159578	wnt9b	600	+
scaffold_10	21492605	21497605	itga3	600	-
scaffold_10	23607234	23612234	cntnap1	600	+
scaffold_10	24763709	24768709	tmc6	600	-
scaffold_10	26305193	26310193	vat1	600	+
scaffold_10	27246594	27251594	rimkla	600	-
scaffold_10	27255863	27260863	foxj3	600	+
scaffold_10	28880085	28885085	hoxb9	600	+
scaffold_10	28890195	28895195	hoxb8	600	+
scaffold_10	28892579	28897579	hoxb7	600	+
scaffold_10	28912197	28917197	hoxb6	600	+
scaffold_10	28916801	28921801	hoxb5	600	+
scaffold_10	28931196	28936196	hoxb4	600	+
scaffold_10	28950718	28955718	hoxb3	600	+
scaffold_10	28959800	28964800	hoxb2	600	+
scaffold_10	28980105	28985105	hoxb1	600	+
scaffold_10	30839247	30844247	neurod2	600	-
scaffold_10	35375622	35380622	tfap2c	600	-
scaffold_10	37303624	37308624	taf4	600	-
scaffold_10	37307626	37312626	lsm14b	600	+
scaffold_10	37365382	37370382	hrh3	600	-
scaffold_2	692619	697619	arid1a	600	+
scaffold_2	2080774	2085774	serinc2	600	-
scaffold_2	2419598	2424598	xkr8	600	-
scaffold_2	2469769	2474769	rpa2	600	+
scaffold_2	5097022	5102022	tfap2e	600	-
scaffold_2	7657954	7662954	plcxd2	600	+
scaffold_2	10600661	10605661	ccdc28b	600	-
scaffold_2	11164770	11169770	kcnq4	600	+
scaffold_2	13083099	13088099	runx3	600	+
scaffold_2	13502507	13507507	kiaa1522	600	-
scaffold_2	13976838	13981838	fuca1	600	-
scaffold_2	13976425	13981425	gale	600	+
scaffold_2	14528086	14533086	cltc	600	+
scaffold_2	15539861	15544861	tbx2	600	-
scaffold_2	17871091	17876091	proca1	600	+
scaffold_2	17929532	17934532	kiaa0100	600	+
scaffold_2	18638940	18643940	hic1	0	-
scaffold_2	19109112	19114112	rtn4rl1	600	+
scaffold_2	19764482	19769482	kal1	600	+
scaffold_2	20114069	20119069	pnpla4	600	+
scaffold_2	25418348	25423348	slc43a2	600	+
scaffold_2	28410448	28415448	nxn	600	+
scaffold_2	30427644	30432644	pigl	600	-
scaffold_2	30430578	30435578	ncor1	600	+
scaffold_2	30576715	30581715	zswim7	600	+
scaffold_2	33331114	33336114	c18orf8	600	-
scaffold_2	33339532	33344532	chchd2	600	+
scaffold_2	33404728	33409728	psph	600	-
scaffold_2	33404790	33409790	thap2	600	+
scaffold_2	33454673	33459673	gbas	600	-
scaffold_2	36267455	36272455	rfc2	600	+
scaffold_2	36462073	36467073	spns2	600	-
scaffold_2	36879082	36884082	atp2a3	600	+
scaffold_2	36992895	36997895	p2rx1	600	+
scaffold_2	37313344	37318344	rpl24	600	+
scaffold_2	37325733	37330733	fam55c	600	+
scaffold_2	38274820	38279820	rpain	600	-
scaffold_2	38275994	38280994	nup88	600	+
scaffold_2	38469289	38474289	ksr1	600	-
scaffold_2	42443291	42448291	rap1gap2	600	+
scaffold_2	42816026	42821026	c17orf76	600	-
scaffold_2	45334287	45339287	wwc3	600	+
scaffold_2	46848962	46853962	rab9a	600	-
scaffold_2	48183683	48188683	tmem47	600	+
scaffold_2	51011072	51016072	arx	600	+
scaffold_2	52152864	52157864	fkbp6	600	-
scaffold_2	52337834	52342834	limk1	600	-
scaffold_2	52743507	52748507	cldn4	600	-
scaffold_2	52963266	52968266	hsf5	0	+
scaffold_2	52997257	53002257	rnf43	600	+
scaffold_2	54242744	54247744	bcor	600	-
scaffold_2	56580494	56585494	lancl3	0	+
scaffold_2	59367580	59372580	pou3f3	600	+
scaffold_2	60713745	60718745	abcc12	600	-
scaffold_2	60771974	60776974	c2orf55	600	+
scaffold_2	60845904	60850904	mgat4b	600	+
scaffold_2	61440846	61445846	atp10a	600	-
scaffold_2	62937668	62942668	gtpbp6	600	-
scaffold_2	63300844	63305844	shox	600	+
scaffold_2	64882988	64887988	a2ld1	600	+
scaffold_2	65184440	65189440	zic2	600	-
scaffold_2	65195726	65200726	zic5	600	+
scaffold_2	66169407	66174407	mbnl2	600	-
scaffold_2	66534371	66539371	hs6st2	600	-
scaffold_2	66663492	66668492	sox21	600	-
scaffold_2	67490978	67495978	slitrk5	600	-
scaffold_2	68071646	68076646	slitrk1	600	+
scaffold_2	69169180	69174180	pou4f1	600	+
scaffold_2	70347943	70352943	uchl3	600	-
scaffold_2	70347582	70352582	commd6	600	+
scaffold_2	70794137	70799137	klf5	600	-
scaffold_2	71678885	71683885	pcdh9	600	+
scaffold_2	73225992	73230992	pcdh20	600	+
scaffold_2	73634903	73639903	pcdh8	600	+
scaffold_2	73786080	73791080	lect1	600	+
scaffold_2	74258845	74263845	dgkh	600	+
scaffold_2	74506856	74511856	tnfsf11	600	+
scaffold_2	77732670	77737670	fkbp11	600	-
scaffold_2	77779218	77784218	wnt1	600	-
scaffold_2	78387070	78392070	c1ql4	600	-
scaffold_2	78753343	78758343	diaph3	600	+
scaffold_2	83642205	83647205	lhx1	600	-
scaffold_2	85662620	85667620	letmd1	600	+
scaffold_2	86161829	86166829	unnamed	0	-
scaffold_2	86682801	86687801	scn8a	600	-
scaffold_2	88397214	88402214	cyp27b1	600	+
scaffold_2	88686724	88691724	agap2	600	+
scaffold_2	90100564	90105564	hoxc3	600	-
scaffold_2	90191002	90196002	hoxc4	600	-
scaffold_2	90234820	90239820	hoxc5	600	-
scaffold_2	90239478	90244478	hoxc6	600	-
scaffold_2	90261980	90266980	hoxc8	600	-
scaffold_2	90268757	90273757	hoxc9	600	-
scaffold_2	90282213	90287213	hoxc10	600	-
scaffold_2	90294434	90299434	hoxc11	600	-
scaffold_2	90313765	90318765	hoxc12	600	-
scaffold_2	90372866	90377866	hoxc13	600	-
scaffold_2	92299903	92304903	krt5.7	600	-
scaffold_2	92795466	92800466	accn2	600	+
scaffold_2	96753295	96758295	efnb2	600	-
scaffold_2	97304687	97309687	fam155a	600	-
scaffold_2	98720215	98725215	sox1	600	+
scaffold_2	103065733	103070733	fgf9	600	-
scaffold_2	103619373	103624373	mab21l1	600	+
scaffold_2	104228844	104233844	kl	0	-
scaffold_2	106062071	106067071	flt1	600	+
scaffold_2	106289688	106294688	cdx2	600	+
scaffold_2	106407199	106412199	gsx1	600	-
scaffold_2	106701861	106706861	rasl11a	600	-
scaffold_2	107049695	107054695	atp8a2	600	+
scaffold_2	107446394	107451394	shisa2	600	-
scaffold_2	116152655	116157655	cpox	600	-
scaffold_2	119341971	119346971	pdgfd	600	+
scaffold_2	121160772	121165772	pgr	600	+
scaffold_2	124113166	124118166	vstm5	600	+
scaffold_2	126714941	126719941	dopey2	600	-
scaffold_2	127180991	127185991	runx1	600	+
scaffold_2	127959938	127964938	ifngr2.2	600	+
scaffold_2	128196191	128201191	olig2	600	-
scaffold_2	131244560	131249560	jam2	600	+
scaffold_2	131966138	131971138	adamts5	600	-
scaffold_2	134453791	134458791	gab2	600	-
scaffold_2	139448619	139453619	omp	600	-
scaffold_2	141122728	141127728	ucp2	600	-
scaffold_2	145247507	145252507	phox2a	600	-
scaffold_2	149784401	149789401	tbx15	600	-
scaffold_3	3356249	3361249	ptpro	600	-
scaffold_3	3546772	3551772	cacna2d4	0	-
scaffold_3	4454151	4459151	parp12	600	+
scaffold_3	5665991	5670991	ash2l	600	-
scaffold_3	5675667	5680667	nodal1	600	-
scaffold_3	5683588	5688588	nodal2	600	-
scaffold_3	7720759	7725759	egr3	600	+
scaffold_3	9665522	9670522	dpysl2	600	-
scaffold_3	9777820	9782820	ebf2	600	+
scaffold_3	10018516	10023516	nefl	600	+
scaffold_3	10341192	10346192	nkx2-6	600	+
scaffold_3	11857401	11862401	pax8	600	-
scaffold_3	13183686	13188686	tgfa	600	+
scaffold_3	13617237	13622237	tacr1	600	+
scaffold_3	13808598	13813598	hkdc1	600	-
scaffold_3	16244641	16249641	gpr124	600	+
scaffold_3	17043940	17048940	frmd5	0	-
scaffold_3	17049183	17054183	casc4	600	+
scaffold_3	17714998	17719998	skor1	600	-
scaffold_3	20401872	20406872	cops2	600	-
scaffold_3	20406499	20411499	galk2	600	+
scaffold_3	21370918	21375918	pde8a	600	+
scaffold_3	21637338	21642338	homer2	600	-
scaffold_3	21753441	21758441	hdgfrp3	600	-
scaffold_3	23265800	23270800	unnamed	0	+
scaffold_3	23272220	23277220	tubgcp4	600	+
scaffold_3	24071377	24076377	furin	600	+
scaffold_3	24510657	24515657	sema4b	600	-
scaffold_3	24763707	24768707	c15orf38	600	+
scaffold_3	30152905	30157905	nr2f2	600	+
scaffold_3	31329148	31334148	pcsk6	600	+
scaffold_3	33839961	33844961	scg3	600	+
scaffold_3	34204234	34209234	bcl2l10	600	-
scaffold_3	34541187	34546187	onecut1	600	-
scaffold_3	35587941	35592941	ccpg1	600	-
scaffold_3	35709408	35714408	prtg	600	-
scaffold_3	35989367	35994367	tex9	600	+
scaffold_3	40370403	40375403	dnai2	600	-
scaffold_3	40370533	40375533	ttyh2	600	+
scaffold_3	40509584	40514584	cbx4	600	-
scaffold_3	40740075	40745075	wnt5b	600	-
scaffold_3	43874422	43879422	ebf1	600	+
scaffold_3	44435757	44440757	cyfip2	600	-
scaffold_3	48968803	48973803	pitx1	600	-
scaffold_3	49483351	49488351	neurog1	600	-
scaffold_3	50357995	50362995	gabrg2	600	-
scaffold_3	51276846	51281846	pcdha13	0	-
scaffold_3	51447768	51452768	dnd1	600	-
scaffold_3	54041848	54046848	kcna2	600	-
scaffold_3	54427759	54432759	sap30l	600	+
scaffold_3	54741440	54746440	canx	600	-
scaffold_3	54854070	54859070	hspa9	600	+
scaffold_3	55714611	55719611	atox1	600	-
scaffold_3	55714693	55719693	g3bp1	600	+
scaffold_3	59126083	59131083	adamts2	600	+
scaffold_3	59438744	59443744	c5orf32	600	+
scaffold_3	59761272	59766272	tlx3	600	-
scaffold_3	60917071	60922071	slit3	600	+
scaffold_3	64225668	64230668	pou4f3	600	-
scaffold_3	66470244	66475244	gnpda1	600	-
scaffold_3	67546849	67551849	slc22a5	600	-
scaffold_3	67569357	67574357	slc22a4	600	+
scaffold_3	68569803	68574803	adrb2	600	+
scaffold_3	69037406	69042406	afap1l1	600	+
scaffold_3	69938190	69943190	sh3pxd2b	600	+
scaffold_3	71023460	71028460	msx2	600	-
scaffold_3	71456883	71461883	hmp19	600	-
scaffold_3	71852666	71857666	nkx2-5	600	+
scaffold_3	71938630	71943630	c5orf41	600	-
scaffold_3	73743231	73748231	cplx2	600	+
scaffold_3	76439234	76444234	emx1	600	+
scaffold_3	76803870	76808870	fam53c	600	+
scaffold_3	76900476	76905476	reep2	0	+
scaffold_3	77024244	77029244	egr1	600	+
scaffold_3	78605262	78610262	dguok	600	-
scaffold_3	78607843	78612843	hcfc2	600	+
scaffold_3	80658884	80663884	avpr1a	600	+
scaffold_3	80729856	80734856	ppm1h	600	+
scaffold_3	81976252	81981252	tmtc2	600	+
scaffold_3	82389140	82394140	slc6a15	600	-
scaffold_3	82537756	82542756	alx1	600	+
scaffold_3	83956758	83961758	atp2b4	600	-
scaffold_3	84676291	84681291	plekhg7	600	+
scaffold_3	85037033	85042033	socs2	600	+
scaffold_3	85585932	85590932	vezt	600	-
scaffold_3	88014195	88019195	kcnmb4	600	+
scaffold_3	88378393	88383393	lgr5	600	+
scaffold_3	89789703	89794703	phlda1	600	-
scaffold_3	90035983	90040983	zdhhc17	600	+
scaffold_3	90100754	90105754	csrp2	600	-
scaffold_3	91095577	91100577	pawr	600	-
scaffold_3	92627169	92632169	nell2	600	+
scaffold_3	92870923	92875923	mcoln1	600	+
scaffold_3	93979709	93984709	nrcam	600	-
scaffold_3	94058318	94063318	thap5	600	-
scaffold_3	94058501	94063501	dnajb9	600	+
scaffold_3	96442337	96447337	tes	600	+
scaffold_3	96557779	96562779	cav1	600	+
scaffold_3	97146461	97151461	cttnbp2	600	-
scaffold_3	98378157	98383157	fezf1	600	-
scaffold_3	98927212	98932212	tmem229a	600	-
scaffold_3	103519861	103524861	cpne8	600	-
scaffold_3	105829734	105834734	lhfpl3	600	-
scaffold_3	107139507	107144507	magi2	600	-
scaffold_3	109097048	109102048	sema3d	600	-
scaffold_3	110265927	110270927	phyh	600	+
scaffold_3	110741645	110746645	dhtkd1	600	-
scaffold_3	110746055	110751055	upf2	600	+
scaffold_3	112058674	112063674	gata3	600	-
scaffold_3	115210538	115215538	unnamed	600	+
scaffold_3	115313917	115318917	klhdc10	600	-
scaffold_3	115808861	115813861	flnc	600	+
scaffold_3	116729862	116734862	sbf1	600	-
scaffold_3	117163179	117168179	odf3	600	-
scaffold_4	824992	829992	mul1	600	-
scaffold_4	828363	833363	fam43b	0	+
scaffold_4	1216911	1221911	dbx1	600	+
scaffold_4	1225792	1230792	htatip2	600	+
scaffold_4	1311365	1316365	slc6a5	0	+
scaffold_4	2940548	2945548	calca	0	-
scaffold_4	6689665	6694665	fjx1	600	+
scaffold_4	15550550	15555550	syt13	600	+
scaffold_4	16146121	16151121	ppfibp2	600	-
scaffold_4	17408715	17413715	wt1	600	+
scaffold_4	17629409	17634409	pax6	600	+
scaffold_4	21568683	21573683	s1pr1	600	+
scaffold_4	21994809	21999809	cpne2	600	+
scaffold_4	23908690	23913690	rbl2	600	+
scaffold_4	26285208	26290208	irx3	600	+
scaffold_4	26831890	26836890	edc4	600	-
scaffold_4	26834772	26839772	thap11	600	+
scaffold_4	27250730	27255730	mpp1	600	-
scaffold_4	28947997	28952997	gnao1	600	-
scaffold_4	29960499	29965499	cdyl2	600	-
scaffold_4	30664611	30669611	maf	600	+
scaffold_4	31408532	31413532	irx5	600	-
scaffold_4	32067596	32072596	nkd1	600	-
scaffold_4	32837355	32842355	znf423	600	+
scaffold_4	32837355	32842355	znf521	600	+
scaffold_4	33510184	33515184	cbln1	600	+
scaffold_4	36353823	36358823	ankrd27	600	-
scaffold_4	36354598	36359598	rgs9bp	600	+
scaffold_4	37008395	37013395	cebpa	0	-
scaffold_4	42936733	42941733	cmtm4	600	+
scaffold_4	43059926	43064926	unnamed	600	+
scaffold_4	43305175	43310175	fam38a	600	-
scaffold_4	46850293	46855293	fbxo31	600	+
scaffold_4	47905358	47910358	foxf1	600	+
scaffold_4	49668653	49673653	slc7a5	600	-
scaffold_4	51484591	51489591	zfhx3	600	+
scaffold_4	52248509	52253509	spire2	600	-
scaffold_4	52434022	52439022	has3	600	-
scaffold_4	52629813	52634813	foxc2	600	+
scaffold_4	52645951	52650951	foxl1	600	+
scaffold_4	53569806	53574806	vegfb	600	+
scaffold_4	60932236	60937236	fosl1	600	+
scaffold_4	61500947	61505947	unnamed	600	+
scaffold_4	65769446	65774446	f3	600	+
scaffold_4	67338250	67343250	gfi1	600	+
scaffold_4	67621397	67626397	tgfbr3	600	+
scaffold_4	68570633	68575633	barhl2	600	-
scaffold_4	70630873	70635873	nos1ap	600	-
scaffold_4	71940593	71945593	clcc1	600	-
scaffold_4	71941961	71946961	camsap1l1	600	+
scaffold_4	72070458	72075458	ddx59	600	+
scaffold_4	72240525	72245525	nr5a2	600	-
scaffold_4	73133350	73138350	vav3	600	+
scaffold_4	73941472	73946472	cbx6	600	+
scaffold_4	75016400	75021400	ptgs2	600	-
scaffold_4	76279925	76284925	prrx1	600	+
scaffold_4	76423556	76428556	pde4dip	600	-
scaffold_4	76648488	76653488	notch2	600	+
scaffold_4	78379714	78384714	glrx2	600	-
scaffold_4	78416955	78421955	ivns1abp	600	-
scaffold_4	78461879	78466879	b3galt2	600	-
scaffold_4	80329793	80334793	mcm5	600	+
scaffold_4	83279404	83284404	sgsm3	600	+
scaffold_4	84066749	84071749	gcat	600	-
scaffold_4	84073150	84078150	h1f0	600	-
scaffold_4	85924161	85929161	atp2b1	600	+
scaffold_4	87014317	87019317	col24a1	600	+
scaffold_4	87663450	87668450	wdr63	600	-
scaffold_4	87663660	87668660	mcoln3	600	+
scaffold_4	90211073	90216073	nexn	600	-
scaffold_4	90902560	90907560	msh4	600	+
scaffold_4	91020610	91025610	slc44a5	600	+
scaffold_4	91111183	91116183	lhx8	600	-
scaffold_4	92329253	92334253	ptger3	600	+
scaffold_4	93004278	93009278	lrrc7	600	-
scaffold_4	93294105	93299105	diras3	600	+
scaffold_4	93390363	93395363	gng12	600	+
scaffold_4	94388029	94393029	ak4	600	-
scaffold_4	94453498	94458498	jak1	600	+
scaffold_4	95120617	95125617	alg6	600	-
scaffold_4	95138465	95143465	foxd3	600	-
scaffold_4	95379847	95384847	atg4c	600	-
scaffold_4	95383965	95388965	dock7	600	+
scaffold_4	96653073	96658073	jun	600	+
scaffold_4	98230172	98235172	ebna1bp2	600	-
scaffold_4	98230412	98235412	wdr65	600	+
scaffold_4	98305411	98310411	lrrc19	600	-
scaffold_4	99766803	99771803	artn	600	+
scaffold_4	100561745	100566745	rnf220.2	600	-
scaffold_4	101210940	101215940	ccdc24	600	-
scaffold_4	101213506	101218506	vwc2l.2	600	+
scaffold_4	102158167	102163167	pomgnt1	600	-
scaffold_4	102166891	102171891	c1orf190	600	+
scaffold_4	102560925	102565925	dmbx1	600	-
scaffold_4	103744004	103749004	unnamed	600	+
scaffold_4	103813617	103818617	tal1	600	-
scaffold_4	103891000	103896000	foxe3	600	+
scaffold_4	103917680	103922680	foxd2	600	+
scaffold_4	105268588	105273588	c2orf89	600	+
scaffold_4	105840120	105845120	dmrta2	600	-
scaffold_4	105980710	105985710	faf1	600	-
scaffold_4	105991084	105996084	cdkn2c	600	+
scaffold_4	106161058	106166058	ttc39a	600	-
scaffold_4	106262479	106267479	calr3	0	-
scaffold_4	106266090	106271090	osbpl9	600	+
scaffold_4	106438041	106443041	rab3b	600	-
scaffold_4	107153890	107158890	dmrtb1	600	+
scaffold_4	109768892	109773892	arpc5	600	+
scaffold_4	112164637	112169637	hydin	600	+
scaffold_4	112427387	112432387	mtss1l	600	+
scaffold_4	112723499	112728499	aars	600	+
scaffold_4	113107439	113112439	znrf1	600	+
scaffold_4	113393310	113398310	plekhg4	600	+
scaffold_4	114476981	114481981	gpt	600	-
scaffold_4	114478681	114483681	c16orf87	600	+
scaffold_4	115844925	115849925	plekhf1	600	+
scaffold_4	116003897	116008897	parp3	600	-
scaffold_4	116005042	116010042	rrp9	600	+
scaffold_4	116047930	116052930	grm2	0	-
scaffold_4	117556918	117561918	sertad4	600	+
scaffold_4	119481553	119486553	tpra1	600	-
scaffold_4	120152695	120157695	gata2	600	-
scaffold_4	124851625	124856625	plxnd1	600	+
scaffold_4	125494189	125499189	oxtr	600	+
scaffold_4	129273916	129278916	gpr27	600	-
scaffold_4	131160791	131165791	fam19a4	0	+
scaffold_4	134558695	134563695	fezf2	600	+
scaffold_4	136816600	136821600	klf15	600	+
scaffold_5	758712	763712	chst2	0	+
scaffold_5	2314708	2319708	zic4	600	-
scaffold_5	2325692	2330692	zic1	600	+
scaffold_5	3601017	3606017	mcf2l.2	600	-
scaffold_5	3599962	3604962	b3gnt5	600	+
scaffold_5	3696583	3701583	mcf2l2	600	-
scaffold_5	3708611	3713611	rfc4	600	+
scaffold_5	4142144	4147144	bdh1	600	-
scaffold_5	4494047	4499047	fam43a	600	-
scaffold_5	4502739	4507739	lsg1	600	+
scaffold_5	4526391	4531391	tmem44	600	+
scaffold_5	7018543	7023543	bcl6	600	+
scaffold_5	8522067	8527067	b3gnt7	600	+
scaffold_5	8937944	8942944	nppc	600	-
scaffold_5	9965072	9970072	rnpepl1	600	-
scaffold_5	10346135	10351135	alg3	600	-
scaffold_5	10367297	10372297	ttc16	600	-
scaffold_5	10385737	10390737	camk2n2	600	-
scaffold_5	10435651	10440651	ece2	600	-
scaffold_5	10535533	10540533	fam131a	600	+
scaffold_5	10650540	10655540	clcn2	600	-
scaffold_5	10691827	10696827	chrd	600	-
scaffold_5	11301580	11306580	hes1	600	-
scaffold_5	12355800	12360800	sox2	600	-
scaffold_5	13084878	13089878	usp13	600	-
scaffold_5	16481224	16486224	lrrc34	600	+
scaffold_5	16782384	16787384	mecom	600	+
scaffold_5	18947937	18952937	ppm1l	600	+
scaffold_5	19249629	19254629	loc401097	600	-
scaffold_5	19613448	19618448	rarres1	600	+
scaffold_5	19708900	19713900	mlf1	600	-
scaffold_5	19873118	19878118	rsrc1	600	-
scaffold_5	19877234	19882234	shox2	600	+
scaffold_5	20340614	20345614	ccnl1	600	+
scaffold_5	20729491	20734491	kcnab1	600	-
scaffold_5	22604820	22609820	pfn2	600	-
scaffold_5	22891250	22896250	gpr119	600	+
scaffold_5	25572784	25577784	kcnf1	600	-
scaffold_5	30414685	30419685	fam150b	0	+
scaffold_5	31475082	31480082	kbtbd11	0	+
scaffold_5	32575013	32580013	elovl5	600	-
scaffold_5	33269257	33274257	bmp5	600	-
scaffold_5	34184808	34189808	khdrbs2	600	-
scaffold_5	35101942	35106942	bai3	600	+
scaffold_5	36214022	36219022	b3gat2	600	-
scaffold_5	39119662	39124662	lca5	600	+
scaffold_5	40698308	40703308	snap91	600	-
scaffold_5	40748507	40753507	ripply2.1	600	+
scaffold_5	40769613	40774613	ripply2.2	600	+
scaffold_5	41093536	41098536	tbx18	600	-
scaffold_5	45591232	45596232	pou3f2	600	+
scaffold_5	45990097	45995097	ccnc	600	-
scaffold_5	45997515	46002515	des.2	600	+
scaffold_5	46024929	46029929	prdm13	0	+
scaffold_5	46397815	46402815	sim1	600	-
scaffold_5	47497891	47502891	hace1	600	-
scaffold_5	47580383	47585383	lin28b	600	-
scaffold_5	47755160	47760160	popdc3	600	-
scaffold_5	48838027	48843027	sobp	600	+
scaffold_5	49186755	49191755	nr2e1	0	+
scaffold_5	49907554	49912554	ppil6	600	-
scaffold_5	50568465	50573465	c6orf186	600	-
scaffold_5	50781390	50786390	amd1	600	+
scaffold_5	52665463	52670463	dse	600	+
scaffold_5	52750129	52755129	fam26d	600	+
scaffold_5	53122863	53127863	vgll2	600	+
scaffold_5	54239633	54244633	man1a1	600	-
scaffold_5	55317004	55322004	myb	600	-
scaffold_5	58400317	58405317	rnf217	600	-
scaffold_5	60239802	60244802	acta1	600	+
scaffold_5	61346454	61351454	vip	600	-
scaffold_5	62309221	62314221	epb41l2	600	+
scaffold_5	64642729	64647729	fuca2	600	-
scaffold_5	64716845	64721845	phactr2	600	+
scaffold_5	65198155	65203155	lrp11	600	+
scaffold_5	65292212	65297212	pcmt1	600	-
scaffold_5	68903542	68908542	irf2bp2	600	-
scaffold_5	69113884	69118884	arid4b	600	-
scaffold_5	69114176	69119176	ggps1	600	+
scaffold_5	69256147	69261147	gng2	600	-
scaffold_5	69864128	69869128	qpct	600	+
scaffold_5	70044080	70049080	fmn2	600	+
scaffold_5	70220964	70225964	tarbp1	600	-
scaffold_5	70346264	70351264	nid1	600	+
scaffold_5	72255005	72260005	pde10a	600	+
scaffold_5	72919551	72924551	ppp1r14c	600	+
scaffold_5	72995234	73000234	trim67	600	+
scaffold_5	73329396	73334396	dll1	600	-
scaffold_5	73352550	73357550	fam120b	600	+
scaffold_5	75393986	75398986	snx9	600	-
scaffold_5	75397382	75402382	gtf2h5	600	+
scaffold_5	75449091	75454091	tulp4	600	+
scaffold_5	77366825	77371825	ust	600	+
scaffold_5	78115992	78120992	slc35d3	600	+
scaffold_5	82510124	82515124	c1orf198	600	+
scaffold_5	82510124	82515124	stx11	600	+
scaffold_5	83728589	83733589	ltbp1	600	+
scaffold_5	84940130	84945130	rgs17	600	+
scaffold_5	85362484	85367484	mtr	600	+
scaffold_5	85467132	85472132	cyp1b1	600	+
scaffold_5	85697571	85702571	cdc42ep3	600	+
scaffold_5	86300276	86305276	bcl2l11	600	+
scaffold_5	87436618	87441618	acss1	600	+
scaffold_5	87916427	87921427	hnrpll	600	+
scaffold_5	88877174	88882174	mertk	600	-
scaffold_5	90192714	90197714	insm1	0	+
scaffold_5	90717144	90722144	nkx2-4	600	-
scaffold_5	90768703	90773703	nkx2-2	600	-
scaffold_5	90901859	90906859	pax1	600	+
scaffold_5	91329466	91334466	foxa2	600	-
scaffold_5	92979568	92984568	bcl11a	600	-
scaffold_5	94034528	94039528	otx1	600	+
scaffold_5	95554232	95559232	meis1	600	+
scaffold_5	98444012	98449012	flrt3	600	+
scaffold_5	99231628	99236628	sptlc3	600	-
scaffold_5	100249358	100254358	snap25	600	-
scaffold_5	100424268	100429268	c20orf103	600	-
scaffold_5	101523561	101528561	bmp2	600	-
scaffold_5	102205794	102210794	chgb	600	-
scaffold_5	104261804	104266804	mrps5	600	+
scaffold_5	107688022	107693022	ttc7a	600	-
scaffold_5	108071539	108076539	epas1	600	-
scaffold_5	108649826	108654826	six2	600	+
scaffold_5	108729757	108734757	six3	600	-
scaffold_5	111337251	111342251	pkdcc.2	600	-
scaffold_5	116187326	116192326	hlx	600	+
scaffold_5	116868803	116873803	mia3	600	+
scaffold_5	117438077	117443077	cnih3	0	+
scaffold_5	117930625	117935625	lefty	600	-
scaffold_5b	1531737	1536737	gata4	600	+
scaffold_5b	2512582	2517582	tfap2b	600	-
scaffold_5b	2566182	2571182	tfap2d	600	-
scaffold_6	6562449	6567449	adcy8	600	+
scaffold_6	7504208	7509208	42Sp50	600	+
scaffold_6	14704847	14709847	kcnv1	600	+
scaffold_6	18812650	18817650	ncald	600	+
scaffold_6	19868137	19873137	matn2	600	+
scaffold_6	19910985	19915985	rpl30	600	-
scaffold_6	20274313	20279313	gdf6	600	-
scaffold_6	20967232	20972232	osr2	600	+
scaffold_6	21949053	21954053	rad54b	600	+
scaffold_6	22805480	22810480	runx1t1	600	+
scaffold_6	23130817	23135817	tmem55a	600	+
scaffold_6	24253884	24258884	cpne3	600	-
scaffold_6	24257200	24262200	fam82b	600	+
scaffold_6	25800172	25805172	pmp2	600	-
scaffold_6	25861868	25866868	pag1	600	+
scaffold_6	28710252	28715252	c8orf84	600	+
scaffold_6	29370400	29375400	xkr9	600	-
scaffold_6	29370491	29375491	lactb2	600	+
scaffold_6	29584336	29589336	prdm14	600	+
scaffold_6	29827835	29832835	sulf1	600	-
scaffold_6	30770784	30775784	mybl1	600	+
scaffold_6	31567669	31572669	bhlhe22	600	-
scaffold_6	32859286	32864286	ca8	600	+
scaffold_6	34623441	34628441	sox17b.1	600	-
scaffold_6	34622368	34627368	sox17a	600	-
scaffold_6	34885664	34890664	rgs20	600	-
scaffold_6	34938815	34943815	atp6v1h	600	+
scaffold_6	37626032	37631032	klhl14	600	+
scaffold_6	37940401	37945401	rnf125	600	-
scaffold_6	37944075	37949075	trappc8	600	+
scaffold_6	40535459	40540459	ttc39c	600	-
scaffold_6	41127301	41132301	gata6	600	-
scaffold_6	42080195	42085195	adcyap1	600	+
scaffold_6	42761459	42766459	emilin2	600	+
scaffold_6	43714281	43719281	epb41l3	600	-
scaffold_6	43884868	43889868	tmem200c	600	-
scaffold_6	44260314	44265314	lama1	600	-
scaffold_6	49359176	49364176	cbln2	600	-
scaffold_6	49718613	49723613	znf516	600	+
scaffold_6	50253352	50258352	zadh2	600	+
scaffold_6	51579539	51584539	scgn	0	-
scaffold_6	52701510	52706510	nfatc1	600	-
scaffold_6	52973592	52978592	sall3	600	-
scaffold_6	56304052	56309052	phactr1	600	-
scaffold_6	56761195	56766195	gmpr	600	+
scaffold_6	57182830	57187830	cap2	600	+
scaffold_6	57539925	57544925	kif13a	600	-
scaffold_6	57582268	57587268	tpmt	600	-
scaffold_6	59769757	59774757	tfap2a	600	-
scaffold_6	60028185	60033185	gcm2	600	-
scaffold_6	60477756	60482756	hivep1	600	+
scaffold_6	61146824	61151824	nrn1	600	+
scaffold_6	62247594	62252594	c6orf145	600	-
scaffold_6	62901222	62906222	foxq1	600	+
scaffold_6	62956033	62961033	foxf2	600	+
scaffold_6	63055484	63060484	foxc1	600	+
scaffold_6	73625660	73630660	fam134b	600	-
scaffold_6	73625649	73630649	znf622	600	+
scaffold_6	73720905	73725905	march11	600	+
scaffold_6	75889251	75894251	irx4	600	-
scaffold_6	76423792	76428792	irx2	600	-
scaffold_6	78960043	78965043	epb41l4b	600	-
scaffold_6	79399654	79404654	nr4a3	0	-
scaffold_6	80348606	80353606	tmem158	600	-
scaffold_6	81190524	81195524	c7orf36	600	-
scaffold_6	81222619	81227619	tbx20	600	-
scaffold_6	82846101	82851101	cox3	0	+
scaffold_6	84043897	84048897	ramp3	600	+
scaffold_6	88679107	88684107	pdf	600	-
scaffold_6	88811409	88816409	cck	0	+
scaffold_6	90566613	90571613	irx1	600	-
scaffold_6	91246883	91251883	lancl2	600	+
scaffold_6	91343747	91348747	vopp1	600	-
scaffold_6	94318366	94323366	znrf2	0	+
scaffold_6	94450774	94455774	entpd3	600	+
scaffold_6	94881823	94886823	abhd5	600	+
scaffold_6	96016331	96021331	stt3b	600	-
scaffold_6	97447991	97452991	eomes	600	+
scaffold_6	101369765	101374765	plcl2	600	-
scaffold_6	102200920	102205920	unnamed	0	-
scaffold_6	103379608	103384608	evx1	600	-
scaffold_6	103440881	103445881	hoxa13	600	+
scaffold_6	103453388	103458388	hoxa11	600	+
scaffold_6	103463397	103468397	hoxa10	600	+
scaffold_6	103471379	103476379	hoxa9	600	+
scaffold_6	103477436	103482436	hoxa7	600	+
scaffold_6	103486114	103491114	hoxa6	600	+
scaffold_6	103489030	103494030	hoxa5	600	+
scaffold_6	103499846	103504846	hoxa4	600	+
scaffold_6	103512788	103517788	hoxa3	600	+
scaffold_6	103525991	103530991	hoxa2	600	+
scaffold_6	103536408	103541408	hoxa1	600	+
scaffold_6	104578113	104583113	osbpl3	600	+
scaffold_6	104744820	104749820	mpp6	600	-
scaffold_6	105535774	105540774	fam126a	600	+
scaffold_6	105676542	105681542	il6	600	-
scaffold_6	107155127	107160127	twist1	600	+
scaffold_6	108199278	108204278	tspan13	600	-
scaffold_6	108263252	108268252	bzw2	600	-
scaffold_6	108263428	108268428	ankmy2	600	+
scaffold_6	111432171	111437171	dlx6	600	+
scaffold_6	111451524	111456524	dlx5	600	-
scaffold_6	111795439	111800439	asb4	600	-
scaffold_6	111794747	111799747	pon2	600	+
scaffold_6	113447950	113452950	cdk6	600	+
scaffold_6	114213967	114218967	fzd1	600	-
scaffold_6	115620986	115625986	adam22	600	-
scaffold_6	116199062	116204062	itga8	600	-
scaffold_6	116572378	116577378	c1ql3	600	-
scaffold_6	117688832	117693832	plxdc1	600	+
scaffold_6	117688832	117693832	plxdc2	600	+
scaffold_6	118263849	118268849	c10orf140	600	-
scaffold_6	118305234	118310234	mllt10	600	+
scaffold_6	118621444	118626444	commd3	600	+
scaffold_6	118634864	118639864	bmi1	600	+
scaffold_6	118663980	118668980	spag6	600	+
scaffold_6	118957869	118962869	msrb2	600	+
scaffold_6	119000578	119005578	ptf1a	600	+
scaffold_6	120169958	120174958	gad2	600	+
scaffold_6	120787571	120792571	mkx	600	-
scaffold_6	122725488	122730488	nrp1	600	-
scaffold_6	123219743	123224743	prdx2	600	-
scaffold_6	123226723	123231723	rnaseh2a	600	+
scaffold_6	128968422	128973422	mnx1	600	+
scaffold_6	129423975	129428975	shh	600	+
scaffold_6	129652820	129657820	en2	600	-
scaffold_6	130077712	130082712	htr5a	600	-
scaffold_6	132853684	132858684	scn5a	600	-
scaffold_6	133753164	133758164	ngfr	600	+
scaffold_6	136601015	136606015	slc38a3	600	-
scaffold_6	138889712	138894712	sec22c	600	+
scaffold_6	140493659	140498659	cry-dash	600	+
scaffold_7	1303380	1308380	tcf7l2	600	+
scaffold_7	2643628	2648628	gfra1	600	-
scaffold_7	3902671	3907671	cyp26b1	600	+
scaffold_7	5671404	5676404	unnamed	600	-
scaffold_7	5673587	5678587	unnamed	600	+
scaffold_7	5728555	5733555	zbtb33	600	+
scaffold_7	5776808	5781808	fam70a	600	-
scaffold_7	5781281	5786281	atp1b4	600	+
scaffold_7	5832775	5837775	lamp2	600	-
scaffold_7	6702557	6707557	emx2	600	-
scaffold_7	7114389	7119389	iffo1	600	+
scaffold_7	11830074	11835074	dkk1	600	+
scaffold_7	13400454	13405454	egr2	600	-
scaffold_7	15994328	15999328	ebf3	600	-
scaffold_7	17785929	17790929	nkx6-2	600	-
scaffold_7	18138394	18143394	hmx3	600	+
scaffold_7	18145008	18150008	hmx2	600	+
scaffold_7	18176530	18181530	bub3	600	+
scaffold_7	18362358	18367358	gpr26	0	+
scaffold_7	19094042	19099042	gdf10	0	-
scaffold_7	22434509	22439509	gsto1	600	-
scaffold_7	23291981	23296981	ina	600	-
scaffold_7	24721076	24726076	tlx1	600	+
scaffold_7	24847287	24852287	lbx1	600	-
scaffold_7	27067436	27072436	slit1	600	-
scaffold_7	29773286	29778286	nkx2-3	600	+
scaffold_7	29806431	29811431	bapx	600	+
scaffold_7	31976904	31981904	hhex	600	+
scaffold_7	32242386	32247386	cyp26c1	600	+
scaffold_7	32266082	32271082	cyp26a1	600	+
scaffold_7	41848506	41853506	pitx3	600	+
scaffold_7	42664008	42669008	pax2	600	-
scaffold_7	43310218	43315218	scd	600	-
scaffold_7	45424019	45429019	ppif	600	-
scaffold_7	45925466	45930466	c10orf57	600	-
scaffold_7	49518326	49523326	slc18a3	600	+
scaffold_7	49653693	49658693	ogdhl	600	-
scaffold_7	49924153	49929153	cd276	600	-
scaffold_7	50350757	50355757	pkm2	600	+
scaffold_7	50409852	50414852	myo9a	600	+
scaffold_7	52171684	52176684	isl2	600	-
scaffold_7	52274940	52279940	fbxo22	600	-
scaffold_7	52774205	52779205	peak1	600	-
scaffold_7	53178502	53183502	snx33	600	-
scaffold_7	53475091	53480091	rora	600	-
scaffold_7	54054034	54059034	cyp1a1	600	+
scaffold_7	54551856	54556856	rbpms2	600	+
scaffold_7	55624641	55629641	opcml	600	+
scaffold_7	56092208	56097208	ntm	600	-
scaffold_7	58171736	58176736	igsf9b	600	-
scaffold_7	58350117	58355117	jam3	0	+
scaffold_7	58928691	58933691	znf503	600	-
scaffold_7	61137929	61142929	kif1b	600	+
scaffold_7	66072263	66077263	stt3a	600	+
scaffold_7	66885760	66890760	rpl27a	600	+
scaffold_7	69995339	70000339	nlrx1	600	-
scaffold_7	70805102	70810102	mll	600	-
scaffold_7	71289220	71294220	dscaml1	600	+
scaffold_7	74286273	74291273	zbtb16	600	-
scaffold_7	75653375	75658375	sik2	600	-
scaffold_7	79716451	79721451	agtrap	600	+
scaffold_7	79844974	79849974	nppa	0	-
scaffold_7	79855858	79860858	nppb	600	-
scaffold_7	81441448	81446448	sc5dl	600	+
scaffold_7	81508858	81513858	bsx	600	+
scaffold_7	81635891	81640891	gpr157	600	+
scaffold_7	82696937	82701937	hes4	600	-
scaffold_7	82893848	82898848	agrn	600	+
scaffold_7	87434532	87439532	fli1	600	-
scaffold_7	88307405	88312405	wnt4	600	-
scaffold_7	90621740	90626740	prdm2	600	-
scaffold_7	92507682	92512682	ajap1	600	+
scaffold_7	93602569	93607569	chd5	600	-
scaffold_7	93704126	93709126	icmt	600	-
scaffold_7	93938706	93943706	acot7	600	-
scaffold_7	93969698	93974698	hes2	600	-
scaffold_7	96187595	96192595	per3	600	+
scaffold_7	96371189	96376189	wrap73	600	+
scaffold_7	96748314	96753314	arhgef16	600	-
scaffold_7	96826295	96831295	prdm16	600	-
scaffold_7	97610725	97615725	mmel1	600	+
scaffold_7	100195261	100200261	loc390937	0	+
scaffold_7	102684821	102689821	kcnc3	600	-
scaffold_7	103111499	103116499	ascl2	600	+
scaffold_7	108764885	108769885	unnamed	600	-
scaffold_7	108893467	108898467	myadm	600	+
scaffold_7	113090224	113095224	bahcc1	600	-
scaffold_7	113560465	113565465	fasn	600	-
scaffold_7	115057188	115062188	cdknx	600	+
scaffold_8	1060071	1065071	lhx6	0	+
scaffold_8	5037618	5042618	barhl1	600	-
scaffold_8	5293843	5298843	ntng2	600	-
scaffold_8	6279666	6284666	prdm12	600	-
scaffold_8	7931565	7936565	dnm1	600	-
scaffold_8	11144341	11149341	arhgap4	600	+
scaffold_8	11499989	11504989	pappa	600	+
scaffold_8	14279783	14284783	lmx1b.1	600	-
scaffold_8	17456412	17461412	faah2	600	-
scaffold_8	18518939	18523939	neurog2	600	-
scaffold_8	22694628	22699628	gpr83	600	+
scaffold_8	23470954	23475954	eda2r	600	+
scaffold_8	23913772	23918772	fam155b	600	+
scaffold_8	26631693	26636693	amot	600	+
scaffold_8	27389737	27394737	pak3	600	-
scaffold_8	27972719	27977719	col4a5	600	-
scaffold_8	28185722	28190722	rab39b	600	+
scaffold_8	30851663	30856663	sept6	600	-
scaffold_8	31188475	31193475	lonrf3	600	-
scaffold_8	35572170	35577170	bcorl1	600	+
scaffold_8	37796451	37801451	pcdh19	600	-
scaffold_8	40281171	40286171	pof1b	600	+
scaffold_8	40903087	40908087	pou3f4	600	-
scaffold_8	41656356	41661356	tbx22	600	-
scaffold_8	44996692	45001692	neu1	600	+
scaffold_8	45745870	45750870	dock11	600	+
scaffold_8	45997078	46002078	mst4	600	+
scaffold_8	46923357	46928357	gpc3	600	-
scaffold_8	48468935	48473935	fgf13	600	-
scaffold_8	48865697	48870697	fkrp	600	-
scaffold_8	49215483	49220483	rtn2	600	+
scaffold_8	49281017	49286017	fosb	0	+
scaffold_8	49327427	49332427	ppp1r13l	600	+
scaffold_8	49643194	49648194	dmpk	600	-
scaffold_8	51139456	51144456	gabbr1	600	-
scaffold_8	51918842	51923842	crat.2	600	+
scaffold_8	52476467	52481467	sipa1l3	600	+
scaffold_8	54776901	54781901	nccrp1	600	+
scaffold_8	55619198	55624198	il28b.1	0	+
scaffold_8	55623703	55628703	timm50	600	+
scaffold_8	55661567	55666567	dlc	600	+
scaffold_8	55695194	55700194	adad2	600	-
scaffold_8	55695128	55700128	capns2	600	+
scaffold_8	55888083	55893083	vsx2	0	+
scaffold_8	56199681	56204681	fos	600	-
scaffold_8	56238854	56243854	batf	600	+
scaffold_8	56387587	56392587	vash1	600	+
scaffold_8	56830432	56835432	ism2	600	-
scaffold_8	56875507	56880507	sptlc2	600	-
scaffold_8	56911217	56916217	snw1	600	-
scaffold_8	56911992	56916992	adck1	600	+
scaffold_8	57189516	57194516	nrxn3	600	+
scaffold_8	57357345	57362345	dio2	600	-
scaffold_8	58923027	58928027	flrt2	600	+
scaffold_8	59923762	59928762	ptpn21	600	-
scaffold_8	60751114	60756114	calm2	600	+
scaffold_8	62157491	62162491	ppp4r4	600	+
scaffold_8	62418298	62423298	gsc	600	-
scaffold_8	63086610	63091610	bdkrb2	600	+
scaffold_8	65661614	65666614	kptn	600	+
scaffold_8	65964399	65969399	fam98a	600	+
scaffold_8	66211261	66216261	tspan15	600	+
scaffold_8	66244330	66249330	clip3	600	+
scaffold_8	67086026	67091026	ccdc85c	600	-
scaffold_8	69056559	69061559	cfb	600	-
scaffold_8	70077742	70082742	atl1	600	+
scaffold_8	72838305	72843305	ptger2	600	-
scaffold_8	74579309	74584309	pygl	600	-
scaffold_8	74623389	74628389	nin	600	+
scaffold_8	75755265	75760265	dync1h1	600	+
scaffold_8	75862104	75867104	hsp90aa1.2	600	-
scaffold_8	76018425	76023425	ankrd9	600	-
scaffold_8	76917415	76922415	klc1	600	+
scaffold_8	77321182	77326182	kif26a	600	+
scaffold_8	78013055	78018055	adssl1	600	+
scaffold_8	79297279	79302279	hspa2	600	+
scaffold_8	79401323	79406323	btbd6	600	-
scaffold_8	81318961	81323961	mnat1	600	-
scaffold_8	81392865	81397865	six1	600	+
scaffold_8	81502897	81507897	six6	600	-
scaffold_8	81518098	81523098	c14orf39	0	+
scaffold_8	81790327	81795327	lrrc9	600	-
scaffold_8	83085733	83090733	otx2	600	+
scaffold_8	85769369	85774369	actn1	600	+
scaffold_8	86354527	86359527	foxa1	600	+
scaffold_8	86822117	86827117	pax9	600	-
scaffold_8	86939442	86944442	nkx2-1	600	+
scaffold_8	87283183	87288183	insm2	600	-
scaffold_8	89593878	89598878	grem1	600	-
scaffold_8	89802235	89807235	spred1	600	-
scaffold_8	90118303	90123303	meis2	600	+
scaffold_8	91442522	91447522	foxg1	600	+
scaffold_8	93429615	93434615	nab1	600	-
scaffold_8	95119983	95124983	exd1	600	-
scaffold_8	97688664	97693664	unnamed	600	+
scaffold_8	98223345	98228345	thbs1	600	+
scaffold_8c	4151729	4156729	cers2	600	+
scaffold_9	176723	181723	slc15a2	600	-
scaffold_9	4211901	4216901	fev	0	-
scaffold_9	9611448	9616448	nmi	600	-
scaffold_9	10092398	10097398	fmnl2	600	+
scaffold_9	11409975	11414975	nr4a2	600	-
scaffold_9	11794369	11799369	galnt5	600	+
scaffold_9	11842274	11847274	cytip	0	-
scaffold_9	12415022	12420022	tanc1	600	+
scaffold_9	12964317	12969317	pla2r1	600	-
scaffold_9	13590277	13595277	tbr1	600	+
scaffold_9	17459175	17464175	klhl23	600	+
scaffold_9	17837578	17842578	gad1	0	+
scaffold_9	17895426	17900426	gorasp2	600	-
scaffold_9	17934761	17939761	dlx2	600	+
scaffold_9	17957885	17962885	dlx1	600	-
scaffold_9	18597994	18602994	itga6	600	+
scaffold_9	19441082	19446082	sp9	600	+
scaffold_9	20755499	20760499	hoxd1	600	-
scaffold_9	20800169	20805169	hoxd3	600	-
scaffold_9	20805690	20810690	hoxd4	600	-
scaffold_9	20833518	20838518	hoxd8	600	-
scaffold_9	20850743	20855743	hoxd9	600	-
scaffold_9	20857902	20862902	hoxd10	600	-
scaffold_9	20868725	20873725	hoxd11	600	-
scaffold_9	20883993	20888993	hoxd13	600	-
scaffold_9	20890967	20895967	evx2	600	+
scaffold_9	23294673	23299673	neurod1	600	-
scaffold_9	24888771	24893771	fzd5	600	+
scaffold_9	25319401	25324401	klf7	600	+
scaffold_9	25725923	25730923	adam23	0	-
scaffold_9	28448125	28453125	satb2	600	-
scaffold_9	29299539	29304539	sumo1	600	+
scaffold_9	30619406	30624406	sox14	600	+
scaffold_9	31890219	31895219	c3orf70	600	+
scaffold_9	33958097	33963097	c2orf82	600	+
scaffold_9	34614938	34619938	gpc1	600	-
scaffold_9	35647064	35652064	foxl2	600	-
scaffold_9	39183856	39188856	tbccd1	600	+
scaffold_9	39328186	39333186	sf3b1	600	-
scaffold_9	39943671	39948671	hspd1	600	-
scaffold_9	39944006	39949006	hspe1	600	+
scaffold_9	40029062	40034062	tnrc18	600	+
scaffold_9	40263290	40268290	fscn1	600	+
scaffold_9	44253671	44258671	epha4	600	-
scaffold_9	44458233	44463233	pax3	600	-
scaffold_9	44577611	44582611	farsb	600	-
scaffold_9	44580701	44585701	mogat1	600	+
scaffold_9	46217222	46222222	atic	600	+
scaffold_9	46281521	46286521	fn1	600	-
scaffold_9	48797271	48802271	col6a2	600	-
scaffold_9	50930621	50935621	plcl1	600	-
scaffold_9	52561040	52566040	tmeff2	600	-
scaffold_9	54512802	54517802	shf	600	+
scaffold_9	54868504	54873504	foxb1	600	-
scaffold_9	56217086	56222086	fam189a1	600	-
scaffold_9	57813783	57818783	fam63b	600	-
scaffold_9	58111215	58116215	aldh1a2	600	+
scaffold_9	58333869	58338869	gcom1	600	-
scaffold_9	58761484	58766484	tmem11	600	+
scaffold_9	62670515	62675515	emp2	600	+
scaffold_9	66638076	66643076	uncx	600	+
scaffold_9	71892160	71897160	pdgfa	600	+
scaffold_9	72572516	72577516	fam20c	600	-
scaffold_9	73599611	73604611	nptx2	600	-
scaffold_9	76995655	77000655	scnn1g	0	+
scaffold_9	77050475	77055475	scnn1b	0	+
scaffold_9	78195951	78200951	cramp1l	600	-
scaffold_9	82453435	82458435	sox8	600	-
scaffold_9	82872785	82877785	hs3st6	0	+
scaffold_9	83959034	83964034	med9	600	+
scaffold_9	83971001	83976001	rasd1	600	-
scaffold_9	91028302	91033302	runx2	600	+
scaffold_9	93012832	93017832	mfsd2b	600	-
scaffold_9	93672598	93677598	klhl29	600	-
scaffold_9	95226952	95231952	gdf7	600	-
