# Supplementary material for: Embryonic transcription is controlled by maternally defined chromatin state
Source: Nat Commun. 2015 Dec 18;6:10148. doi: 10.1038/ncomms10148 (PMC4703837; doi:10.1038/ncomms10148)
Supplement: Supplementary Data 2 — Genes that are closest to ECs for each cluster of Figure 5d. [file ncomms10148-s3.xlsx]

## Sheet: Cluster_1
a1cf
aaas
abcb5
abcb9
abcc4
abcg2
abhd11
ablim3
abo
acacb
acbd4
acer3
acn9
acox2
acsl3
actc1
actg1
actn1
actr2
acy3
adam21
adam28
adam33
adam7
adamts16
adamts18
adamts20
adamtsl4
adarb2
adc
adcy6
adcy8
add1
adhfe1
adipor2
adprh
adsl
afap1l1
agap1
agl
agpat6
agrn
ahdc1
aim1l
aire
akap2
akirin1
akr7a2
akt1
alas1
alcam
aldh16a1
aldh8a1
alkbh1
alkbh2
alpk1
amdhd2
ammecr1l
amotl2
ampd1
anapc16
angpt2
angpt4
ank3
ankrd31
ankrd39
ankrd43
ankrd9
anxa2
anxa9
ap1s3
ap2s1
ap3s2
apbb2
apcs.2
apip
apobec2
aqr
arf5
arfip1
arglu1
arhgap23
arhgap35
arhgap39
arhgef1
arhgef16
arhgef25
arhgef38
arid3a
arid3b
arid4a
arl15
arl4a
arl4c
arl6
arl6ip4
arr3
arsb
arsj
asap2
asb11
asb18
asb9
ascc1
aspg
aspscr1
ass1
atf7ip2
atg2a
atox1
atp10d
atp11b
atp11c
atp12a
atp13a-like
atp13a5
atp2a2
atp5d
atp6ap2
atp6v0c
atp6v0e1
atp6v1c2
atp6v1d
atp7a
atp9a
atxn1
avpr2
b3gnt2
b3gntl1
b4galnt4
b4galt6
baalc
bace2
bahcc1
bahd1
baiap2l1
bambi
bbs9
bcam
bcas3
bcat2
bcdin3d
bcl2l2
bcor
bicd1
bicd2
bin3
birc2
bmp4
bmp7.1
bmper
bnip1
bnip2
bola1
bpifb4
brd8
brf1
brwd3
btbd3
btbd6
btg1
btg2
btg3
c10orf11
c10orf140
c11orf2
c11orf51
c11orf53
c11orf70
c12orf34
c12orf62
c14orf148
c14orf164
c14orf166
c14orf166b
c14orf50
c15orf38
c15orf39
c17orf37
c17orf59
c17orf63
c19orf24
c19orf26
c19orf40
c1orf158
c1orf159
c1orf194
c1orf201
c1orf74
c1ql4
c2
c20orf26
c20orf3
c20orf30
c20orf43
c20orf7
c20orf85
c3orf23
c3orf39
c3orf54
c3orf63
c4orf21
c4orf27
c4orf41
c4orf45
c5orf41
c7orf25
c8orf33
c8orf4
c8orf76
c9
c9orf71
c9orf85
ca7
ca8
cab39
cacna1e
cacna2d1
calcoco2
camk1
camkv
capn13
capn9
caprin1
casd1
casp1
cass4
cbfa2t2
cbr4
ccbl1
ccdc12
ccdc125
ccdc148
ccdc19
ccdc71
ccdc85b
ccnd1
ccndx
cd44
cd63
cd79a
cd82
cd9
cdc25b
cdc6
cdc73
cdh1
cdh2
cdh3
cdk1
cdk15
cdknx
cdx2
cdx4
celf2
cenpm
cep63
cep68
cers2
cers4
cers5
cfb
cgrrf1
chd2
chmp7
chn1
chst12
chst3
chsy1
cic
cirbp
clcn3
clcn5
cldn3
cldn4
clybl
cmip
cmpk2
cmtm5
cndp1
cnfn.2
cnih
cnksr1
cnot10
cnr2
col18a1
col1a2
col2a1
col4a6
commd1
commd2
commd4
cops4
cox10
cox5b.1
cpa6
cpeb2
cpne1
cpvl
crabp1
creb3l2
creb5
cryba1
crybb3
crybg3
csnk1e
csrnp1
csrnp2
cstf1
cstf3
ctbs
cthrc1
ctif
ctnnb1
cuedc1
cuedc2
cxadr
cxcl14
cxcr1
cxcr4
cygb
cyp24a1
cyp26a1
cyp26c1
cyp4f22
cytl1
daam1
dab2
dact1
dag1
dapk1
dars
dbc1
dbnl
dbx1
dcaf5
dcst2
dctn1
ddit4
ddx41
degs3
dennd2c
dennd5a
depdc7
dgat2l6
dgkb
dgkz
dhdds
dhrs3
dhx32
dhx35
dhx9
diras3
disp1
dkk1
dld
dlg3
dlgap2
dll1
dll4
dlx4
dlx5
dlx6
dmap1
dnaja4.2
dnajb12
dnajb2
dnajc1
dnajc17
dnajc5b
dolk
dpt
dsc3
dscr6
dsg1
dsg2
dsp
dtx3
dusp1
dusp11
dusp23
dusp6
dusp7
dusp8
dym
dynlt3
e2f6
eea1
eefsec
efemp2
efhd1
efnb2
efs
egfr
ehbp1
ehd1
eif2a
eif2s1
eif4b
eif4e1b
elf1
elmod3
elovl7
elp3
elp4
emp2
emx1
enpp2
ensa
entpd1
epas1
epgn
epha4
epha5
ephb1
ephx3
eps8l1
erbb2
erc1
ercc6l
ereg
erf
erg
erh
erlin2
esr10
esrp1
esyt1
esyt2
etaa1
ets1
ets2
etv1
etv4
evpl
evx1
exd2
exoc6
exoc7
exosc2
extl3
eya1
f2rl2
fadd
faf1
fam102a
fam102b
fam108b1
fam110c
fam120b
fam125b
fam155a
fam160a1
fam169a
fam175b
fam176a
fam194a
fam3a
fam3b
fam46d
fam49b
fam63a
fam69b
fam72a
fam82a2
fam83b
fam83e
fam83f
fam83g
fam84a
fam84b
fam92a1
fank1
farsb
fat2
fbn3
fbxl14
fbxl4
fbxo11
fbxo25
fbxw7
fbxw9
fcn2
fer1l4
fgf1
fgfr1
fgfr3
fgfr4
fgfrl1
fgr
fhdc1
fhod1
fibp
figla
fign
fkbp11
fkrp
fli1
flna
flrt2
flrt3
fmnl2
fmod
fn1
fn3k
fndc3a
fosl1
foxa1
foxb1
foxb2
foxc2
foxj1
foxk2
foxl1
foxn2
foxn4
frmd4b
fscn2
fst
fto
ftsj3
fubp3
furin
fxr1
fzd10
fzd3
fzd4
fzd6
fzd7
fzd8
gabbr2
gad1
galntl1
galr2
gas1
gata2
gata3
gata6
gbx2.1
gbx2.2
gchfr
gcnt1
gcnt2
gcnt4
gdf6
gdpd2
gen1
ggcx
gins4
gja1
gjb1
gjd2
gjd4
glb1
gli3
gmfb
gna14
gnaq
gnat1
gng12
gnpat
gns
golga1
golm1
golph3l
gp1bb
gpatch1
gpd1
gpr119
gpr153
gpr179
gpr180
gpr55
grap
grap2
grb14
grb7
greb1
greb1l
grhl1
grhl2
grhl3
grin3b
gsk3a
gstcd
gtdc1
gtf2h4
gtsf1
h2afy
haao
hap1
has2
hdac9
heatr6
hes1
hes3.1
hes3.3
hes4
hes6.1
hes6.2
hes8
hes9.1
hexim1
hfe2
hfm1
hgf
hibadh
hic2
hif1an
hipk1
hipk3
hk2
hkdc1
hlcs
hmgn2
hmp19
hnf1b
hnf4g
hnrnpc
hnrnpd
hnrnpul2
homer3
homez
hook2
hormad1
hoxa1
hoxa10
hoxa11
hoxa13
hoxa2
hoxa3
hoxa4
hoxa5
hoxa6
hoxa7
hoxa9
hoxb1
hoxb2
hoxb3
hoxb4
hoxb5
hoxb6
hoxb7
hoxb8
hoxb9
hoxc10
hoxc11
hoxc12
hoxc13
hoxc3
hoxc4
hoxc5
hoxc6
hoxc8
hoxc9
hpcal1
hpdl
hps5
hps6
hrasls
hrsp12
hs1bp3
hsd17b14
hsf5
hspa5
hspb8
htatip2
htatsf1
hyal1
hyal2
iars
icmt
id2
id3
ido1
ier5
ier5l
ifitm1
ifltd1
ifrd2
ift52
ift81
igbp1
igf1r
igf2
igsf9
il17rd
inpp5a.1
inpp5e
insm1
insrr
ints12
invs
ip6k2
iqcg
iqgap2
iqsec2
irak1bp1
irf2
irf7
irg1
irx1
irx2
irx3
isca1
isl1
ism2
ispd
itga1
itga5
itga6
itgb1bp2
itgb7
ivd
jag1
jarid2
jmjd1c
junb
jund.2
jup
kal1
kat7
katnal1
kazn
kcne3
kcnip3
kcnj2
kcnj4
kcnq1
kctd15
kdm5c
kdr
kiaa0182
kiaa0586
kiaa1143
kiaa1217
kiaa1239
kiaa1324
kiaa1429
kiaa1543
kiaa1614
kiaa1671
kidins220
kif26a
kiss1r
kit
kitlg
klb
klf11
klf12
klf15.2
klf17
klf3
klf5
klf6
klf8
klhdc8b
klhl17
kras
kremen1
krt
krt12
krt13
krt17
krt18
krt19
krt5.3
krt5.7
krt8
krt80
ksr2
ktn1
l1cam
l3mbtl1
lad1
lama1
lamb1
lamb4
lamc1
lctl
ldb2
lef1
leprel4
lfng
lgr4
lhfpl2
lhpp
lhx5
lias
lima1
lin28a
lin7b
lipe
llgl1
lmo2
lmo4.1
lmx1a
lmx1b.1
loc123855
loxl2
lpin1
lrat
lrig3
lrrc16b
lrrc20
lrrc32.1
lrrc38
lrrc45
lrrc56
lrrc8a
lrrk1
lsm14a
lsp1
ltbp4
lypd6b
macf1
mafb
maff
magi1
mal
mall
malt1
man1a1
map3k8
mapkap1
march1
march10
marveld2
mast1
mat2a
matn4
matr3
mbd5
mblac2
mboat2
mboat4
mcl1
mctp2
mdk
med12
med13l
med25
megs
meis1
meis3
metrnl
mettl10
mettl11a
mfsd10
mfsd5
mgam
mib1
mid1
mid1ip1
midn
mipol1
mitf
mkl1
mll3
mllt10
mllt4
mllt6
mmp11
mmp14
mn1
mob2.2
mogat1
mon1a
mpp5
mpp7
mrap2
mreg
mrpl19
mrpl23
mrpl42
mrpl44
mrpl52
mrps16
mrps28
mrps5
msc
msgn1
msln
msra.2
mst1r
msx1
msx2
mta1
mterfd1
mthfd2l
muc4
mvd
mvk
mybl1
myc
myct1
myh6
myo18a
myo1h
myo3b
myof
myom2
myos
n4bp3
naa35
nadsyn1
nanos2
narg2
nav2
nbeal2
ncapg2
nckipsd
ncoa3
ndfip1
ndfip2
ndrg2
ndufs4
ndufs5
nebl
necab3
nefl
nek1
nek2
nek8
net1
neurog1
neurog2
nfrkb
ngdn
ngfr
nhlh1
nhp2
nhsl1
nid2
nif
nkd1
nkx1-2
nkx2-1
nkx2-5
nkx2-6
nkx2-8
nkx3-1
nkx6-2
nlrp3
nmd3
nodal3.2
nodal6
nol10
nol8
nol9
nono
notch1
notch3
notum
nphp1
nploc4
nptx2
nr2f5
nr6a1
nrp1
nrp2
nsd1
nt5dc2
nt5dc4
ntn1
nubp1
nucks1
nudt13
nudt7
nup188
nup93
oaf
odc1
ogdh
ogfod2
olfml2a
onecut1.2
opa1
opn1lw
or11g2
or1n1
or5i1
ostc
otud1
otx1
ovol3
p2ry4
pabpn1
pacs2
palm
palm2
pam
pank1
pard3b
parl
pawr
pax2
pax3
pax6
pax9
pbx3
pc.1
pc.2
pcca
pcdh1
pcdh10
pcdh15
pcdh18
pcdh7
pcdh8l
pcsk1
pde7a
pdgfra
pdhx
pdlim2
pdlim7
pdp2
pdx1
peli1
per2
pet112
pfkfb3
pfkp
pgap3
phactr4
phf20
phkg2
phlpp1
phrf1
phyhd1
pi4ka
pibf1
pigb
pigp
pigt
pim1
pip5k1b
pitpnb.2
pitpnc1
pitpnm2
pitrm1
piwil1
pkdcc.2
pkhd1
pkia
pkp3
pkp4
pla2g6
plcb1
plcb3
plcb4
plcd3
plcg2
plekhg1
plekhg7
plekhn1
plxnb1
pmfbp1
pmp22
pnkd
pnkp
poc1a
pofut2
polr2d
polr2g
polr2i
pou2af1
pou2f3
pou4f1.2
ppa1
ppap2a
ppargc1a
pphln1
ppl
ppm1k
ppp1r12a
ppp1r12c
ppp1r14b
ppp1r3e
ppp2r4
ppp6c
prcc
prdm12
prdm16
prdm2
prdx2
prex1
prex2
prhoxnb
prickle1
prkar2a
prkcd
prkce
prkcq
prmt3
prok2
prosc
prph
prpsap2
prss23
prss29
prss36
prss57
prune
prune2
psap
psma3
psmd7
psme4
psmg1
ptbp1
ptdss2
ptgdr
ptger4
ptk2
ptpn3
ptprm
ptprn2
pvrl1
pvrl2
pwwp2b
qars
rab1a
rab27a
rab27b
rab34
rab38
rab39b
rab44
rabepk
rad17
rae1
ralgapa2
ralgds
rapgef2
rara
rarb
rarg
rasal2
rasgef1b
rasip1
rassf1
rassf3
rassf7
rbbp8
rbm12
rbm19
rbm24
rbm45
rbm46
rbm6
rcor1
rcor3
rdbp
rdx
reep3
rell1
retsat
rfc1
rft1
rgma
rgs18
rgs21
rhbdf2
rhbdl2
rhob
rhog
rhov
rhpn2
riok1
ripk4
ripply2.1
ripply2.2
rnaseh2a
rnf11
rnf144a
rnf157
rnf43
robo1
rock1
rock2
rora
rpl26
rpl37a
rpl7a
rpl9
rpn1
rps24
rps6ka1
rpusd1
rraga
rreb1
rrs1
rsl24d1
rundc3a
sall4
satb2
scamp1
schip1
scin
scly
scrn1
scube2
sdc4
sec14l1
sec31b
sels
selt
sema3c
sema3f
sema4c
sema6d
2012-09-01
2008-09-01
serp1
sestd1
setd2
sfrp1
sgk1
sgk2
sgk223
sgms1
sgpp2
sgsm3
sh2d6
sh3bp2
sh3d19
sh3rf1
sh3yl1
shf
shfm1
shq1
shroom1
sigirr
six1
six4
six6
skap1
skap2
skiv2l
skiv2l2
slain2
slc10a2
slc10a3
slc16a12
slc16a7
slc18a1
slc18a2
slc19a2
slc19a3
slc1a5
slc20a1
slc22a4
slc22a5
slc23a2
slc25a13
slc25a19
slc25a24
slc25a37
slc25a45
slc27a4
slc28a3
slc30a1
slc35a3.2
slc35b3
slc38a9
slc45a1
slc45a3
slc4a1
slc5a10
slc6a16
slc6a8
slc6a9
slc7a15
slc7a4
slc7a8
slc8a2
slc9a3r2
slc9a5
slco2b1
slco4c1
slit2
slitrk1
slitrk4
slitrk5
slitrk6
smad6
smad7
smarcd1
smtnl2
snai1
snai2
snap91
sncb
snrk
snrpa1
snta1
sntg1
socs2
socs7
sod1
sostdc1
sox11
sox2
sox21
sox3
sp1
sp110
sp4
sp5
sp7
sparc
spata1
spef1
spint1
spns2
spo11
spred2
spry2
spry3
spry4
spsb4
sptlc2
sptssb
srcap
srcin1
srgap2
srp68
srp72
srpk2
srsf6
ssu72
st6galnac1
st6galnac2
stam2
stambp
stc1
stc2
stk11ip
stk16
stox2
stx18
stx6
sugt1
sult2b1
supt4h1
sv2c
syf2
synm
syt8
sytl1
taar2
tacc1
tacc3
tacr1
taf1
taf1b
taf2
taf3
taf5l
taf9
tanc2
tars2
tbc1d1
tbc1d14
tbc1d24.1
tbc1d30
tbcb
tbcd
tbk1
tbpl1
tbrg1
tbx1
tbx2
tbx3
tbx4
tbx5
tcf21
tcf7l1
tcn2
tcp11l1
tead4
tec
tecpr2
tef
terf2ip
tet3
tfap2a
tfap2b
tfap2c
tfcp2
tgoln2
thada
thap1
thdl20
thrb
thy1
tiam1
timm22
tjp2
tle1
tll2
tlr5
tm4sf4
tm9sf2
tmed10
tmem132d
tmem135
tmem151b
tmem167b
tmem179
tmem184b
tmem189
tmem192
tmem222
tmem229b
tmem231
tmem45b
tmem51
tmem72
tmprss2
tnk2
tnni2
tnnt3
tnrc6b
tns1
tomm40
tox
tpd52
tpk1
tpm4
traf3
traf4
traip
trib2
tril
trim16
trim2
trim29
trim71
trpm5
trpm8b
trpv4
tsc22d2
tsc22d3
tshz2
tsku
tspan10
tspan5
tspan6
tspan7
tspyl2
ttc17
ttc3
ttc33
ttc39a
ttc6
ttc9c
ttll10
ttll8
ttyh3
tuba3e
tuba4b
tuba8
tusc2
twist1
twsg2
tyro3
ube2d4
ube2g1
ube2l3
ube2v1
ube2v2
ubl3
ugt1a6
ugt8
uhrf1
ulk4
unc5b
unc5d
ung
unnamed
usp4
usp46
vamp5
vamp8
vangl2
vav3
vcan
vdac2
vgll1
vim.2
vps13b
vps13d
vps18
vps25
vsig8
vwf
wac
wbp4
wbscr27
wdfy1
wdpcp
wdr18
wdr60
wdr61
wdr69
wee2
wnk4
wnt1
wnt10b
wnt3a
wnt5b
wnt8b
wwtr1
xarp
xbp1
xepsin
xirp1
xkr9
xpr1
xrcc2
xrcc4
xrcc6bp1
yap1
ywhaq
zap70
zbtb3
zbtb48
zc3h10
zc3h7b
zcchc6
zdhhc7
zeb2
zfhx3
zfhx4
zfp36l1
zfp36l2
zfpm1
zfyve19
zhx2
zic2
zic5
zmiz2
zmym3
zmynd8
znf217
znf238.2
znf346
znf385a
znf385b
znf503
znf511
znf532
znf534
znf593
znf638
znf703
znf706
znf710
znf750
znf804a
znf81
znrf3
zpax
zswim5

## Sheet: Cluster_2
a1cf
aak1
aatf
abcb5
abcb7
abhd16a
abhd8
acaca
acadsb
acbd3
acbd5
acer1
acmsd
acot7
acss1
acvr1
adad2
adam19
adamts5
adamts7
admp
admp2
adora1
adpgk
adprh
aff4
agl
agpat4
agpat9
agr2
agr3
agtr1
aimp1
ak1
akap12
akt1s1
akt2
aldh1a2
aldh3a2
aldh8a1
alg6
alkbh4
allc
ank2
ankfn1
ankrd12
ankrd55
anp32c
anubl1
anxa7
aplnr
aplp2
appl1
aqp9
arhgap27
arhgap39
arhgap6
arhgef25
arhgef26
arhgef40
arhgef5
arih2
arl13b
arl4a
arl5c
arnt2
arrdc4
ascl1
ascl2
ash2l
asphd2
astl
atg14
atg16l1
atg4c
atg5
atp10b
atp11a
atp13a4
atp1b3
atp2b3
atrip
atrx
atxn7l1
axl
b3gnt1
baf-l
bag4
bapx
basp1
bbs5
bbs7
bcl2
bcl2l12
bcorl1
bend5
bix1.1
bloc1s2
bmp2
bmp7.2
bms1
bod1l
brsk2
brwd1
bsdc1
bsg
bsnd
btbd3
btg5
bub3
c10orf35
c14orf101
c16orf79
c19orf20
c1orf55
c20orf7
c2orf68
c3orf33
c4orf21
c6orf168
c6orf62
c7orf72
c8orf48
c9orf21
ca12
cabin1
cacna1s
cacna2d1
cacnb1
cadm1
calhm3
calm1
camk2a
camk2g
cap1
cap2
capn8
capns2
casp7
cbwd2
ccbe1
ccdc104
ccdc122
ccdc141
ccdc30
ccdc51
ccna2
ccne2
ccno
ccnt2
cd248
cd3e
cd53
cd81
cd99l2
cdc34
cdc42ep2
cdca8
cdh11
cdk9
cdkn1a
cdkn2b
cdx1
celsr2
cep19
cer1
cfh
chrd
chrna9
chst9
churc1
cidea
cited4
ckap2
clcf1
clcn2
cldn19
cldn6.1
cldn6.2
clec4e
clec4m
cln8
clpb
cmc1
cnn1
cnpy2
cnr2
cntn1
cntnap1
cobra1
col4a1
col4a2
cox3
cox6a2
cox7a2l
cpe
crim1
crkl
crtc3
crx
cs
csdc2
csnk2b
csrnp1
csrp2
csrp2bp
ctdp1
ctnnb1
ctnnd2
cycs
cyfip2
cyld
cyp27c1
cysltr1
dcbld1
ddhd1
ddx21
ddx23
ddx4
deaf1
depdc1
dgka
dhh
dhx16
dhx29
dhx57
diaph2
dicer1
dido1
diras2
dkk1
dkk2
dkkx
dlc
dlgap4
dlgap5
dmrta1
dnajc11
dnajc24
dnajc4
dock2
dock4
dpf1
dpy19l4
drd4
drg2
dsn1
dtx1
dusp11.2
dusp4
dusp5
dyrk3
e2f7
e4f1
ednrb2
eef1a1
eef1a1o
efha2
efna5
eftud1
eif2ak3
eif3e
eif3i
eif4ebp2
elavl2
emid1
eml2
eml4
enc1
enoph1
enox1
enpep
entpd7
eomes
epb41
epc2
epcam
epha10
epha4
ephx1
eps8l2
ercc3
ercc6
espn
esrrg
esyt1
ethe1
etv1
ewsr1
exd3
exoc3l2
exoc4
exoc5
exoc6
fads1
fam102a
fam120b
fam122a
fam122b
fam124a
fam132a
fam134b
fam13b
fam159a
fam167a
fam171a1
fam36a
fam65b
fam83c
fam8a1
fastkd3
fat1
fbxl12
fbxo28
fbxo34
fbxo47
fbxw4
fermt1
fermt2
fezf2
fgd1
fgf13
fgf16
fgf19
fgf20
fgf3
fgf4
fgf5
fgf8
fgfr3
fkbp2
flrt3
fmn1
fntb
foxa2
foxa4
foxd2
foxd3
foxd4l1.1
foxd4l1.2
foxg1
foxi1
foxi4.1
foxi4.2
foxp2
foxp4
fpgs
frg1
frmd8
frzb
frzb2
fshr
fut1
g2e3
gabbr2
gadd45a
gadd45g
gadl1
galm
galnt7
galntl6
gas2l1
gata4
gatad2a
gatm
gcom1
gdf3
gdf6
gemc1
gemin6
gfpt1
gk5
gli1.2
glod5
glra3
gltscr2
gmnn
gnai1
gnat1
gng12
gnrhr2
gpd1l
gpr101
gpr153
gpsm2
gpx2
gpx7
gpx8
gria3
grk5
grk7
gs17
gsc
gsta1
gsta4
gtdc1
h1fx
hal.1
hand1
hao1
hapln1
has2
hbs1l
hcn2
hdac1
hdac10
hdac9
hdgf
hes2
hesx1
hhex
hif1an
hint3
hist1h3g
hk2
hmgb2
hmgb3
hmgn1
hmha1
hmx2
hmx3
hnrnpa3
hnrnpc
hnrnpd
hnrnph3
hnrnpk
hnrnpu
hnrnpul1
hnrpdl
hpgd
hprt1
hps4
hrsp12
hspa4
ibtk
ifngr1
igf3
igsf9
ikbip
il10ra
il17rd
il1rap
il28b.1
il6st
ildr1
immt
inppl1
ipo4
ippk
iqcg
irf6
irf6.2
irx2
isl1
itgb1
itgb3bp
itm2a
itpka
iyd
jmjd6
kalrn
katna1
kbtbd11
kcna1
kcna10
kcna3
kcng2
kcnk6
kcnn4
kcnrg
kdelr1
kdm4a
kdm6b
kdr
kdsr
khdrbs1
kiaa0232
kiaa1143
kiaa1274
kiaa2022
kif11
kif26a
kif2a
kirrel2
kirrel3
kit
kl
klf11
klf8
klhl21
klhl22
kndc1
larp1
larp7
lars2
ldb2
ldb3
lefty
letm1
lgals3
lhx1
lhx5
lhx8
lin9
lingo1
lman1
lmbrd2
lmtk2
lmx1a
lmx1b.2
loc388630
lpar4
lpar6
lpin3
lrp2
lrp8
lrrc20
lrrc32.2
lrrc56
lrrc7
lrrtm3
lrwd1
lsm1
lsm5
ly6g6c
lypd6
lypd6b
lztr1
map2k1
map2k5
map2k6
map7
mapk12
mapk8
mapkapk2
march8
marcksl1
mark4
mast1
mastl
mb21d1
mbd5
mcf2l
mctp2
mdfic
med13
memo1
mertk
mesp2
mespa
mespb
mettl16
mettl23
mex3b
mex3c
mfsd11
mfsd2a
mix1
mixer
mll2
mllt1
mmp17
mms19
mms22l
mnt
mnx1
morc1
morc2
morn1
morn3
mpped1
mpzl2
mreg
mrpl15
mrps15
msh2
msl3
msr1
mthfd1l
mtmr8
mtor
mtrr
mtx2
muc4
mudeng
mxi1
mxra7
myb
mycl1
myct1
myef2
myf5
myf6
myh11
myl6
myl9
myo10
myo7a
myrip
mzt2b
naa30
nagk
nav3
ncan
nckap1
ncoa2
ndfip2
ndufs8
nedd4l
neil2
nek3
neurl
neurog3
nfe2l3
nfkbiz
nfs1
nfu1
nin
nipal4
nkx3-2
nkx6-1
nlrc4
nme5
nmt1
nodal
nodal1
nodal2
nog2
nol9
nom1
not
noxa1
npas4
npdc1.1
nphs1
npm3
nr2f2
nrm
nrp1
nrxn1
nsun2
nsun7
nt5c1a
ntn3
ntpcr
nudt12
nudt22
oct25
oct60
oct91
ola1
olfm4
olig3
olig4
onecut3
opa1
or6s1
osbp2
osbpl10
osbpl3
osr2
otoa
otx2
ovol2
p2ry1
p2ry10
p4htm
pabpc1
palld.2
pan2
pappa
pard3
parp8
pax1
pax2
pax3
pbx1
pbx2
pcbp2
pcca
pcdh15
pcdh19
pcdh8.2
pclo
pcnp
pcsk9
pde1c
pdgfrb
pdlim4
pdzrn3
pdzrn4
pelo
pex11a
pgm1
pgm5
pgp
phactr1
phf13
phlda2
phldb3
phox2a
pik3r3
pitx2
pkdcc.1
pkn3
plbd2
plch1
plekhg3
plekhg5
plekhm1
plekho1
plscr5
pmm2
pnhd
pnn
pnrc2
pola2
polr1d.2
polr2l.2
polr3b
polr3f
pou3f2
ppap2c
ppih
ppp1r14a
pppde2
pprc1
ppt1
prcc
prdm1
prdm10
prdm14
prdm15
prdm16
prdm5
prdm8
prdx6
prep
prkci
prkd1
prl.1
prmt1
prnp
pros1
prr12
prss16
prss27
prss36
psd3
psen2
psmb1
psmb2
ptcd3
ptgfr
ptprg
ptprq
ptprr
pvalb
pvrl3
pygm
rab11fip5
rab15
rab6a
rab7a
rab8a
rabgap1l
ralbp1
rap1gap2
rap2b
rapgef6
rars
rasl10a
rassf4
rb1
rbbp6
rbfox1
rbm19
rbm20
rbm27
rbm39
rbm47
rcbtb2
rce1
rcor1
rdh10
rec8
rela
rer1
ret
rfc3
rg9mtd1
rgs12
rhebl1
rhof
ribc1
rin2
ripk4
rmi1
rnaseh2b
rnd1
rnf114
rnf144b
rnf5
rnft1
robo3
ror1
ror2
ros1
rp1
rpe65
rpl7
rps24
rps29
rrm2.2
rspo2
rspo3
s100p
s1pr4
sall1
sall3
sap30
sart1
sbno1
scand3
sccpdh.2
scyl1
sdf4
sdpr
sds
sdsl
sec23a
sema3b
sema4d
serbp1
serinc5
set
setd1b
setd8
sfpq
sft2d1
sftpb
sfxn5
sgk1
sh2d3c
sh3bgr
shkbp1
sipa1l3
sirt1
skil
skor1
slbp
slc10a1
slc12a1
slc12a3.2
slc17a5
slc22a5
slc24a3
slc25a16
slc25a28
slc26a10
slc27a2
slc29a2
slc2a10
slc35f1
slc38a3
slc38a9
slc4a7
slc5a8
slc6a7
slc9a3
slco5a1
slitrk1
smc3
smndc1
snai1
snd1
sntb1
sntg2
sox11
sox17a
sox17b.1
sox4
sp3
sp4
spaca5
spint2
spry2
sptbn4
sptlc1
sptlc3
srd5a1
srgap1
srp9
srrd
srsf1
srsf10
srsf2
srsf3
srsf5
srsf7
ssbp3
st3gal3
stab2
stac3
stag2
stard13
stat4
stau2
stk11
stox1
stx12
stx19
stxbp3
suv420h2
swap70
syne1
syne2
syt15
sytl2
szl
t
t2
tada1
tada2a
tagln2
tas1r1
tat
tbcel
tbx22
tcf25
tcf3
tdgf1
tdgf1p2
tdgf1p3
tep1
tex15
tfap2e
tfdp2
tfec
tgif2
thnsl2
thpo
thsd1
thumpd2
timm50
timp2
tipin
tle2
tll1
tmc3
tmeff2
tmem120b
tmem129
tmem131
tmem150a
tmem150b
tmem150c
tmem178.1
tmem179
tmem18
tmem234
tmem63a
tmem72
tmlhe
tmod2
tmod3
tmprss11a
tmprss11f
tmprss2
tmprss4
tn3
tnni1.2
tnrc6a
tns3
tollip
tor2a
tox3
tp53bp2
tp53inp1
tp53inp2
tp53rk
tpbg
traf3
trak1
trem2
trit1
tspan1
ttc32
ttc34
ttll7
twist1
twsg1
txnl4b
tyw3
ube2cbp
ube2ql1
ube2v1
ube3c
ubtd1
ugdh.2
unc45b
unc5a
unc5b
uncx
unnamed
upp2
uqcrfs1
usp3
usp39
usp43
utp20
uvs.2
vamp7
vax2
vegt
ventx1.1
ventx1.2
ventx2.1
ventx2.2
ventx3.1
ventx3.2
vezf1
vma21
vps13b
vps36
vps45
vps4b
vwc2
wdpcp
wdr16
wdr34
wdr45
wdr55
wdr61
wdr93
whsc1
wipi2
wnt11b
wnt8a
wrb
wwox
xilr4
xirp1
xrcc6
ybx1
yif1b
yme1l1
zbtb10
zbtb11
zcchc10
zcchc11
zeb2
zhx2
zic1
zic3
zic4
zmym4
zmym6nb
znf143
znf177
znf219
znf277
znf281
znf282
znf346
znf414
znf518a
znf527
znf704
znf706.2
zpld1
zswim6

## Sheet: Cluster_3
a2ld1
aarsd1
abca1
abca4
abhd4
abi1
abr
abtb1
acap2
acap3
acbd5
acot8
acsbg2
acsf3
acsl1
acsl4
actn4
acvr1b
acvr2a
adamts1
adamts20
adamts6
adamtsl5
adck4
adcy7
adcy9
adora2a
adprh
adrb2
aes
afap1l1
agap1
agbl1
agpat4
agxt2l1
aim1
ak3
akap13
aldh7a1
alg14
als2cr8
amigo2
amot
anapc10
angel1
angptl2
angptl4
ankrd46
ankrd50
ankrd55
ankrd57
ano2
anxa1
anxa8
aqp8
arhgap11a.1
arhgap29
arhgap4
arhgef18
arhgef25
arhgef26
arhgef37
arhgef40
arhgef7
arhgef9
arid1a
arid1b
arnt2
arrdc3
arrdc4
arsj
artn
arvcf
asb12
asb13
asb2
ascl1
ate1
atf3
atf4
atf7ip
atg4a
atg4b
atg5
atmin
atp11b
atp2a3
atp2b4
atp6ap2
atp8a2
atpbd4
auts2
b4galt6
babam1
bahcc1
bahd1
baiap2l2
bapx
baz2b
bcam
bcar3
bcas3
bcas4
bcl10
bcl11a
bcl11b
bcl3
bcor
bcorl1
bcr
bdh1
bend5
bend7
best4
bhlha9
bmf
bmi1
bmp4
bmp5
bmpr1b
bmpr2
bnc1
bnc2
bok
bpifb2
bst1
btbd11
btbd19
btbd2
btbd3
btf3
bves
c10orf11
c11orf53
c12orf41
c12orf55
c13orf15
c14orf43
c14orf49
c15orf41
c15orf61
c17orf67
c19orf54
c1d
c1orf216
c1orf222
c1qtnf1
c1qtnf3
c20orf194
c22orf23
c22orf25
c22orf32
c22orf36
c2cd4c
c2orf67
c2orf73
c4orf37
c5orf48
c6orf138
c6orf145
c7orf10
c7orf50
c7orf55
c7orf70
c8orf34
c8orf42
c8orf83
c9orf102
c9orf117
c9orf3
c9orf68
c9orf72
cachd1
calcr
camk1g
camk2a
camk2g
camkmt
cav2
cbfa2t3
cbx3
cbx4
cbx5
cbx8
ccdc85c
ccdc94
ccnd1
ccrn4l
cd151
cd34
cd38
cdc23
cdc25c
cdc37l1
cdc40
cdc42ep3
cdh11
cdh5
cdk10
cdk14
cdk17
cdk5rap3
cdkal1
cdnf
cdon
cdr2
cebpe
celf1
celf2
celsr1
cenpc1
cers4
cfl1
cgnl1
chchd6
chd2
chd7
chm
chmp4c
chst14
cish
ckap4
cldn8.1
cldn8.2
cldn8.3
clmn
clvs1
cmpk1
cmpk2
cndp2
cnih
cnn3
cntln
col21a1
col24a1
col25a1.1
col25a1.2
col4a1
col4a5
col4a6
col5a1
col5a2
commd3
copz1
copz2
coro2a
coro7
cox4nb
cox5b.1
cox6a1
cpe
cpeb4
cpne7
crbn
crebbp
creg2
creld1
csnk1a1
csnk1g3
ctbp1
ctdsp2
ctsl2
ctxn3
cuedc1
cxcr7
cxorf56
cxxc4
cyb5a
cycs
cyp2u1
cyp7a1
cysltr1
cyth1
cyth3
cyyr1
daam1
dach1
dag1
dapl1
dbn1
dcaf11
dcp2
dct
dctn4
ddr1
ddx1
ddx56
dennd4a
dfnb31
dhx36
diaph1
dip2a
dip2b
diras2
dlc1
dlgap1
dlx1
dlx2
dmrt2
dmrt3
dmrta2
dnaja3
dnajc1
dnajc14
dnmbp
dock8
dtwd2
dusp1
dusp6
ebf2
ebf3
eda2r
edaradd
eea1
eef2k
efcab4a
efcab5
efna5
eftud1
egfl6
egln3
eif2b3
eif2c4
eif4e3
elavl4
elf2
elovl2
eml4
enc1
enc1.2
eno1
entpd4
epha4
epha5
epha7
ephb3
epn2
epyc
erbb3
erbb4
eri3
errfi1
esrp1
esrra
etaa1
evx2
exoc2
ext1
eya1
eya2
f12
fadd
faf1
fam101b
fam102a
fam107b
fam108c1
fam110b
fam123a
fam129b
fam155b
fam158a
fam172a
fam174b
fam176a
fam177a1
fam181a
fam49a
fam53a
fam54b
fam65c
fam69c
fam76b
fam82a1
fam92b
fam98b
fancc
farp2
fat1
fat4
fbn3
fbp1
fbp2
fbrsl1
fbxl17
fbxo25
fbxo43
fbxw4
fgd1
fgf1
fgf14
fgf8
fgfbp1
fgfr2
fgfrl1
fhl3
fitm1
flot1
flrt2
fnbp1
fndc3a.2
foxb1
foxc1
foxd1
foxd2
foxe3
foxf2
foxg1
foxl2
foxo3
foxp1
foxp2
foxp4
foxq1
foxred2
frat1
frem1
frem3
frg1
frmd4a
frmd6
frmd8
fst
fth1
fto
fzd1
fzd2
g0s2
g6pc
gab3
gabbr2
gadd45g
galnt9
ganc
gar1
gata3
gatm
gcg.2
gclm
gcom1
gdf11.1
gfra3
ggt1
gins2
glce
gli1.1
gli3
glis2
glrx3
gls2
gmds
gna11
gnai2
gnb1
gnb1l
gngt1
got1
gp1bb
gpatch8
gpc3
gpc4
gpr110
gpr124
gpr139
gpr143
gpr176
gpr37
gpr84
gramd4
grasp
grin2b
grk6
grm3
grpel2
grrp1
gsx2
gtf2a1
guca1c
gucy2f
gulp1
gys1
h2afx
h2afy
h2afz
haao
hadh
hapln3
hat1
hccs
hdac2
hdac7
hdgfrp3
hells
helt
hemk1
hexb
hey1
hhip
hhipl1
hic1
hif1a
higd1c
hmga2
hmox1
hnrnpa1
hnrnpa2b1
hoxc3
hoxc4
hoxd1
hoxd10
hoxd11
hoxd13
hoxd3
hoxd4
hoxd8
hoxd9
hs1bp3
hs6st1
hsd11b1
hsd11b1l.2
hspc159
hunk
hyi
id2
id4
idh2
ier5l
igf2bp3
ikzf2
il17b
il1r1
ildr2
imp3
impa1
impad1
inhba
inhbc.1
inpp5a.1
ints1
iqca1
iqch
irak2
irf2bpl
irs1
irs4
irx2
irx4
isl1
ism1
isyna1
itga1
itga4
itga5
itga8
itgb6
itpkc
jag1
jarid2
kank1
kank3
kbtbd12
kbtbd8
kcnj14
kcnj16
kcnj2
kcnk4
kcnma1
kcnmb2
kcnq1
kdr
kiaa0146
kiaa0182
kiaa0247
kiaa0368
kiaa0391
kiaa0564
kiaa0586
kiaa1199
kiaa1279
kiaa1409
kiaa1456
kiaa1715
kiaa1737
kif18b
kif23
kif5c
kifap3
kitlg
klf17
klhdc8a
klhdc8b
klhl25
klhl31
kremen1
kremen2
ksr1
lace1
lama4
lamb3
lancl1
laptm4a
lats2
lef1
lekr1
lemd3
leprel1
lhfp
lhfpl1
limch1
lin28b
lmnb1
lmo7
lmx1a
lnx1
loc100288524
loc100496741
loc123855
loc642132
lonp2
loxl2
lpar1
lrba
lrfn1
lrig1
lrp1
lrrc1
lrrc10b
lrrc34
lsm4
lss
ltbp1
ltn1
luc7l2
luzp1
lypd6b
lzts2
mab21l1
mab21l2
maea
magi1
maml3
mamld1
maneal
map2k5
map3k1
mapk1
mapkapk3
mapkbp1
march7
marcks
mast1
mat2b
mbd5
mbnl1
mbnl3
mcc
mcm5
mctp2
mdfic
mecom
med11
med29
mef2c
megf11
megs
meis1
meis2
metap1d
mettl11a
mettl9
mex3b
mfge8
mfi2
mga
mgat3
mgll
mia
micall1
micall2
mier2
mipep
mis18a
mki67
mknk2
mllt3
mmadhc
mmp28
mn1
mnat1
mobkl2a
mobkl2b
mocs2
morn1
mprip
mpv17l
mrpl38
mrps28
mrps9
mrs2
msi1
msi2
msx2
mterf
mtpap
mtss1l
mtus1
mus81
mycn
myh14
myh9
myl1
myl12b
myo16
myo5b
myo9a
myoz3
mzt1
naa10
naa15
naa16
nadsyn1
nbea
nbeal1
nbn
ncald
nckap5l
ncoa2
ncor2
ndrg2
ndst1
ndufa6
ndufc1
ndufs4
nedd4
nedd4l
nedd9
nenf
neo1
net1
neto1
neurl1b
neurod1
neurog3
nfe2
nfe2l3
nfia
nfib
nfkbia
nhlrc3
nhs
nkx1-1
nkx2-3
nlrc4
nmi
nog
nop58
notch2
nova1
npr3
nr2e1
nr2f1
nr2f2
nr2f6
nr4a1
nrip1
nt5dc2
ntf3
ntf4
ntn3
nuak2
nudt16
nudt4
nxn
nxph3
obfc1
ocel1
odf2l
odz2
odz3
ogdh
ophn1
or11g2
ormdl2
osgin2
ostalpha
ostc
ostm1
otub2
otud4
pa2g4
palld
palld.2
pam16
papd5
papolg
paqr4
paqr5
pard3
pard3b
pard6b
pax5
pbx1
pcbd1
pcca
pcdh10
pcdh19
pcdhga11
pcdhga3
pck2
pcnx
pcyox1l
pcyt1a
pdap1
pdc
pde4c
pde4dip
pde8a
pdgfa
pdgfb
pdgfra
pdgfrl
pdik1l
pdlim5
pdlim7
pdzd7
pdzrn3
peli2
pelo
pex10
pex11g
pfn2
pggt1b
pgm1
phax
phb
phka1p1
phldb1
pik3ap1
pik3cb
pik3r1
pip4k2b
pitpna
pitpnc1
pitpnm2
pitx1
pkdcc.2
pkmyt1
pkp4
pla2g1b
pla2g4a
plch2
pld1
plekhg2
plekhg4
plk3
plod2
plrg1
plscr1
plscr2
plscr5
plxna1
plxna2
pmp2
pnpla1
pnpla2
pnpo
poc1b
pof1b
polg
polm
polr2f
polr3e
pot1
pou3f1
pou3f3
ppap2b
ppargc1a
ppargc1b
ppef1
ppfia1
ppil2
ppm1l
ppp1r2
ppp1r3a
ppp2r2a
ppp2r2b
ppp2r3c
ppp2r5a
ppp3cc
ppp6r3
prdm1
prdm16
prep
prickle1
prickle2
prkaa2
prkab2
prkar1b
prkcb
prkcz
prkd1
prkd3
prl.1
prok2
proser1
prr12
prr15l
prtg
psat1
psma6
psmb2
psme1
ptch1
ptch2
ptchd2.2
ptdss1
pten
ptgs2
ptprd
ptprf
purb
pxn
pygo1
qki
rab11a
rab11b.1
rab11fip4l
rab2a
rab4b
rai14
ralgps1
ralyl
rapsn
rasef
rasgef1a
rasgrp1
rasl11b
rbfox2
rbms1
rbms2
rcl1
rdh10
reep3
reep5
renbp
reps2
rere
rfx2
rgs13
rgs2
rhbdd1
rhcg
rhob
rhou
rnd3
rnf144a
rnf19a
rnf220.1
rnf220.2
rnls
robo2
robo3
ror1
rph3al
rpl3
rps26
rps3a
rps6ka1
rpsa
rragc
rreb1
rrm2b
runx1t1
ruvbl2
rwdd3
ryk
sacs
sall3
samd11
samd4b
sap18
sarnp
scaf4
scarf1
scfd2
scn8a
scoc
scyl1
scyl3
sdc1
sdc2
sdf2l1
sec22b
sec24d
sel1l
sema3a
sema3b
sema3d
sema3e
sema4b
sema6a
senp8
2010-09-01
serf1a
sertad2
sertad3
sesn3
setbp1
setd5
setmar
sfrp2
sft2d1
sgcb
sgcz
sh3gl3
sh3pxd2a
sh3tc2
shb
shc2
shf
shisa2
shq1
shroom2
sik2
sipa1l1
six1
six3
six4
six6
ska3
skap2
ski
slbp
slc10a3
slc12a2
slc1a3
slc1a4
slc1a6
slc22a23
slc25a12
slc25a26
slc25a4
slc25a42
slc25a45
slc2a10
slc2a7
slc30a2
slc30a6
slc35b3
slc35e1
slc38a10
slc38a2
slc38a3
slc38a4
slc38a6
slc39a11
slc43a2
slc44a1
slc44a3
slc45a1
slc47a1
slc5a7
slc6a9
slc9a3r2
slc9a7
slc9a8
slit1
slit3
smarca1
smcr7l
smg6
smoc1
smug1
snrpa
snx10
snx16
snx18
snx21
snx3
sorbs1
sox1
sox10
sox11
sox2
sox4
sox8
sox9
sp2
spag6
spata13
spata5
specc1l
spef2
spock3
spred1
spred2
spry1
spry4
sptbn1
sptbn2
sptbn4
sptlc3
sptssa
srd5a3
srgap3
srl
srp14
srsf5
ssfa2
ssh2
sst
sstr5
st3gal3
st3gal6
st6gal2
stab2
stard8
stat6
stau2
stc2
stk25
stmn3
stoml3
ston2
stxbp1
suds3
sufu
sulf1
sult1e1
susd2
suv39h2
sv2b
svil
syde2
syt7
tab1
tanc1
tank
tarsl2
tatdn2
tbc1d1
tbc1d16
tbc1d24.1
tbl1xr1
tbrg1
tbx1
tceb2
tcf12
tctex1d2
tctex1d4
tead1
tecta.1
tes
tesk2
tet2
tfap2a
tfap2b
tfap2d
tfap4
tfec
tfpi2
tgif1
thada
thap4
thrsp
thsd7a
thumpd3
tiam1
timm9
tiparp
tjp1
tle2
tle4
tln2
tlr2
tlr8
tlr8l
tm9sf3
tmc3
tmc5
tmcc1
tmcc2
tmed4
tmem100
tmem106b
tmem121
tmem161a
tmem164
tmem165
tmem170b
tmem174
tmem182
tmem185a
tmem198
tmem206
tmem212
tmem221
tmem229a
tmem229b
tmem52
tmem56
tmem62
tmem63c
tmem87a
tmsb4x
tmtc4
tmx1
tnfrsf19
tnfrsf21
tnk2
tnnc2
top3b
tp63
tpm1
tprg1
tra2a
trem2
trh
trim36
trim63
trim8
trmt112
trmt5
trmu
tsc22d2
tshz3
tspan18
tspan6
ttc27
ttc28
ttc34
ttyh1
tubgcp3
tusc5
txn
txn2
u2af2
ube2e1
ube2e2
ube2e3
ube2u
uchl1
uchl3
uchl5
uggt1
uggt2
ugt3a2
uhrf1
unc5d
unnamed
upb1
usp24
usp25
usp54
utp11l
vac14
vasn
vdr
vezf1
vhl
vps54
vwa3a
wasf1
wdr11
wnt3a
wnt4
wsb1
wwc2
xilr2
xkr9
ydjc
yipf6
ypel1
zadh2
zbtb16
zbtb34
zbtb40
zcchc7
zdhhc20
zdhhc21
zeb1
zfand1
zfp161
zfp36
zfp36l1
zfp36l2
zfpl1
zic4
zmiz1
zmynd8
znf385a
znf407
znf438
znf503
znf507
znf511
znf516
znf608
znf703
znf81
znf828
zzef1
