# Supplementary material for: Embryonic transcription is controlled by maternally defined chromatin state
Source: Nat Commun. 2015 Dec 18;6:10148. doi: 10.1038/ncomms10148 (PMC4703837; doi:10.1038/ncomms10148)
Supplement: Supplementary Data 3 — Transcription start sites of genes that have a MaD, ZyD or ND trimethylation of H3K4 or H3K27 at one or more of the five developmental stages (9-30). [file ncomms10148-s4.xlsx]

## Sheet: MaD_H3K4me3
Scaffold	Start	Stop	Name	Score	Strand
scaffold_1	100645647	100645847	nfib	600	-
scaffold_1	100811416	100811616	zdhhc21	600	-
scaffold_1	100841353	100841553	ankrd34b	600	+
scaffold_1	10095322	10095522	mex3c	600	-
scaffold_1	100954628	100954828	zfyve16	600	-
scaffold_1	100984277	100984477	ccdc125	600	-
scaffold_1	101000929	101001129	taf9	600	+
scaffold_1	101001059	101001259	rad17	600	-
scaffold_1	101016178	101016378	marveld2	600	+
scaffold_1	101055526	101055726	ocln	600	+
scaffold_1	101125191	101125391	gtf2h2	600	+
scaffold_1	101255250	101255450	smn2	600	-
scaffold_1	101288282	101288482	bdp1	600	+
scaffold_1	101339569	101339769	mccc2	600	+
scaffold_1	101456543	101456743	map1b	600	+
scaffold_1	101541114	101541314	ptcd2	600	+
scaffold_1	101541392	101541592	mrps27	600	-
scaffold_1	101616881	101617081	tnpo1	600	+
scaffold_1	101669277	101669477	fcho2	600	+
scaffold_1	101748833	101749033	tmem171	600	+
scaffold_1	101954890	101955090	foxd1	600	-
scaffold_1	101965302	101965502	btf3	600	+
scaffold_1	101983024	101983224	utp15	600	+
scaffold_1	101983058	101983258	ankra2	600	-
scaffold_1	102540739	102540939	ttc39b	600	-
scaffold_1	102576213	102576413	snapc3	600	+
scaffold_1	102636761	102636961	psip1	600	-
scaffold_1	104088402	104088602	c9orf72	600	+
scaffold_1	104129192	104129392	mobkl2b	600	+
scaffold_1	104219157	104219357	unnamed	600	-
scaffold_1	104318394	104318594	plaa	600	+
scaffold_1	104318928	104319128	ift74	600	-
scaffold_1	104350402	104350602	c9orf82	600	+
scaffold_1	104809231	104809431	elavl2	600	-
scaffold_1	105385857	105386057	mtap	600	-
scaffold_1	105769624	105769824	klf4	600	+
scaffold_1	105884781	105884981	rad23b	600	-
scaffold_1	105985225	105985425	znf462	600	-
scaffold_1	106203718	106203918	tmem38b	600	-
scaffold_1	106242230	106242430	fktn	600	-
scaffold_1	106297462	106297662	fsd1l	600	-
scaffold_1	106395864	106396064	slc44a1	600	-
scaffold_1	106571987	106572187	nipsnap3a	600	-
scaffold_1	106660719	106660919	unnamed	600	-
scaffold_1	106862707	106862907	kiaa1797	600	-
scaffold_1	106862974	106863174	mllt3	600	+
scaffold_1	107423772	107423972	acer2	600	-
scaffold_1	107429812	107430012	rps6	600	+
scaffold_1	107479002	107479202	plin2	600	-
scaffold_1	107576168	107576368	dennd4c	600	-
scaffold_1	107578431	107578631	haus6	600	+
scaffold_1	107851617	107851817	adamtsl1	600	-
scaffold_1	108458474	108458674	cntln	600	-
scaffold_1	109223411	109223611	c9orf93	600	-
scaffold_1	109225782	109225982	aco1	600	+
scaffold_1	109319088	109319288	rg9mtd3	600	-
scaffold_1	110487587	110487787	unnamed	600	-
scaffold_1	11056966	11057166	mbd2	600	-
scaffold_1	110718654	110718854	polr1e	600	-
scaffold_1	110718678	110718878	zbtb5	600	+
scaffold_1	11072581	11072781	poli	600	+
scaffold_1	110777689	110777889	unnamed	600	-
scaffold_1	110902883	110903083	zcchc7	600	-
scaffold_1	110930675	110930875	pax5	0	+
scaffold_1	11100732	11100932	c18orf54	600	+
scaffold_1	111512851	111513051	rnf38	600	+
scaffold_1	111562391	111562591	trim14	600	+
scaffold_1	111604569	111604769	nans	600	-
scaffold_1	111622121	111622321	clta	600	+
scaffold_1	111724948	111725148	gne	600	-
scaffold_1	112338694	112338894	pcgf3	600	-
scaffold_1	112389094	112389294	mfsd7	600	+
scaffold_1	112548624	112548824	dgkq	600	-
scaffold_1	112789824	112790024	arrdc2	600	-
scaffold_1	112853064	112853264	pigg	600	-
scaffold_1	112870619	112870819	cwf19l1	600	+
scaffold_1	112870825	112871025	atp5i	600	-
scaffold_1	112886929	112887129	gak	600	+
scaffold_1	113022901	113023101	ptpn9	600	-
scaffold_1	113410273	113410473	prc1.2	600	+
scaffold_1	113497114	113497314	lysmd3	600	-
scaffold_1	113950674	113950874	xrcc4	600	-
scaffold_1	114236575	114236775	rps23	600	+
scaffold_1	114305103	114305303	atg10	600	-
scaffold_1	114429864	114430064	ssbp2	600	+
scaffold_1	114537051	114537251	acot12	600	+
scaffold_1	114559402	114559602	zcchc9	600	+
scaffold_1	114884511	114884711	rnf20	600	-
scaffold_1	114884594	114884794	patl1	600	+
scaffold_1	115877358	115877558	ndufb6	600	+
scaffold_1	115888358	115888558	topors	600	+
scaffold_1	115983576	115983776	tomm5	600	-
scaffold_1	116170439	116170639	dcaf10	600	-
scaffold_1	116485726	116485926	snx30	600	-
scaffold_1	116492383	116492583	c9orf80	600	+
scaffold_1	116585590	116585790	kiaa1958	600	-
scaffold_1	116627559	116627759	hsdl2	600	-
scaffold_1	116688075	116688275	rod1	600	+
scaffold_1	116934060	116934260	ugcg	600	-
scaffold_1	117052019	117052219	dnajc25	600	-
scaffold_1	117098071	117098271	smc2	600	+
scaffold_1	117173013	117173213	kiaa0368	600	-
scaffold_1	117314745	117314945	anp32b	600	-
scaffold_1	117495230	117495430	xpa	600	+
scaffold_1	117532720	117532920	ncbp1	600	-
scaffold_1	117532954	117533154	tstd2	600	+
scaffold_1	117620551	117620751	tdrd7	600	-
scaffold_1	117777750	117777950	hook3	600	-
scaffold_1	117789882	117790082	rnf170	600	+
scaffold_1	117854734	117854934	hopx	600	+
scaffold_1	117883904	117884104	arl9	600	-
scaffold_1	117908423	117908623	srp72	600	-
scaffold_1	118043066	118043266	jund.2	600	+
scaffold_1	118151600	118151800	homer3	600	+
scaffold_1	118237104	118237304	ddx49	600	-
scaffold_1	118237123	118237323	cope	600	+
scaffold_1	118251321	118251521	cers1	600	+
scaffold_1	118377416	118377616	ccdc124	600	+
scaffold_1	118454540	118454740	kcnn1	600	+
scaffold_1	118574165	118574365	nr2f6	600	-
scaffold_1	118620153	118620353	babam1	600	+
scaffold_1	118723500	118723700	insr	600	-
scaffold_1	118785307	118785507	use1	600	-
scaffold_1	118834825	118835025	sin3b	600	+
scaffold_1	118978010	118978210	haus8	600	-
scaffold_1	118978249	118978449	myo9b	600	+
scaffold_1	119106383	119106583	c19orf42	600	+
scaffold_1	119118721	119118921	med26	600	+
scaffold_1	119202960	119203160	n4bp2	600	-
scaffold_1	119209724	119209924	pds5a	600	+
scaffold_1	119298150	119298350	ube2k	600	-
scaffold_1	119305906	119306106	c4orf34	600	+
scaffold_1	119331122	119331322	ugdh	600	+
scaffold_1	119368841	119369041	lias	600	-
scaffold_1	119368983	119369183	rpl9	600	+
scaffold_1	119462083	119462283	rfc1	600	+
scaffold_1	119546685	119546885	wdr19	0	-
scaffold_1	119648233	119648433	klhl5	600	-
scaffold_1	119678514	119678714	fam114a1	600	-
scaffold_1	120030706	120030906	tbc1d1	600	-
scaffold_1	120117967	120118167	isyna1	600	+
scaffold_1	12060635	12060835	txnl1	600	-
scaffold_1	12060698	12060898	wdr7	600	+
scaffold_1	120838206	120838406	rnf126	600	+
scaffold_1	120874196	120874396	polrmt	600	+
scaffold_1	120949038	120949238	hcn2	600	-
scaffold_1	121002236	121002436	bsg	600	-
scaffold_1	121025332	121025532	cdc34	600	-
scaffold_1	121033806	121034006	c19orf20	600	-
scaffold_1	121075024	121075224	hiatl1	600	-
scaffold_1	121330397	121330597	mier2	600	+
scaffold_1	121353238	121353438	znf420	600	-
scaffold_1	121885485	121885685	safb	600	+
scaffold_1	121920827	121921027	pram1	0	+
scaffold_1	122047359	122047559	elavl1	600	-
scaffold_1	122072401	122072601	unnamed	600	-
scaffold_1	122323474	122323674	fam32a	600	+
scaffold_1	122516070	122516270	mast3	600	+
scaffold_1	122643207	122643407	ifi30	600	+
scaffold_1	122668772	122668972	mpv17l2	600	+
scaffold_1	122723801	122724001	rab3a	600	-
scaffold_1	123046635	123046835	pde4c	600	-
scaffold_1	123112238	123112438	jund	600	-
scaffold_1	123223111	123223311	lsm4	600	-
scaffold_1	123321920	123322120	enc1.2	600	+
scaffold_1	123396775	123396975	arhgef18	600	-
scaffold_1	123465571	123465771	ankle1	600	+
scaffold_1	123465595	123465795	lage3	600	-
scaffold_1	123559995	123560195	csnk1g2	600	+
scaffold_1	123603428	123603628	btbd2	600	-
scaffold_1	123638941	123639141	mknk2	600	-
scaffold_1	123810734	123810934	ap3d1	600	-
scaffold_1	123862143	123862343	dot1l	600	+
scaffold_1	123937891	123938091	sf3a2	600	+
scaffold_1	123995421	123995621	oaz1	600	+
scaffold_1	12404210	12404410	st8sia3	0	+
scaffold_1	124548644	124548844	anp32c	600	-
scaffold_1	124590996	124591196	mllt1	600	+
scaffold_1	12461118	12461318	onecut2	600	+
scaffold_1	124667305	124667505	rfx2	600	+
scaffold_1	124758107	124758307	ranbp3	600	+
scaffold_1	124810299	124810499	vmac	600	+
scaffold_1	124816620	124816820	ndufa11	600	+
scaffold_1	125058020	125058220	rab11b.2	600	+
scaffold_1	125082602	125082802	march2	600	-
scaffold_1	125097571	125097771	rab11b.1	600	-
scaffold_1	125196156	125196356	kank3	600	+
scaffold_1	125258136	125258336	rps28p9	600	-
scaffold_1	125258222	125258422	ndufa7	600	+
scaffold_1	125489348	125489548	timm10	600	-
scaffold_1	125489480	125489680	pgpep1	600	+
scaffold_1	125536778	125536978	palm	600	+
scaffold_1	125648273	125648473	ptbp1	600	+
scaffold_1	125739797	125739997	med16	600	-
scaffold_1	12574337	12574537	fech	600	-
scaffold_1	125767008	125767208	c19orf22	600	-
scaffold_1	12600277	12600477	nars	600	-
scaffold_1	126077377	126077577	wdr18	600	+
scaffold_1	126165798	126165998	c19orf6	600	-
scaffold_1	126212806	126213006	sbno2	600	+
scaffold_1	126399695	126399895	cnn1	600	+
scaffold_1	126427527	126427727	stk11	600	+
scaffold_1	126469638	126469838	c19orf26	600	-
scaffold_1	126476112	126476312	atp5d	600	+
scaffold_1	126498682	126498882	midn	600	+
scaffold_1	126598010	126598210	c19orf24	600	+
scaffold_1	126950298	126950498	mum1	600	+
scaffold_1	126984761	126984961	ndufs7	600	+
scaffold_1	127004230	127004430	gamt	600	-
scaffold_1	127023769	127023969	dazap1	600	+
scaffold_1	127055624	127055824	rps15	600	+
scaffold_1	12708547	12708747	ndufaf2	600	+
scaffold_1	127129018	127129218	reep6	600	-
scaffold_1	127253345	127253545	loc388630	600	-
scaffold_1	127399248	127399448	abhd8	600	-
scaffold_1	127413089	127413289	dda1	600	+
scaffold_1	127482619	127482819	ano8	600	-
scaffold_1	127499185	127499385	gtpbp3	600	+
scaffold_1	127720334	127720534	exosc3	600	-
scaffold_1	127766626	127766826	gatad2a	600	-
scaffold_1	127802233	127802433	mau2	600	-
scaffold_1	127806238	127806438	sugp1	600	+
scaffold_1	127842219	127842419	mef2bnb	600	-
scaffold_1	127842311	127842511	rfxank	600	+
scaffold_1	127921453	127921653	nr2c2ap	600	-
scaffold_1	128113663	128113863	tm6sf2	600	-
scaffold_1	128311708	128311908	slc25a42	600	-
scaffold_1	128324545	128324745	armc6	600	-
scaffold_1	128324764	128324964	sugp2	600	+
scaffold_1	128345755	128345955	c19orf70	600	-
scaffold_1	128430718	128430918	celf5	600	-
scaffold_1	128453693	128453893	ncln	600	-
scaffold_1	128497173	128497373	ppap2c	600	+
scaffold_1	128549993	128550193	tle2	600	+
scaffold_1	128637535	128637735	aes	600	-
scaffold_1	128662038	128662238	gna11	600	+
scaffold_1	128851051	128851251	shb	600	-
scaffold_1	129080034	129080234	cherp	600	+
scaffold_1	12908337	12908537	zswim6	600	+
scaffold_1	129108650	129108850	c19orf44	600	-
scaffold_1	129114497	129114697	eps15l1	600	+
scaffold_1	129222606	129222806	klf2	600	-
scaffold_1	129384156	129384356	upf1	600	+
scaffold_1	129428541	129428741	ap1m1	600	-
scaffold_1	129538470	129538670	mex3d	600	-
scaffold_1	129557217	129557417	mbd3	600	-
scaffold_1	129572002	129572202	uqcr11	600	-
scaffold_1	129649167	129649367	tcf3	600	-
scaffold_1	129792442	129792642	onecut3	600	+
scaffold_1	129937098	129937298	rexo1	600	-
scaffold_1	129965062	129965262	fam108a1	600	-
scaffold_1	130011313	130011513	rorb.2	600	+
scaffold_1	130217218	130217418	eri1	600	+
scaffold_1	130218449	130218649	dohh	600	-
scaffold_1	130271676	130271876	ppp1r3b	600	-
scaffold_1	130334120	130334320	tnks	600	+
scaffold_1	130462644	130462844	dusp4	600	-
scaffold_1	130607681	130607881	tex15	600	-
scaffold_1	130704482	130704682	wrn	600	+
scaffold_1	130768385	130768585	ppp2cb	600	+
scaffold_1	130974729	130974929	nrg2	600	+
scaffold_1	131314163	131314363	hdgfrp2	600	-
scaffold_1	131314234	131314434	ubxn6	600	+
scaffold_1	131365347	131365547	chaf1a	600	-
scaffold_1	131396264	131396464	sh3gl1	600	+
scaffold_1	131519634	131519834	fsd1	600	-
scaffold_1	13169941	13170141	kif2a	600	+
scaffold_1	131759430	131759630	b4galt1.1	600	+
scaffold_1	131873273	131873473	b4galt1.2	600	-
scaffold_1	131917235	131917435	smu1	600	+
scaffold_1	131951395	131951595	aptx	600	+
scaffold_1	131952049	131952249	dnaja1	600	-
scaffold_1	132026172	132026372	ikbkap	600	-
scaffold_1	132205783	132205983	slc20a2	600	-
scaffold_1	13229104	13229304	ipo11	600	+
scaffold_1	13229854	13230054	dimt1	600	-
scaffold_1	132301951	132302151	bmp2k	600	+
scaffold_1	132396444	132396644	paqr3	600	-
scaffold_1	132909296	132909496	prdm8	600	+
scaffold_1	132976822	132977022	fgf5	600	+
scaffold_1	133316916	133317116	bmp3	600	+
scaffold_1	133460351	133460551	fnta	600	+
scaffold_1	133488813	133489013	sgk196	600	-
scaffold_1	133539681	133539881	ints10	600	-
scaffold_1	133781129	133781329	sh2d4a	600	-
scaffold_1	134197861	134198061	fut10	600	+
scaffold_1	134394783	134394983	nrg1	600	-
scaffold_1	134764610	134764810	olig3	600	-
scaffold_1	135095726	135095926	ifngr1	600	-
scaffold_1	135243180	135243380	atcay	600	-
scaffold_1	135321558	135321758	mrpl54	600	-
scaffold_1	135321663	135321863	apba3	600	+
scaffold_1	135404869	135405069	pip5k1c	600	+
scaffold_1	135492985	135493185	dapk3	600	-
scaffold_1	135515793	135515993	eef2.1	600	-
scaffold_1	135544932	135545132	pias4	600	+
scaffold_1	135719083	135719283	rpl36	600	-
scaffold_1	135734385	135734585	lmnb2	600	+
scaffold_1	135757570	135757770	timm13	600	+
scaffold_1	13586646	13586846	htr1a	600	-
scaffold_1	135882969	135883169	sppl2b	600	-
scaffold_1	135883315	135883515	lsm7	600	+
scaffold_1	136368198	136368398	timm44	600	-
scaffold_1	136431133	136431333	hnrnpm	600	-
scaffold_1	136575651	136575851	thop1	600	-
scaffold_1	136591323	136591523	sgta	600	-
scaffold_1	136607993	136608193	diras1	600	+
scaffold_1	13665823	13666023	rnf180	600	+
scaffold_1	136665552	136665752	gadd45b	600	-
scaffold_1	136781096	136781296	dpp9	600	+
scaffold_1	136810375	136810575	c19orf10	600	+
scaffold_1	136822518	136822718	hmg20b	600	+
scaffold_1	136920159	136920359	tbxa2r	600	-
scaffold_1	136970545	136970745	c19orf29	600	-
scaffold_1	137021007	137021207	gsr	600	-
scaffold_1	137040722	137040922	gtf2e2	600	+
scaffold_1	137040728	137040928	tmem66	600	-
scaffold_1	13728286	13728486	rgs7bp	600	+
scaffold_1	137574056	137574256	mrpl1	600	-
scaffold_1	137580818	137581018	cnot6l	600	+
scaffold_1	137809113	137809313	mfhas1	600	-
scaffold_1	137832418	137832618	cldn23	600	+
scaffold_1	137862903	137863103	lin54	600	+
scaffold_1	138110477	138110677	helq	600	-
scaffold_1	13842719	13842919	cwc27	600	+
scaffold_1	138859371	138859571	nkx6-1	600	-
scaffold_1	139788313	139788513	mapk8	600	-
scaffold_1	140815304	140815504	kdm4b	600	+
scaffold_1	141576570	141576770	ptprs	600	-
scaffold_1	141754304	141754504	c4orf14	600	-
scaffold_1	141804670	141804870	polr2b	600	+
scaffold_1	14183591	14183791	adamts6	600	-
scaffold_1	141909790	141909990	rest	600	+
scaffold_1	142078390	142078590	ccni	600	-
scaffold_1	142101017	142101217	ccng2	600	+
scaffold_1	142302519	142302719	fzr1	600	+
scaffold_1	14251935	14252135	ppwd1	600	+
scaffold_1	14252304	14252504	cenpk	600	-
scaffold_1	142578635	142578835	ankrd17	600	+
scaffold_1	142662949	142663149	cox18	600	+
scaffold_1	142760670	142760870	adamts3	600	+
scaffold_1	14278904	14279104	trim23	600	-
scaffold_1	14278915	14279115	c5orf44	600	+
scaffold_1	143255484	143255684	leprotl1	600	-
scaffold_1	143255531	143255731	cops4	600	+
scaffold_1	143338763	143338963	sgk223	600	-
scaffold_1	144233335	144233535	uba6	600	-
scaffold_1	144233396	144233596	coq2	600	+
scaffold_1	144345843	144346043	ythdc1	600	+
scaffold_1	14456432	14456632	erbb2ip	600	+
scaffold_1	144610817	144611017	hnrnpd	600	+
scaffold_1	144774297	144774497	rasgef1b	600	+
scaffold_1	144827035	144827235	ptpn13	600	+
scaffold_1	145008906	145009106	stbd1	600	-
scaffold_1	145104483	145104683	rchy1	600	-
scaffold_1	145204993	145205193	uso1	600	-
scaffold_1	145214418	145214618	g3bp2	600	+
scaffold_1	145408657	145408857	pkd2	600	+
scaffold_1	145553688	145553888	ppm1k	600	+
scaffold_1	145626562	145626762	rufy3	600	+
scaffold_1	14568671	14568871	srek1	600	+
scaffold_1	145751018	145751218	dck.1	600	+
scaffold_1	145794766	145794966	herc3	600	+
scaffold_1	145956701	145956901	fam13a	600	-
scaffold_1	14706077	14706277	mast4	600	+
scaffold_1	147733923	147734123	atoh1	600	+
scaffold_1	148007181	148007381	sgms2	600	-
scaffold_1	148052631	148052831	papss1	600	+
scaffold_1	148471228	148471428	tbck	600	+
scaffold_1	148471825	148472025	aimp1	600	-
scaffold_1	148663715	148663915	npnt	600	-
scaffold_1	148745861	148746061	ints12	600	+
scaffold_1	148746369	148746569	gstcd	600	-
scaffold_1	148818238	148818438	ppa1	600	+
scaffold_1	149700473	149700673	cenpe	600	+
scaffold_1	149744624	149744824	bdh2	600	+
scaffold_1	149772140	149772340	slc9b2	600	+
scaffold_1	149819358	149819558	cisd2	600	-
scaffold_1	149834239	149834439	ube2d3	600	+
scaffold_1	149865056	149865256	manba	600	+
scaffold_1	149939373	149939573	nfkb1	600	-
scaffold_1	149998179	149998379	slc39a8	600	+
scaffold_1	150335115	150335315	ppp3ca	600	+
scaffold_1	150669963	150670163	h2afv	600	+
scaffold_1	150705640	150705840	dnajb14	600	-
scaffold_1	150729	150929	nol6	600	-
scaffold_1	151122335	151122535	adh5	600	+
scaffold_1	151154201	151154401	metap1	600	-
scaffold_1	151194748	151194948	eif4e	600	+
scaffold_1	151292585	151292785	tspan17	600	-
scaffold_1	151391712	151391912	rap1gds1	600	-
scaffold_1	152691276	152691476	gar1	600	+
scaffold_1	152880087	152880287	elovl6	600	-
scaffold_1	153004030	153004230	pitx2	600	-
scaffold_1	15328431	15328631	pik3r1	600	+
scaffold_1	153468768	153468968	camk2a	600	-
scaffold_1	153679471	153679671	ugt8	600	+
scaffold_1	153910967	153911167	ndst4	600	-
scaffold_1	154557444	154557644	mettl14	600	+
scaffold_1	154557533	154557733	ctu1	600	-
scaffold_1	154640090	154640290	sec24c	600	-
scaffold_1	154836409	154836609	usp53	600	+
scaffold_1	155008988	155009188	pde5a	0	-
scaffold_1	155099897	155100097	mad2l1	600	-
scaffold_1	155408226	155408426	prdm5	600	-
scaffold_1	155502548	155502748	ndnf	600	-
scaffold_1	155641271	155641471	qrfpr	600	-
scaffold_1	155690450	155690650	exosc9	600	-
scaffold_1	155749599	155749799	cyp2u1	600	-
scaffold_1	155759116	155759316	hadh	600	+
scaffold_1	155869593	155869793	lef1	600	-
scaffold_1	15596732	15596932	slc30a5	600	+
scaffold_1	156044411	156044611	ostc	600	+
scaffold_1	156445003	156445203	sec24b	600	+
scaffold_1	156500344	156500544	ccdc109b	600	+
scaffold_1	15651092	15651292	cenph	600	+
scaffold_1	156559181	156559381	pigy	600	-
scaffold_1	156602330	156602530	c4orf32	600	-
scaffold_1	156816232	156816432	pdlim5	600	-
scaffold_1	157003178	157003378	hpgds	600	+
scaffold_1	15730417	15730617	cdk7	600	+
scaffold_1	15766501	15766701	serinc5	600	+
scaffold_1	157733948	157734148	intu	600	+
scaffold_1	157804012	157804212	plk4	600	+
scaffold_1	157839628	157839828	c4orf29	600	+
scaffold_1	157867819	157868019	larp1b	600	+
scaffold_1	157906027	157906227	pgrmc2	600	-
scaffold_1	158018379	158018579	phf17	600	+
scaffold_1	158128961	158129161	ccna2	600	-
scaffold_1	158165606	158165806	bbs7	600	-
scaffold_1	158343959	158344159	kiaa1109	600	+
scaffold_1	15836479	15836679	mtx3	600	+
scaffold_1	15836850	15837050	thbs4	600	-
scaffold_1	158839512	158839712	adad1	600	+
scaffold_1	158980245	158980445	cetn1	600	-
scaffold_1	158980360	158980560	bbs12	600	+
scaffold_1	159009494	159009694	fgf2	600	+
scaffold_1	159046970	159047170	nudt6	600	-
scaffold_1	159047480	159047680	spata5	600	+
scaffold_1	15921107	15921307	cmya5	600	-
scaffold_1	159305895	159306095	spry1	600	+
scaffold_1	15949403	15949603	papd4	600	-
scaffold_1	15959338	15959538	homer1	600	+
scaffold_1	159629483	159629683	ankrd50	600	-
scaffold_1	160032035	160032235	c4orf33	600	+
scaffold_1	16044382	16044582	jmy	600	-
scaffold_1	16086929	16087129	dmgdh	600	+
scaffold_1	16112924	16113124	arsb	600	+
scaffold_1	161623647	161623847	pcdh10	600	+
scaffold_1	162565842	162566042	pcdh18	600	-
scaffold_1	16335654	16335854	scamp1	600	-
scaffold_1	16343105	16343305	ap3b1	600	+
scaffold_1	163441102	163441302	c4orf49	600	+
scaffold_1	163490545	163490745	elf2	600	+
scaffold_1	163570022	163570222	ccrn4l	600	-
scaffold_1	163579595	163579795	naa15	600	+
scaffold_1	163580418	163580618	ndufc1	600	-
scaffold_1	163630972	163631172	rab33b	600	+
scaffold_1	163658117	163658317	unnamed	600	-
scaffold_1	163678968	163679168	setd7	600	-
scaffold_1	164040880	164041080	scoc	600	+
scaffold_1	164204006	164204206	elmod2	600	+
scaffold_1	164282249	164282449	tbc1d9	600	-
scaffold_1	164427771	164427971	znf330	600	+
scaffold_1	165322657	165322857	usp38	600	-
scaffold_1	165362106	165362306	gab1	600	+
scaffold_1	16539801	16540001	tbca	600	+
scaffold_1	165463586	165463786	smarca5	600	+
scaffold_1	165534109	165534309	frem3	600	-
scaffold_1	165579672	165579872	otud4	600	+
scaffold_1	165637999	165638199	anapc10	600	+
scaffold_1	165638025	165638225	abce1	600	-
scaffold_1	165806585	165806785	hhip	600	-
scaffold_1	16598185	16598385	otp	600	+
scaffold_1	166072681	166072881	smad1	600	+
scaffold_1	166125562	166125762	mmaa	600	+
scaffold_1	166284961	166285161	znf827	600	-
scaffold_1	166376615	166376815	lsm6	600	+
scaffold_1	166562255	166562455	slc10a7	600	-
scaffold_1	166595398	166595598	pou4f2	600	+
scaffold_1	166773200	166773400	ttc29	600	-
scaffold_1	16692970	16693170	wdr41	600	+
scaffold_1	167113065	167113265	tmem184c	600	+
scaffold_1	167161830	167162030	arhgap10	600	+
scaffold_1	167162654	167162854	prmt10	600	-
scaffold_1	167486694	167486894	nr3c2	600	-
scaffold_1	167722773	167722973	dclk1	600	+
scaffold_1	167946917	167947117	mab21l2	600	+
scaffold_1	168147718	168147918	lrba	600	-
scaffold_1	168156435	168156635	rps3a	600	+
scaffold_1	16817484	16817684	pde8b	600	-
scaffold_1	168218275	168218475	sh3d19	600	-
scaffold_1	16837200	16837400	aggf1	600	+
scaffold_1	168519060	168519260	pet112	600	-
scaffold_1	169089049	169089249	fbxw7	600	-
scaffold_1	169089191	169089391	ercc8	600	+
scaffold_1	169127188	169127388	arfip1	600	+
scaffold_1	169227736	169227936	fhdc1	600	+
scaffold_1	169337105	169337305	trim2	600	+
scaffold_1	169391520	169391720	mnd1	600	+
scaffold_1	169432318	169432518	kiaa0922	600	+
scaffold_1	169578053	169578253	sfrp2	600	-
scaffold_1	16969823	16970023	f2rl1	600	-
scaffold_1	169977408	169977608	plrg1	600	-
scaffold_1	170186351	170186551	rbm46	600	+
scaffold_1	17024041	17024241	f2r	600	-
scaffold_1	170336013	170336213	npy1r	600	+
scaffold_1	170471414	170471614	map9	600	-
scaffold_1	170571899	170572099	gucy1a3	600	+
scaffold_1	170744359	170744559	ctso	600	-
scaffold_1	171004864	171005064	glrb	600	+
scaffold_1	171119936	171120136	gria2	600	+
scaffold_1	171320561	171320761	fam198b	600	-
scaffold_1	171326375	171326575	tmem144	600	+
scaffold_1	171548705	171548905	etfdh	600	+
scaffold_1	171578631	171578831	ppid	600	-
scaffold_1	171598307	171598507	fnip2	600	+
scaffold_1	171682919	171683119	rapgef2	600	+
scaffold_1	17207222	17207422	iqgap2	600	-
scaffold_1	172597790	172597990	naf1	600	-
scaffold_1	172865213	172865413	c4orf43	600	+
scaffold_1	173140928	173141128	klhl2	600	+
scaffold_1	173207299	173207499	sc4mol	600	+
scaffold_1	173260724	173260924	cpe	600	+
scaffold_1	173651800	173652000	palld.2	600	+
scaffold_1	173804725	173804925	cbr4	600	-
scaffold_1	173913250	173913450	sh3rf1	600	-
scaffold_1	174009845	174010045	nek1	600	-
scaffold_1	174014225	174014425	clcn3	600	+
scaffold_1	174124864	174125064	mfap3l	600	-
scaffold_1	17428244	17428444	poc5	600	+
scaffold_1	175148325	175148525	galnt7	600	+
scaffold_1	175255100	175255300	sap30	600	+
scaffold_1	175363145	175363345	hand2	600	-
scaffold_1	17540120	17540320	polk	600	-
scaffold_1	17554288	17554488	col4a3bp	600	+
scaffold_1	175631130	175631330	cep44	600	+
scaffold_1	175631821	175632021	fbxo8	600	-
scaffold_1	175870974	175871174	glra3	600	-
scaffold_1	176080538	176080738	gpm6a	600	-
scaffold_1	176140802	176141002	wdr17	600	+
scaffold_1	176202594	176202794	spata4	600	-
scaffold_1	176245911	176246111	spcs3	600	+
scaffold_1	176445198	176445398	vegfc	600	-
scaffold_1	176743923	176744123	aga	600	-
scaffold_1	17789902	17790102	nsa2	600	-
scaffold_1	17790108	17790308	gfm2	600	+
scaffold_1	17838120	17838320	hexb	600	-
scaffold_1	178551824	178552024	dctd	600	-
scaffold_1	178613347	178613547	wwc2	600	+
scaffold_1	17863388	17863588	enc1	600	+
scaffold_1	178809781	178809981	cdkn2aip	600	+
scaffold_1	178835501	178835701	ing2	600	+
scaffold_1	178921239	178921439	rwdd4	600	-
scaffold_1	178921314	178921514	c4orf41	600	+
scaffold_1	179017399	179017599	stox2	600	+
scaffold_1	179153756	179153956	irf2	600	-
scaffold_1	179187067	179187267	casp3	600	-
scaffold_1	179188548	179188748	ccdc111	600	+
scaffold_1	179247355	179247555	mlf1ip	600	-
scaffold_1	179294813	179295013	acsl1	600	-
scaffold_1	179338626	179338826	helt	600	+
scaffold_1	179399526	179399726	slc25a4	600	+
scaffold_1	179426951	179427151	kiaa1430	600	-
scaffold_1	179448405	179448605	snx25	600	+
scaffold_1	179531986	179532186	lrp2bp	600	-
scaffold_1	179535364	179535564	ankrd37	600	+
scaffold_1	179550097	179550297	ufsp2	600	-
scaffold_1	179550461	179550661	c4orf47	600	+
scaffold_1	179789	179989	ube2r2	600	+
scaffold_1	179887065	179887265	fam149a	600	+
scaffold_1	179915498	179915698	cyp4v2	600	+
scaffold_1	180354147	180354347	fat1	600	-
scaffold_1	181154127	181154327	frg1	600	+
scaffold_1	181167049	181167249	asah1	600	+
scaffold_1	181225899	181226099	pcm1	600	-
scaffold_1	18123865	18124065	nedd4l	600	+
scaffold_1	181270553	181270753	mtus1	600	+
scaffold_1	181475389	181475589	slc7a2.1	600	-
scaffold_1	181519786	181519986	mtmr7	600	+
scaffold_1	181578130	181578330	cnot7	600	+
scaffold_1	181646141	181646341	zdhhc2	600	-
scaffold_1	181765292	181765492	fgf20	600	+
scaffold_1	182039669	182039869	tusc3	600	-
scaffold_1	182807763	182807963	dlc1	600	+
scaffold_1	182927945	182928145	unnamed	600	-
scaffold_1	182986782	182986982	ppat	600	+
scaffold_1	183011261	183011461	paics.1	600	-
scaffold_1	183052441	183052641	paics.2	600	-
scaffold_1	183052471	183052671	aasdh	600	+
scaffold_1	183217627	183217827	cep135	600	-
scaffold_1	183258247	183258447	exoc1	600	-
scaffold_1	183412876	183413076	clock	600	+
scaffold_1	183475219	183475419	tmem165	600	-
scaffold_1	183482148	183482348	srd5a3	600	-
scaffold_1	183531701	183531901	kdr	600	+
scaffold_1	183674307	183674507	kit	600	-
scaffold_1	18399764	18399964	malt1	600	+
scaffold_1	184171645	184171845	fip1l1	600	-
scaffold_1	184191097	184191297	scfd2	600	+
scaffold_1	184426471	184426671	rasl11b	600	-
scaffold_1	184597352	184597552	sgcb	600	+
scaffold_1	184648010	184648210	ociad2	600	+
scaffold_1	184700197	184700397	ociad1	600	-
scaffold_1	184708785	184708985	fryl	600	+
scaffold_1	184949379	184949579	slain2	600	-
scaffold_1	185062559	185062759	nipal1	600	-
scaffold_1	185091900	185092100	nfxl1	600	+
scaffold_1	185323939	185324139	atp10d	600	-
scaffold_1	185333350	185333550	commd8	600	+
scaffold_1	18559034	18559234	sec11c	600	+
scaffold_1	185766618	185766818	gabra2	600	+
scaffold_1	186081131	186081331	guf1	600	+
scaffold_1	186118497	186118697	gnpda2	600	-
scaffold_1	186368321	186368521	atp8a1	600	+
scaffold_1	186499664	186499864	shisa3	600	-
scaffold_1	186576952	186577152	bend4	600	+
scaffold_1	186681548	186681748	slc30a9	600	-
scaffold_1	186707064	186707264	tmem33	600	-
scaffold_1	18692156	18692356	lman1	600	-
scaffold_1	186996252	186996452	limch1	600	-
scaffold_1	187037528	187037728	uchl1	600	-
scaffold_1	187495128	187495328	pgm2	600	-
scaffold_1	187501985	187502185	rell1	600	+
scaffold_1	189116461	189116661	ppargc1a	600	+
scaffold_1	189482729	189482929	gpr125	600	+
scaffold_1	189483266	189483466	gba3	600	-
scaffold_1	189789270	189789470	pacrgl	600	-
scaffold_1	190008303	190008503	slit2	600	-
scaffold_1	190431999	190432199	pcdh7	600	-
scaffold_1	19047687	19047887	fut11	600	-
scaffold_1	190838045	190838245	cpeb2	600	+
scaffold_1	190950178	190950378	cc2d2a	600	+
scaffold_1	191023384	191023584	fbxl5	600	-
scaffold_1	191187066	191187266	prom1	600	-
scaffold_1	191229317	191229517	tapt1	600	-
scaffold_1	191533686	191533886	qdpr	600	-
scaffold_1	191568387	191568587	med28	600	+
scaffold_1	191781378	191781578	lgi2	600	+
scaffold_1	191819331	191819531	ccdc149	600	+
scaffold_1	191885763	191885963	dhx15	600	+
scaffold_1	19253615	19253815	golph3	600	-
scaffold_1	192778382	192778582	ncapg	600	+
scaffold_1	192861313	192861513	lcorl	600	-
scaffold_1	19298232	19298432	mtmr12	600	-
scaffold_1	193122721	193122921	drd5	600	-
scaffold_1	193285163	193285363	zbtb49	600	+
scaffold_1	193316153	193316353	d4s234e	600	+
scaffold_1	193448574	193448774	stx18	600	-
scaffold_1	193641213	193641413	msx1	600	+
scaffold_1	193895334	193895534	evc2	600	-
scaffold_1	193895620	193895820	evc	600	+
scaffold_1	193976755	193976955	crmp1	600	-
scaffold_1	194094824	194095024	jakmip1	600	-
scaffold_1	194103535	194103735	wfs1	600	+
scaffold_1	194217240	194217440	ppp2r2c	600	-
scaffold_1	194446432	194446632	afap1	600	+
scaffold_1	195048637	195048837	grpel1	600	+
scaffold_1	195062901	195063101	tada2b	600	-
scaffold_1	195062999	195063199	ccdc96	600	+
scaffold_1	195125677	195125877	tbc1d14	600	-
scaffold_1	195171725	195171925	kiaa0232	600	-
scaffold_1	195172102	195172302	adpgk	600	+
scaffold_1	195372371	195372571	htra3	600	+
scaffold_1	195462235	195462435	acox3	600	-
scaffold_1	195462449	195462649	mettl19	600	+
scaffold_1	195686503	195686703	wdr1	600	-
scaffold_1	195717242	195717442	znf518b	600	+
scaffold_1	195878680	195878880	hs3st1	600	-
scaffold_1	196301367	196301567	rab28	600	-
scaffold_1	196472654	196472854	bod1l	600	-
scaffold_1	196646057	196646257	cpz	600	+
scaffold_1	196909232	196909432	soho1	600	-
scaffold_1	196924245	196924445	hmx1	600	-
scaffold_1	197081635	197081835	adra2c	600	-
scaffold_1	19713480	19713680	zfr	600	+
scaffold_1	197300276	197300476	lrpap1	600	+
scaffold_1	197677317	197677517	htt	600	-
scaffold_1	197832698	197832898	grk4	600	-
scaffold_1	197897413	197897613	nop14	600	+
scaffold_1	198061327	198061527	loc402160	600	+
scaffold_1	198114466	198114666	rnf4	600	+
scaffold_1	198139623	198139823	fam193a	600	+
scaffold_1	198257428	198257628	tnip2	600	-
scaffold_1	198430288	198430488	add1	600	+
scaffold_1	198721264	198721464	nat8l	600	-
scaffold_1	19881768	19881968	capsl	600	+
scaffold_1	198836210	198836410	unnamed	600	+
scaffold_1	198859636	198859836	whsc2	600	+
scaffold_1	198952902	198953102	whsc1	600	-
scaffold_1	198973972	198974172	letm1	600	+
scaffold_1	199153934	199154134	fgfr3	600	-
scaffold_1	199610947	199611147	tacc3	600	-
scaffold_1	199619241	199619441	tmem129	600	+
scaffold_1	199638206	199638406	slbp	600	+
scaffold_1	199773632	199773832	fam53a	600	+
scaffold_1	200279963	200280163	nkx1-1	600	+
scaffold_1	200334766	200334966	kiaa1530	600	-
scaffold_1	200393960	200394160	maea	600	-
scaffold_1	201151385	201151585	fgfrl1	600	-
scaffold_1	201474301	201474501	mrpl35	600	+
scaffold_1	201474554	201474754	polr1a	600	-
scaffold_1	201505820	201506020	krcc1	600	-
scaffold_1	201649125	201649325	foxi4.2	600	+
scaffold_1	201902851	201903051	eif2ak3	600	-
scaffold_1	201998486	201998686	rmnd5a	600	-
scaffold_1	202003221	202003421	rnf103	600	+
scaffold_1	202026781	202026981	vps24	600	+
scaffold_1	202062567	202062767	kdm3a	600	-
scaffold_1	202130785	202130985	immt	600	+
scaffold_1	202161653	202161853	ptcd3	600	-
scaffold_1	20216727	20216927	amacr	600	-
scaffold_1	202717772	202717972	emx1.2	600	+
scaffold_1	202891548	202891748	rab11fip5	600	-
scaffold_1	202972848	202973048	not	600	+
scaffold_1	203011709	203011909	pradc1	600	-
scaffold_1	203012462	203012662	cct7	600	+
scaffold_1	203110314	203110514	egr4	600	-
scaffold_1	203124567	203124767	alms1	600	+
scaffold_1	203380451	203380651	adam33	600	+
scaffold_1	203451669	203451869	fam113a	600	+
scaffold_1	203543677	203543877	unnamed	600	-
scaffold_1	203899101	203899301	lyrm2	600	+
scaffold_1	204075473	204075673	cdc25b	600	+
scaffold_1	204142935	204143135	znf638	600	+
scaffold_1	20440080	20440280	rai14	600	+
scaffold_1	204419793	204419993	slc4a11	600	-
scaffold_1	204577216	204577416	c20orf194	600	-
scaffold_1	204619864	204620064	atrn	600	+
scaffold_1	204942531	204942731	gfra4	600	-
scaffold_1	20539755	20539955	ttc23l	600	+
scaffold_1	20554992	20555192	brix1	600	-
scaffold_1	20561203	20561403	rad1	600	-
scaffold_1	20561296	20561496	dnajc21	600	+
scaffold_1	205797413	205797613	ubox5	600	+
scaffold_1	205976125	205976325	ptpra	600	-
scaffold_1	20637334	20637534	prlr	600	-
scaffold_1	208229909	208230109	suclg1	600	-
scaffold_1	21364093	21364293	snx18	600	-
scaffold_1	21408194	21408394	arl15	600	+
scaffold_1	21794016	21794216	fst	600	-
scaffold_1	218183	218383	ubap2	600	+
scaffold_1	21960980	21961180	mocs2	600	+
scaffold_1	22748855	22749055	isl1	600	-
scaffold_1	23678281	23678481	mrps30	600	+
scaffold_1	23841648	23841848	fgf10	600	+
scaffold_1	24191988	24192188	nnt	600	-
scaffold_1	24201058	24201258	paip1	600	+
scaffold_1	24271113	24271313	hmgcs1	600	+
scaffold_1	24342112	24342312	znf131	600	-
scaffold_1	24802120	24802320	fbxo4	600	-
scaffold_1	24973023	24973223	plcxd3	600	+
scaffold_1	25205450	25205650	prkaa1	600	+
scaffold_1	25396417	25396617	ptger4	600	-
scaffold_1	25799443	25799643	dab2	600	+
scaffold_1	26214609	26214809	rictor	600	+
scaffold_1	266359	266559	dcaf12	600	-
scaffold_1	26954565	26954765	nup155	600	+
scaffold_1	26994222	26994422	c5orf42	600	+
scaffold_1	27167619	27167819	nadkd1	600	+
scaffold_1	27206321	27206521	skp2	600	-
scaffold_1	27210738	27210938	lmbrd2	600	+
scaffold_1	28171435	28171635	cox7c	600	+
scaffold_1	28281099	28281299	rasa1	600	+
scaffold_1	28335335	28335535	ccnh	600	-
scaffold_1	29269251	29269451	cetn3	600	-
scaffold_1	29278997	29279197	mblac2	600	-
scaffold_1	29937601	29937801	cast	600	+
scaffold_1	30053834	30054034	lnpep	600	+
scaffold_1	30265803	30266003	riok2	600	-
scaffold_1	30510266	30510466	rgmb	600	+
scaffold_1	30590131	30590331	chd1	600	-
scaffold_1	30740049	30740249	fam174a	600	+
scaffold_1	31081307	31081507	pam	600	+
scaffold_1	31170841	31171041	ppip5k2	600	+
scaffold_1	31237667	31237867	c5orf30	600	+
scaffold_1	31322968	31323168	nudt12	600	-
scaffold_1	32000105	32000305	efna5	600	-
scaffold_1	32475872	32476072	fbxl17	600	-
scaffold_1	32508967	32509167	fer	600	+
scaffold_1	32724183	32724383	pja2	600	-
scaffold_1	32801841	32802041	man2a1	600	+
scaffold_1	33034912	33035112	slc25a46	600	+
scaffold_1	33160300	33160500	wdr36	600	+
scaffold_1	33190980	33191180	camk4	600	+
scaffold_1	33314529	33314729	stard4	600	-
scaffold_1	33598398	33598598	epb41l4a	600	-
scaffold_1	33622381	33622581	apc	600	+
scaffold_1	33694899	33695099	srp19	600	+
scaffold_1	33728129	33728329	reep5	600	-
scaffold_1	33909481	33909681	mcc	600	-
scaffold_1	33935144	33935344	ythdc2	600	+
scaffold_1	34144564	34144764	kcnn2	600	+
scaffold_1	34402304	34402504	lyrm7	600	-
scaffold_1	35058384	35058584	isoc1	600	-
scaffold_1	35083421	35083621	slc27a6	600	-
scaffold_1	35450655	35450855	slc12a2	600	-
scaffold_1	35623562	35623762	prrc1	600	-
scaffold_1	35715558	35715758	c5orf63	600	+
scaffold_1	35900064	35900264	lmnb1	600	-
scaffold_1	35951721	35951921	phax	600	-
scaffold_1	36036606	36036806	ell2	600	+
scaffold_1	36174783	36174983	gpr150	600	+
scaffold_1	36215056	36215256	arsk	600	-
scaffold_1	36215213	36215413	ttc37	600	+
scaffold_1	36708983	36709183	ankrd32	600	-
scaffold_1	36895326	36895526	fam172a	600	+
scaffold_1	37195491	37195691	nr2f1	600	-
scaffold_1	37698520	37698720	arrdc3	600	+
scaffold_1	38471549	38471749	csnk1g3	600	-
scaffold_1	38480434	38480634	cep120	600	+
scaffold_1	38659316	38659516	prdm6	600	-
scaffold_1	38683939	38684139	ppic	600	+
scaffold_1	38774276	38774476	snx24	600	-
scaffold_1	38805105	38805305	snx2	600	-
scaffold_1	39191331	39191531	srfbp1	600	-
scaffold_1	39801061	39801261	hsd17b4	600	-
scaffold_1	39875048	39875248	tnfaip8	600	-
scaffold_1	39971965	39972165	dmxl1	600	-
scaffold_1	40590884	40591084	sema6a	600	+
scaffold_1	41138793	41138993	ap3s1	600	-
scaffold_1	41164246	41164446	cdo1	600	+
scaffold_1	41201232	41201432	tmed7	600	+
scaffold_1	41244826	41245026	fem1c	600	+
scaffold_1	41327363	41327563	ccdc112	600	+
scaffold_1	41344861	41345061	pggt1b	600	+
scaffold_1	41403479	41403679	trim36	600	+
scaffold_1	41607166	41607366	suds3	600	-
scaffold_1	41611143	41611343	taok3	600	+
scaffold_1	41750435	41750635	vsig10	600	+
scaffold_1	41810941	41811141	wsb2	600	+
scaffold_1	41853944	41854144	rfc5	600	-
scaffold_1	4188967	4189167	pik3c3	600	+
scaffold_1	42694417	42694617	znrf3	600	-
scaffold_1	42775135	42775335	xbp1	600	+
scaffold_1	42814275	42814475	tcn2	600	+
scaffold_1	42860186	42860386	slc35e4	600	+
scaffold_1	42896752	42896952	dusp18	600	-
scaffold_1	42896933	42897133	osbp2	600	+
scaffold_1	43080962	43081162	mzt2b	600	+
scaffold_1	43139937	43140137	lztr1	600	-
scaffold_1	43328864	43329064	nos1	600	+
scaffold_1	43398649	43398849	fbxo21	600	+
scaffold_1	43433490	43433690	tesc	600	+
scaffold_1	43517148	43517348	fbxw8	600	-
scaffold_1	43584116	43584316	c12orf49	600	+
scaffold_1	43982459	43982659	wscd2	600	-
scaffold_1	44267669	44267869	rpl6	600	+
scaffold_1	44403304	44403504	trafd1	600	-
scaffold_1	44411303	44411503	naa25	600	+
scaffold_1	44462428	44462628	erp29	600	-
scaffold_1	44596154	44596354	cux2	600	+
scaffold_1	44808967	44809167	fam109a	600	-
scaffold_1	44978202	44978402	atxn2	600	-
scaffold_1	45021292	45021492	brap	600	-
scaffold_1	45021620	45021820	acad10	600	+
scaffold_1	45067556	45067756	aldh2	600	+
scaffold_1	45118369	45118569	ppp1cc	600	+
scaffold_1	45144392	45144592	hvcn1	600	+
scaffold_1	45187867	45188067	tctn1	600	-
scaffold_1	45207178	45207378	pptc7	600	+
scaffold_1	45264723	45264923	rad9b	600	-
scaffold_1	45264842	45265042	vps29	600	+
scaffold_1	45276701	45276901	arpc3	600	+
scaffold_1	45276952	45277152	gpn3	600	-
scaffold_1	45290919	45291119	anapc7	600	+
scaffold_1	45369018	45369218	atp2a2	600	-
scaffold_1	45491037	45491237	ift81	600	-
scaffold_1	45570556	45570756	p2rx4	600	+
scaffold_1	45644558	45644758	camkk2	600	-
scaffold_1	45668738	45668938	anapc5	600	-
scaffold_1	45671017	45671217	rnf34	600	+
scaffold_1	45773337	45773537	kdm2b	600	-
scaffold_1	45773406	45773606	orai2	600	+
scaffold_1	45820098	45820298	tmem120b	600	+
scaffold_1	45869251	45869451	rhof	600	-
scaffold_1	45896412	45896612	setd1b	600	+
scaffold_1	45947183	45947383	psmd9	600	+
scaffold_1	45957278	45957478	wdr66	600	+
scaffold_1	45997323	45997523	bcl7a	600	+
scaffold_1	46030413	46030613	mlxip	600	+
scaffold_1	46097625	46097825	lrrc43	600	+
scaffold_1	46141066	46141266	b3gnt4	600	+
scaffold_1	46164861	46165061	diablo	600	-
scaffold_1	46201446	46201646	vps33a	600	-
scaffold_1	46293527	46293727	clip1	600	-
scaffold_1	46339196	46339396	zcchc8	600	-
scaffold_1	46365171	46365371	rsrc2	600	-
scaffold_1	46471059	46471259	hcar3	600	-
scaffold_1	46491497	46491697	denr	600	-
scaffold_1	46491549	46491749	ccdc62	600	+
scaffold_1	46537366	46537566	hip1r	600	+
scaffold_1	46604569	46604769	vps37b	600	-
scaffold_1	46648292	46648492	abcb9	600	-
scaffold_1	46680659	46680859	arl6ip4	600	+
scaffold_1	46842937	46843137	pitpnm2	600	-
scaffold_1	46890747	46890947	mphosph9	600	-
scaffold_1	46963224	46963424	sbno1	600	-
scaffold_1	46968783	46968983	setd8	600	+
scaffold_1	46998493	46998693	rilpl2	600	-
scaffold_1	46998517	46998717	snrnp35	600	+
scaffold_1	47031568	47031768	rilpl1	600	-
scaffold_1	47040120	47040320	tmed2	600	+
scaffold_1	47052225	47052425	ddx55	600	+
scaffold_1	47070366	47070566	gtf2h3	600	+
scaffold_1	47070471	47070671	eif2b1	600	-
scaffold_1	47101311	47101511	tctn2	600	+
scaffold_1	47138260	47138460	atp6v0a2	600	+
scaffold_1	47261911	47262111	ccdc92	600	-
scaffold_1	47404202	47404402	fam101a	600	+
scaffold_1	47682350	47682550	ncor2	600	-
scaffold_1	47870406	47870606	scarb1	600	-
scaffold_1	47939598	47939798	dhx37	600	-
scaffold_1	47944468	47944668	bri3bp	600	+
scaffold_1	47972131	47972331	aacs	600	+
scaffold_1	4875911	4876111	ska1	600	-
scaffold_1	4880455	4880655	me2	600	+
scaffold_1	49068123	49068323	slc15a4	600	-
scaffold_1	49078106	49078306	glt1d1	600	+
scaffold_1	4910076	4910276	elac1	600	+
scaffold_1	4918903	4919103	smad4.1	600	+
scaffold_1	4942604	4942804	lipg	600	+
scaffold_1	49767590	49767790	fzd10	600	+
scaffold_1	498022	498222	dnajb5	600	+
scaffold_1	49863826	49864026	piwil1	600	+
scaffold_1	50171633	50171833	stx2	600	-
scaffold_1	50194850	50195050	ran	600	+
scaffold_1	5092661	5092861	acaa2	600	-
scaffold_1	51044026	51044226	sfswap	600	+
scaffold_1	51177021	51177221	mmp17	600	+
scaffold_1	51256182	51256382	ulk1	600	+
scaffold_1	51319923	51320123	pus1	600	+
scaffold_1	51410680	51410880	ep400	600	+
scaffold_1	51481435	51481635	noc4l	600	+
scaffold_1	51730704	51730904	galnt9	600	-
scaffold_1	52315366	52315566	chfr	600	+
scaffold_1	52402131	52402331	golga3	600	+
scaffold_1	52437704	52437904	ankle2	600	+
scaffold_1	52464693	52464893	pgam5	600	-
scaffold_1	52545262	52545462	trmt2a	600	+
scaffold_1	52545374	52545574	ranbp1	600	-
scaffold_1	52591257	52591457	dgcr8	600	-
scaffold_1	52888352	52888552	arvcf	600	+
scaffold_1	53068725	53068925	txnrd2	600	+
scaffold_1	53206753	53206953	gnb1l	600	+
scaffold_1	53282695	53282895	tbx1	600	-
scaffold_1	53514048	53514248	sept5	600	-
scaffold_1	53613004	53613204	cldn5	600	+
scaffold_1	53674535	53674735	cdc45	600	-
scaffold_1	53674587	53674787	ufd1l	600	+
scaffold_1	5367484	5367684	smad7	600	+
scaffold_1	53694123	53694323	c22orf39	600	+
scaffold_1	53703688	53703888	mrpl40	600	-
scaffold_1	53711614	53711814	hira	600	+
scaffold_1	53753270	53753470	ppil2	600	+
scaffold_1	53818022	53818222	ypel1	600	-
scaffold_1	53890446	53890646	mapk1	600	-
scaffold_1	53923596	53923796	ppm1f	600	-
scaffold_1	53957165	53957365	top3b	600	-
scaffold_1	54077614	54077814	sdf2l1	600	-
scaffold_1	54088266	54088466	ydjc	600	+
scaffold_1	54264006	54264206	snap29	600	+
scaffold_1	54264222	54264422	pi4ka	600	-
scaffold_1	54360930	54361130	slc25a1	600	+
scaffold_1	54451237	54451437	dgcr14	600	+
scaffold_1	54467592	54467792	dgcr2	600	+
scaffold_1	54731167	54731367	mmp11	600	+
scaffold_1	54751503	54751703	smarcb1	600	+
scaffold_1	54779388	54779588	slc2a11	600	+
scaffold_1	548291	548491	vcp	600	-
scaffold_1	54869131	54869331	mif	600	+
scaffold_1	54877853	54878053	ddx51	600	+
scaffold_1	54934043	54934243	gstt1	600	+
scaffold_1	54954682	54954882	cabin1	600	+
scaffold_1	55080426	55080626	crkl	600	-
scaffold_1	55097128	55097328	sirt4	600	+
scaffold_1	55097230	55097430	klhl22	600	-
scaffold_1	55139282	55139482	med15	600	+
scaffold_1	55222399	55222599	smpd4	600	-
scaffold_1	55334205	55334405	c22orf36	600	+
scaffold_1	55358033	55358233	snrpd3	600	-
scaffold_1	55359848	55360048	c22orf13	600	+
scaffold_1	55379442	55379642	upb1	600	-
scaffold_1	55419018	55419218	adora2a	600	-
scaffold_1	55466975	55467175	specc1l	600	-
scaffold_1	55509004	55509204	bcr	600	-
scaffold_1	55534333	55534533	rab36	600	-
scaffold_1	55555689	55555889	rtdr1	600	+
scaffold_1	5556940	5557140	ctif	600	-
scaffold_1	55784363	55784563	depdc5	600	-
scaffold_1	55784411	55784611	prr14l	600	+
scaffold_1	5579434	5579634	ccdc11	600	+
scaffold_1	55825702	55825902	pisd	600	+
scaffold_1	55873767	55873967	eif4enif1	600	+
scaffold_1	55874340	55874540	sfi1	600	-
scaffold_1	55907655	55907855	drg1	600	-
scaffold_1	55914290	55914490	patz1	600	+
scaffold_1	55942879	55943079	pik3ip1	600	+
scaffold_1	55964289	55964489	limk2	600	-
scaffold_1	55977472	55977672	rnf185	600	-
scaffold_1	55977541	55977741	c12orf43	600	+
scaffold_1	56019522	56019722	sppl3	600	+
scaffold_1	56071206	56071406	acads	600	-
scaffold_1	56090210	56090410	unc119b	600	-
scaffold_1	56103809	56104009	mlec	600	-
scaffold_1	56176101	56176301	pop5	600	+
scaffold_1	56205629	56205829	coq5	600	+
scaffold_1	56206798	56206998	rnf10	600	-
scaffold_1	56220279	56220479	dynll1	600	-
scaffold_1	56245866	56246066	srsf9	600	+
scaffold_1	56251804	56252004	triap1	600	+
scaffold_1	56252131	56252331	gatc	600	-
scaffold_1	56261155	56261355	cox6a1	600	-
scaffold_1	56295583	56295783	msi2	600	+
scaffold_1	56385483	56385683	pxn	600	+
scaffold_1	56437106	56437306	rplp0	600	+
scaffold_1	56448083	56448283	gcn1l1	600	+
scaffold_1	56497863	56498063	rab35	600	+
scaffold_1	56555561	56555761	ccdc64	600	-
scaffold_1	56555862	56556062	cit	600	+
scaffold_1	56635824	56636024	prkab1	600	-
scaffold_1	57272608	57272808	scarf2	600	+
scaffold_1	57451926	57452126	dgcr6	600	+
scaffold_1	57467958	57468158	slc7a4	600	+
scaffold_1	575130	575330	fancg	600	-
scaffold_1	57533579	57533779	hscb	600	-
scaffold_1	57900384	57900584	pitpnb.2	600	+
scaffold_1	57943719	57943919	mn1	600	+
scaffold_1	59156187	59156387	tpst2	600	+
scaffold_1	59226339	59226539	srrd	600	-
scaffold_1	59226481	59226681	hps4	600	+
scaffold_1	59298504	59298704	asphd2	600	-
scaffold_1	60037938	60038138	adrbk2	0	-
scaffold_1	60289465	60289665	kiaa1671	600	-
scaffold_1	60289473	60289673	tmem211	600	+
scaffold_1	60415150	60415350	sgsm1	600	-
scaffold_1	60513185	60513385	ankrd13a	600	-
scaffold_1	60519517	60519717	git2	600	+
scaffold_1	60604919	60605119	tchp	600	-
scaffold_1	60608989	60609189	gltp	600	+
scaffold_1	60661848	60662048	trpv4	600	+
scaffold_1	60836968	60837168	c12orf34	600	-
scaffold_1	61074288	61074488	mmab	600	+
scaffold_1	61074829	61075029	mvk	600	-
scaffold_1	61138896	61139096	ube3b	600	-
scaffold_1	61139234	61139434	kctd10	600	+
scaffold_1	61219516	61219716	foxn4	600	+
scaffold_1	61316355	61316555	alkbh2	600	+
scaffold_1	61316968	61317168	ung	600	-
scaffold_1	61338793	61338993	usp30	600	-
scaffold_1	61341065	61341265	svop	600	+
scaffold_1	61401197	61401397	ssh1	600	+
scaffold_1	61461296	61461496	coro1c	600	+
scaffold_1	61587081	61587281	iscu	600	-
scaffold_1	61591232	61591432	sart3	600	+
scaffold_1	61642314	61642514	ficd	600	-
scaffold_1	61681634	61681834	slc24a6	600	-
scaffold_1	61682043	61682243	plbd2	600	+
scaffold_1	61772107	61772307	lhx5	600	-
scaffold_1	61904089	61904289	rbm19	600	-
scaffold_1	61989964	61990164	tbx5	600	-
scaffold_1	62142914	62143114	tbx3	600	-
scaffold_1	6233348	6233548	c18orf32	600	-
scaffold_1	6246611	6246811	rpl17	600	-
scaffold_1	62622553	62622753	tpcn1	600	-
scaffold_1	62622827	62623027	iqcd	600	+
scaffold_1	62689803	62690003	ddx54	600	+
scaffold_1	62690430	62690630	c12orf52	600	-
scaffold_1	62721474	62721674	unnamed	600	-
scaffold_1	62745901	62746101	rasal1	600	+
scaffold_1	62888309	62888509	ewsr1	600	+
scaffold_1	62888441	62888641	rhbdd3	600	-
scaffold_1	62918018	62918218	gas2l1	600	+
scaffold_1	62944499	62944699	rasl10a	600	-
scaffold_1	62972077	62972277	ap1b1	600	-
scaffold_1	63023160	63023360	thoc5	600	-
scaffold_1	63052444	63052644	nf2	600	+
scaffold_1	63118776	63118976	cabp7	600	+
scaffold_1	63189284	63189484	zmat5	600	-
scaffold_1	63189334	63189534	uqcr10	600	+
scaffold_1	63214954	63215154	ascc2	600	-
scaffold_1	63218690	63218890	mtmr3	600	+
scaffold_1	63305010	63305210	unnamed	600	-
scaffold_1	63335401	63335601	lif	600	-
scaffold_1	63440249	63440449	gatsl3	600	-
scaffold_1	63480663	63480863	tbc1d10a	600	-
scaffold_1	63505195	63505395	ccdc157	600	+
scaffold_1	63505425	63505625	sf3a1	600	-
scaffold_1	63528961	63529161	sec14l3	600	+
scaffold_1	63555358	63555558	mtfp1	600	+
scaffold_1	63604723	63604923	gal3st1	600	-
scaffold_1	63635218	63635418	pes1	600	-
scaffold_1	63645017	63645217	pxmp2	600	-
scaffold_1	63645316	63645516	pole	600	+
scaffold_1	6366432	6366632	smad3	600	+
scaffold_1	63774057	63774257	inpp5j	600	-
scaffold_1	63789744	63789944	selm	600	+
scaffold_1	63878937	63879137	smtn	600	-
scaffold_1	63917692	63917892	morc2	600	+
scaffold_1	64241740	64241940	ndrg2	600	-
scaffold_1	64313048	64313248	hnrnpc	600	-
scaffold_1	64405664	64405864	mettl17	600	+
scaffold_1	64405685	64405885	parp2	600	-
scaffold_1	64802133	64802333	osgep	600	+
scaffold_1	64802191	64802391	apex1	600	-
scaffold_1	64830463	64830663	tmem55b	600	-
scaffold_1	64835969	64836169	tmem85	600	+
scaffold_1	64873637	64873837	slc12a6	600	-
scaffold_1	64889016	64889216	nop10	600	-
scaffold_1	64927248	64927448	lpcat4	600	-
scaffold_1	64973137	64973337	ccnb1ip1	600	+
scaffold_1	64973213	64973413	ttc5	600	-
scaffold_1	65018588	65018788	dnaja4.1	600	-
scaffold_1	65064907	65065107	srpk1	600	+
scaffold_1	65548819	65549019	plekha6	600	+
scaffold_1	66489349	66489549	adipor1	600	-
scaffold_1	66532549	66532749	kdm5b	600	-
scaffold_1	66552475	66552675	tuba3c	600	-
scaffold_1	66564498	66564698	rabif	600	-
scaffold_1	66584137	66584337	klhl12	600	-
scaffold_1	66589571	66589771	ipo9	600	+
scaffold_1	66630313	66630513	shisa4	600	+
scaffold_1	66656271	66656471	lmod1	600	-
scaffold_1	66665558	66665758	timm17a	600	+
scaffold_1	66729873	66730073	ddx52	600	-
scaffold_1	66744398	66744598	arg2	600	-
scaffold_1	66792516	66792716	vti1b	600	+
scaffold_1	66812281	66812481	dynll2	600	+
scaffold_1	66819525	66819725	synrg	600	-
scaffold_1	66819567	66819767	heatr6	600	+
scaffold_1	66894643	66894843	hnf1b	600	+
scaffold_1	66978750	66978950	tmem167b	600	+
scaffold_1	67119529	67119729	sars	600	+
scaffold_1	67481484	67481684	mapkapk2	600	-
scaffold_1	67571789	67571989	dyrk3	600	-
scaffold_1	67580371	67580571	eif2d	600	+
scaffold_1	6776666	6776866	hdhd2	600	+
scaffold_1	67816737	67816937	fam72a	600	+
scaffold_1	67918614	67918814	rab7b	600	+
scaffold_1	68087526	68087726	slc41a1	600	+
scaffold_1	68136331	68136531	rab7l1	600	+
scaffold_1	68163915	68164115	nucks1	600	+
scaffold_1	68200177	68200377	slc45a3	600	+
scaffold_1	6820786	6820986	katnal2	600	-
scaffold_1	68230773	68230973	klf15.2	600	+
scaffold_1	6826168	6826368	pias2	600	+
scaffold_1	68264154	68264354	elk4	600	+
scaffold_1	68358197	68358397	mfsd4	600	-
scaffold_1	68619692	68619892	nuak2	600	+
scaffold_1	68698524	68698724	tmcc2	600	-
scaffold_1	68713343	68713543	znhit3	600	-
scaffold_1	68725122	68725322	dcaf6	600	+
scaffold_1	68815042	68815242	brp44	600	+
scaffold_1	68843483	68843683	rnpep	600	+
scaffold_1	68962129	68962329	rbbp5	600	-
scaffold_1	69013740	69013940	arl8a	600	+
scaffold_1	69090744	69090944	dstyk	600	-
scaffold_1	69168363	69168563	myo19	600	-
scaffold_1	69168545	69168745	pigw	600	+
scaffold_1	69180962	69181162	ggnbp2	600	+
scaffold_1	69227754	69227954	dhrs11	600	+
scaffold_1	69324183	69324383	hbxip	600	+
scaffold_1	69356358	69356558	rbm15	600	-
scaffold_1	69451246	69451446	kcnc4	600	-
scaffold_1	69546363	69546563	fam40a	600	-
scaffold_1	69591757	69591957	ahcyl1	600	-
scaffold_1	6986116	6986316	haus1	600	+
scaffold_1	69940187	69940387	gnat2	600	+
scaffold_1	70001567	70001767	gnai3	600	-
scaffold_1	7009506	7009706	fdx1l	600	-
scaffold_1	7009750	7009950	c18orf25	600	+
scaffold_1	70141082	70141282	sypl2	600	-
scaffold_1	70141929	70142129	psma5	600	+
scaffold_1	70186922	70187122	sort1	600	+
scaffold_1	70234138	70234338	nfya	600	+
scaffold_1	70522129	70522329	foxp4	600	+
scaffold_1	70625054	70625254	tfeb	600	-
scaffold_1	70748498	70748698	frs3	600	-
scaffold_1	70833410	70833610	unnamed	600	-
scaffold_1	70872781	70872981	med20	600	-
scaffold_1	70872840	70873040	bysl	600	+
scaffold_1	70902122	70902322	taf8	600	+
scaffold_1	70958915	70959115	usp49	600	+
scaffold_1	70958943	70959143	c1orf88	600	-
scaffold_1	71051734	71051934	btg2	600	+
scaffold_1	71296271	71296471	atp2b2	600	+
scaffold_1	71478893	71479093	zc3h11a	600	+
scaffold_1	71696851	71697051	mapk14	600	-
scaffold_1	71767445	71767645	rpl10a	600	-
scaffold_1	72107031	72107231	c6orf106	600	-
scaffold_1	72107312	72107512	snrpc	600	+
scaffold_1	72160599	72160799	uhrf1bp1	600	+
scaffold_1	72508694	72508894	taf11	600	-
scaffold_1	72678347	72678547	sox13	600	+
scaffold_1	72949972	72950172	nfasc	600	-
scaffold_1	73005437	73005637	dennd2d	600	+
scaffold_1	73189368	73189568	anks1a	600	+
scaffold_1	73484268	73484468	ppard	600	+
scaffold_1	73520969	73521169	mkrn3	600	+
scaffold_1	73548248	73548448	fance	600	+
scaffold_1	73572258	73572458	rps10	600	+
scaffold_1	73771134	73771334	unnamed	600	-
scaffold_1	73792382	73792582	znf192	600	-
scaffold_1	73832814	73833014	slc25a22	600	-
scaffold_1	74020710	74020910	sike1	600	+
scaffold_1	74074066	74074266	csde1	600	+
scaffold_1	74130160	74130360	nras	600	+
scaffold_1	74228702	74228902	dennd2c	600	+
scaffold_1	74295843	74296043	trim33	600	+
scaffold_1	74840019	74840219	hipk1	600	-
scaffold_1	75016429	75016629	cdkn1a	600	-
scaffold_1	75071002	75071202	srsf3	600	-
scaffold_1	75373270	75373470	tmem183a	600	+
scaffold_1	75428322	75428522	sirt2	600	+
scaffold_1	75456053	75456253	gpr161	600	-
scaffold_1	75625412	75625612	nav1	600	+
scaffold_1	75746798	75746998	syt2	600	+
scaffold_1	75960653	75960853	ppil1	600	-
scaffold_1	76143737	76143937	kif21b	600	-
scaffold_1	76302743	76302943	yod1	600	-
scaffold_1	76305724	76305924	pfkfb2	600	+
scaffold_1	76417756	76417956	c4bpa	600	+
scaffold_1	76477976	76478176	arc2	600	+
scaffold_1	76527032	76527232	arc3	600	+
scaffold_1	76615567	76615767	dclre1b	600	-
scaffold_1	76615623	76615823	ap4b1	600	+
scaffold_1	76749175	76749375	rsbn1	600	+
scaffold_1	7681907	7682107	plk2	600	-
scaffold_1	7703551	7703751	unnamed	600	-
scaffold_1	77220187	77220387	lrig2	600	-
scaffold_1	7745524	7745724	dazl	600	+
scaffold_1	7797526	7797726	rab3c	600	+
scaffold_1	78291103	78291303	slc16a1	600	-
scaffold_1	78407362	78407562	rhoc	600	+
scaffold_1	78520244	78520444	capza1	600	-
scaffold_1	78528234	78528434	st7l	600	+
scaffold_1	79461890	79462090	kcnd3	600	+
scaffold_1	79711473	79711673	ddx20	600	-
scaffold_1	79825855	79826055	rap1a	600	-
scaffold_1	80871584	80871784	smtnl2	600	+
scaffold_1	81069790	81069990	c1orf74	600	+
scaffold_1	81311770	81311970	unnamed	600	+
scaffold_1	817623	817823	unnamed	600	+
scaffold_1	81873382	81873582	unnamed	600	-
scaffold_1	81988613	81988813	kcna1	600	+
scaffold_1	82617856	82618056	tspan2	600	+
scaffold_1	82727470	82727670	stk38	600	+
scaffold_1	82860942	82861142	pnp	600	-
scaffold_1	82878382	82878582	sdr39u1	600	+
scaffold_1	82898011	82898211	khnyn	600	-
scaffold_1	83524763	83524963	supt16h	600	-
scaffold_1	83580860	83581060	chd8	600	-
scaffold_1	83603313	83603513	tox4	600	+
scaffold_1	83603546	83603746	rab2b	600	-
scaffold_1	83630076	83630276	mettl3	600	-
scaffold_1	84228564	84228764	dad1	600	-
scaffold_1	84235564	84235764	abhd4	600	+
scaffold_1	84587723	84587923	unnamed	600	-
scaffold_1	84751535	84751735	gkap1	600	+
scaffold_1	84771136	84771336	ubqln1	600	+
scaffold_1	84798459	84798659	c9orf103	600	-
scaffold_1	84810899	84811099	frmd3	600	+
scaffold_1	84957860	84958060	hnrnpk	600	-
scaffold_1	84958594	84958794	rmi1	600	+
scaffold_1	85468350	85468550	zfhx2	600	+
scaffold_1	85511964	85512164	dhrs4	600	+
scaffold_1	85617189	85617389	mrpl52	600	+
scaffold_1	85675863	85676063	lrp10	600	+
scaffold_1	85688958	85689158	rem2	600	+
scaffold_1	85711030	85711230	rbm23	600	-
scaffold_1	8572402	8572602	depdc1b	600	-
scaffold_1	85726324	85726524	prmt5	600	-
scaffold_1	85742816	85743016	haus4	600	-
scaffold_1	85791434	85791634	psmb5	600	-
scaffold_1	85850913	85851113	ngdn	600	-
scaffold_1	85961021	85961221	cmtm5	600	-
scaffold_1	85963939	85964139	efs	600	+
scaffold_1	85994416	85994616	pabpn1	600	-
scaffold_1	86018764	86018964	bcl2l2	600	-
scaffold_1	86055253	86055453	homez	600	+
scaffold_1	86121153	86121353	slc7a8	600	+
scaffold_1	86202828	86203028	pck2	600	+
scaffold_1	86234321	86234521	dcaf11	600	+
scaffold_1	86297958	86298158	psme2	600	-
scaffold_1	86298583	86298783	rnf31	600	+
scaffold_1	86337429	86337629	irf9	600	+
scaffold_1	86362676	86362876	rec8	600	+
scaffold_1	86433784	86433984	ipo4	600	-
scaffold_1	86445889	86446089	tm9sf1	600	-
scaffold_1	86453110	86453310	gmpr2	600	+
scaffold_1	86453116	86453316	nedd8	600	-
scaffold_1	8653531	8653731	gpbp1	600	-
scaffold_1	86563326	86563526	rabggta	600	-
scaffold_1	86576981	86577181	unnamed	600	+
scaffold_1	8662361	8662561	mier3	600	+
scaffold_1	86645060	86645260	sptlc1	600	+
scaffold_1	86734455	86734655	ror2	600	+
scaffold_1	8691088	8691288	c5orf35	600	-
scaffold_1	86926216	86926416	nfil3	600	+
scaffold_1	86965646	86965846	auh	600	+
scaffold_1	8751662	8751862	map3k1	600	-
scaffold_1	87741080	87741280	sema4d	600	+
scaffold_1	87834791	87834991	secisbp2	600	-
scaffold_1	87839967	87840167	cks2	600	-
scaffold_1	88091573	88091773	sass6	600	-
scaffold_1	88566064	88566264	c9orf21	600	-
scaffold_1	89256254	89256454	spin1	600	-
scaffold_1	89417092	89417292	cdc14b	600	+
scaffold_1	89460409	89460609	habp4	600	-
scaffold_1	89482052	89482252	znf367	600	+
scaffold_1	89507400	89507600	slc35d2	600	+
scaffold_1	89686724	89686924	c9orf102	600	-
scaffold_1	89817556	89817756	ptch1	600	+
scaffold_1	89936794	89936994	fancc	600	+
scaffold_1	90231909	90232109	c9orf3	600	-
scaffold_1	90259858	90260058	fbp1	600	+
scaffold_1	90318674	90318874	ctsl2	600	-
scaffold_1	90418608	90418808	dapk1	600	-
scaffold_1	90559879	90560079	gas1	600	+
scaffold_1	9057790	9057990	il6st	600	+
scaffold_1	90733543	90733743	zcchc6	600	+
scaffold_1	90794804	90795004	isca1	600	-
scaffold_1	90903232	90903432	golm1	600	+
scaffold_1	90969476	90969676	naa35	600	-
scaffold_1	90976763	90976963	agtpbp1	600	+
scaffold_1	91289594	91289794	ntrk2	600	-
scaffold_1	9142237	9142437	ddx4	600	-
scaffold_1	91558454	91558654	tle1	600	+
scaffold_1	92022349	92022549	tle4	600	-
scaffold_1	92455051	92455251	psat1	600	-
scaffold_1	9247291	9247491	slc38a9	600	+
scaffold_1	92488426	92488626	cep78	600	-
scaffold_1	92515032	92515232	gnaq	600	+
scaffold_1	92619851	92620051	gna14	600	+
scaffold_1	92805335	92805535	vps13a	600	-
scaffold_1	9301918	9302118	ppap2a	600	+
scaffold_1	93069625	93069825	gcnt1	600	-
scaffold_1	93119358	93119558	rfk	600	+
scaffold_1	93374299	93374499	pcsk5	600	-
scaffold_1	93539768	93539968	c9orf95	600	+
scaffold_1	93559137	93559337	c9orf41	600	+
scaffold_1	9421917	9422117	skiv2l2	600	-
scaffold_1	9421956	9422156	dhx29	600	+
scaffold_1	9452569	9452769	ccno	600	+
scaffold_1	94603361	94603561	c9orf85	600	-
scaffold_1	94603529	94603729	fam108b1	600	+
scaffold_1	94684797	94684997	tmem2	600	+
scaffold_1	95193707	95193907	klf9	600	+
scaffold_1	95268853	95269053	smc5	600	-
scaffold_1	95336661	95336861	mamdc2	600	-
scaffold_1	95407031	95407231	ptar1	600	+
scaffold_1	95444906	95445106	apba1	600	+
scaffold_1	95580029	95580229	fam189a2	600	-
scaffold_1	95636430	95636630	tjp2	600	-
scaffold_1	95811630	95811830	pip5k1b	600	-
scaffold_1	9581588	9581788	gpx8	600	-
scaffold_1	96043606	96043806	cbwd2	600	-
scaffold_1	96173033	96173233	kank1	600	+
scaffold_1	96303806	96304006	dmrt1	600	+
scaffold_1	96370914	96371114	dmrt3	600	+
scaffold_1	96490923	96491123	dmrt2	600	+
scaffold_1	9662341	9662541	esm1	600	-
scaffold_1	96749248	96749448	smarca2	600	+
scaffold_1	9693708	9693908	gzma	600	-
scaffold_1	9694355	9694555	cspg4	600	+
scaffold_1	97042697	97042897	kiaa0020	600	-
scaffold_1	97309554	97309754	rfx3	600	-
scaffold_1	97589271	97589471	glis3	600	-
scaffold_1	97709206	97709406	cdc37l1	600	+
scaffold_1	97709239	97709439	c9orf68	600	-
scaffold_1	97734771	97734971	ak3	600	-
scaffold_1	97748362	97748562	rcl1	600	+
scaffold_1	97813994	97814194	jak2	600	+
scaffold_1	97914188	97914388	unnamed	600	-
scaffold_1	97963532	97963732	c9orf46	600	-
scaffold_1	98045950	98046150	kiaa1432	600	+
scaffold_1	98126820	98127020	ermp1	600	-
scaffold_1	98150689	98150889	fxn	600	-
scaffold_1	98175013	98175213	kiaa2026	600	-
scaffold_1	98192321	98192521	uhrf2	600	+
scaffold_1	98280983	98281183	gldc	600	-
scaffold_1	98308386	98308586	kdm4c	600	+
scaffold_10	10621502	10621702	c20orf111	600	-
scaffold_10	10666703	10666903	fitm2	600	-
scaffold_10	10811725	10811925	ttpal	600	+
scaffold_10	10830189	10830389	serinc3	600	-
scaffold_10	11096474	11096674	stau1	600	-
scaffold_10	11129752	11129952	cse1l	600	-
scaffold_10	11179711	11179911	arfgef2	600	-
scaffold_10	11447981	11448181	plekhm1	600	-
scaffold_10	11946601	11946801	zmynd8	600	-
scaffold_10	11978940	11979140	ncoa3	600	+
scaffold_10	12174650	12174850	sulf2	600	-
scaffold_10	1239440	1239640	wdr45l	600	-
scaffold_10	12557126	12557326	b4galt6	600	-
scaffold_10	12603579	12603779	slc9a8	600	+
scaffold_10	12671328	12671528	tmem189	600	+
scaffold_10	12701479	12701679	ube2v1	600	+
scaffold_10	1280643	1280843	rab40c	600	-
scaffold_10	12980457	12980657	snai1	600	-
scaffold_10	13002035	13002235	rnf114	600	-
scaffold_10	13008356	13008556	spata2	600	+
scaffold_10	13109244	13109444	cebpb	600	+
scaffold_10	13266877	13267077	ptpn1	600	+
scaffold_10	13381757	13381957	fam65c	600	-
scaffold_10	13451237	13451437	bcas4	600	+
scaffold_10	13511735	13511935	adnp	600	-
scaffold_10	13529026	13529226	dpm1	600	-
scaffold_10	13911700	13911900	sall4	600	-
scaffold_10	13989928	13990128	stxbp4	600	+
scaffold_10	15222667	15222867	nog	600	+
scaffold_10	1541243	1541443	shisa6	600	+
scaffold_10	15497948	15498148	tk1	600	+
scaffold_10	15515174	15515374	syngr2	600	-
scaffold_10	15553158	15553358	cbx2	600	-
scaffold_10	15598583	15598783	lrrc45	600	-
scaffold_10	15647484	15647684	aspscr1	600	-
scaffold_10	15652217	15652417	notum	600	+
scaffold_10	15971247	15971447	baiap2	600	-
scaffold_10	16025941	16026141	chmp6	600	-
scaffold_10	16225407	16225607	rptor	600	-
scaffold_10	16266106	16266306	nptx1	600	+
scaffold_10	16390366	16390566	endov	600	-
scaffold_10	16417905	16418105	lig3	600	-
scaffold_10	16479032	16479232	sgsh	600	+
scaffold_10	16479095	16479295	slc26a11	600	-
scaffold_10	17058512	17058712	utp18	600	-
scaffold_10	17058547	17058747	mbtd1	600	+
scaffold_10	17116762	17116962	trappc5	600	+
scaffold_10	17126063	17126263	csnk1d	600	+
scaffold_10	17241093	17241293	gaa	600	-
scaffold_10	17958050	17958250	cant1	600	-
scaffold_10	18143948	18144148	ubtf	600	+
scaffold_10	18162404	18162604	atxn7l3	600	+
scaffold_10	18188749	18188949	tmub2	600	-
scaffold_10	18216042	18216242	c17orf53	600	-
scaffold_10	18231387	18231587	hdac5	600	+
scaffold_10	18286012	18286212	g6pc3.1	600	-
scaffold_10	18308456	18308656	lsm12	600	+
scaffold_10	18655589	18655789	tmem101	600	-
scaffold_10	18670052	18670252	ccdc43	600	-
scaffold_10	18670135	18670335	dbf4b	600	+
scaffold_10	18792648	18792848	ccdc103	600	+
scaffold_10	18792984	18793184	eftud2	600	-
scaffold_10	18953706	18953906	dcakd	600	-
scaffold_10	18953727	18953927	psmd11	600	+
scaffold_10	19032496	19032696	myo1d	600	-
scaffold_10	19211630	19211830	hexim1	600	-
scaffold_10	19317341	19317541	nmt2	600	-
scaffold_10	19329724	19329924	cdc27	600	+
scaffold_10	19449830	19450030	mapt	600	-
scaffold_10	19512980	19513180	ddx42	600	-
scaffold_10	19528848	19529048	znf451	600	+
scaffold_10	19529144	19529344	ccdc47	600	-
scaffold_10	19567126	19567326	strada	600	+
scaffold_10	19584440	19584640	unnamed	600	+
scaffold_10	19626608	19626808	limd2	600	-
scaffold_10	20017732	20017932	cyb561	600	-
scaffold_10	20223290	20223490	dcaf7	600	+
scaffold_10	20902428	20902628	smarcd2	600	+
scaffold_10	20925856	20926056	psmc5	600	-
scaffold_10	21086746	21086946	arf1	600	-
scaffold_10	21096063	21096263	nsf	600	+
scaffold_10	21156978	21157178	wnt9b	600	+
scaffold_10	21194441	21194641	gosr2	600	+
scaffold_10	21300258	21300458	mettl2b	600	+
scaffold_10	21325674	21325874	tlk2	600	+
scaffold_10	21372997	21373197	unnamed	600	-
scaffold_10	21373282	21373482	tfb1m	600	+
scaffold_10	21495005	21495205	itga3	600	-
scaffold_10	21671215	21671415	kat7	600	-
scaffold_10	21697598	21697798	slc35b1	600	+
scaffold_10	21746594	21746794	spop	600	+
scaffold_10	2194504	2194704	map2k4	600	-
scaffold_10	22153228	22153428	phb	600	+
scaffold_10	22169273	22169473	znf652	600	+
scaffold_10	22541831	22542031	znf281	600	-
scaffold_10	22869556	22869756	dido1	600	+
scaffold_10	22995769	22995969	ppdpf	600	+
scaffold_10	23111687	23111887	pcmtd2	600	-
scaffold_10	23331398	23331598	mapre1	600	-
scaffold_10	23340048	23340248	c20orf112	600	+
scaffold_10	23400170	23400370	asxl1	600	-
scaffold_10	23416224	23416424	kif3b	600	-
scaffold_10	23609634	23609834	cntnap1	600	+
scaffold_10	2374801	2375001	znf684	600	+
scaffold_10	23998512	23998712	vps25	600	+
scaffold_10	24221259	24221459	unnamed	600	-
scaffold_10	24221286	24221486	cntd1	600	+
scaffold_10	24275458	24275658	becn1	600	-
scaffold_10	24275697	24275897	elac2	600	+
scaffold_10	24337420	24337620	psme3	600	+
scaffold_10	2447537	2447737	tob1	600	-
scaffold_10	24607084	24607284	rpl27	600	+
scaffold_10	24766109	24766309	tmc6	600	-
scaffold_10	2477156	2477356	ankrd40	600	-
scaffold_10	2482254	2482454	luc7l3	600	+
scaffold_10	25122609	25122809	dhx8	600	+
scaffold_10	25739175	25739375	ncoa5	600	+
scaffold_10	25944662	25944862	znf335	600	+
scaffold_10	26020358	26020558	pcif1	600	-
scaffold_10	26067820	26068020	ctsa	600	-
scaffold_10	26086584	26086784	zswim1	600	-
scaffold_10	26092759	26092959	zswim3	600	-
scaffold_10	26100498	26100698	acot8	600	+
scaffold_10	26111854	26112054	snx21	600	-
scaffold_10	26173260	26173460	unnamed	600	+
scaffold_10	26191507	26191707	ube2c	600	-
scaffold_10	26232539	26232739	nbr1	600	-
scaffold_10	26232546	26232746	brca1	600	+
scaffold_10	26459528	26459728	rundc1	600	+
scaffold_10	26512185	26512385	dnttip1	600	-
scaffold_10	26687903	26688103	fzd2	600	-
scaffold_10	26846741	26846941	fam171a2	600	+
scaffold_10	26894434	26894634	grn	600	-
scaffold_10	26953754	26953954	slc25a39	600	+
scaffold_10	27086871	27087071	ybx1	600	-
scaffold_10	27184651	27184851	ccdc30	600	-
scaffold_10	27184886	27185086	utp3	600	+
scaffold_10	27207992	27208192	ppcs	600	-
scaffold_10	27208079	27208279	zmynd12	600	+
scaffold_10	27248994	27249194	rimkla	600	-
scaffold_10	27258263	27258463	foxj3	600	+
scaffold_10	27339817	27340017	efhd2	600	-
scaffold_10	27378293	27378493	tmem51	600	-
scaffold_10	27476855	27477055	slc35c2	600	-
scaffold_10	27517487	27517687	elmo1	600	-
scaffold_10	27524515	27524715	snrpb	600	+
scaffold_10	27558042	27558242	ccndbp1	600	+
scaffold_10	28145221	28145421	sdc4	600	+
scaffold_10	28459103	28459303	pabpc1l	600	-
scaffold_10	28473443	28473643	ywhab	600	-
scaffold_10	28729141	28729341	snf8	600	+
scaffold_10	28747189	28747389	ube2z	600	-
scaffold_10	28773950	28774150	calcoco2	600	-
scaffold_10	28882485	28882685	hoxb9	600	+
scaffold_10	28892595	28892795	hoxb8	600	+
scaffold_10	28914597	28914797	hoxb6	600	+
scaffold_10	28919201	28919401	hoxb5	600	+
scaffold_10	28933596	28933796	hoxb4	600	+
scaffold_10	28953118	28953318	hoxb3	600	+
scaffold_10	28962200	28962400	hoxb2	600	+
scaffold_10	28982505	28982705	hoxb1	600	+
scaffold_10	29238761	29238961	snx11	600	-
scaffold_10	29249280	29249480	cbx1	600	+
scaffold_10	29270134	29270334	nfe2l1	600	-
scaffold_10	29270481	29270681	copz2	600	+
scaffold_10	29311240	29311440	cdk5rap3	600	-
scaffold_10	29349913	29350113	pnpo	600	-
scaffold_10	29350115	29350315	unnamed	600	+
scaffold_10	29370290	29370490	sp2	600	-
scaffold_10	2946192	2946392	hexdc	600	+
scaffold_10	2946300	2946500	c17orf101	600	-
scaffold_10	29550401	29550601	pcgf2	600	+
scaffold_10	29597377	29597577	mllt6	600	-
scaffold_10	2967848	2968048	narf	600	+
scaffold_10	29790582	29790782	srcin1	600	+
scaffold_10	29935765	29935965	arhgap23	600	-
scaffold_10	29972192	29972392	socs7	600	-
scaffold_10	30022708	30022908	mrpl45	600	-
scaffold_10	30046736	30046936	npepps	600	+
scaffold_10	30096818	30097018	kpnb1	600	+
scaffold_10	30150078	30150278	psmb3	600	+
scaffold_10	30167469	30167669	pip4k2a	600	-
scaffold_10	30172174	30172374	cwc25	600	+
scaffold_10	30199096	30199296	rbm34	600	-
scaffold_10	30241066	30241266	c17orf98	600	-
scaffold_10	30249579	30249779	rpl23	600	-
scaffold_10	30280701	30280901	lasp1	600	+
scaffold_10	30457638	30457838	arl5c	600	-
scaffold_10	30539377	30539577	rpl19	600	+
scaffold_10	30697322	30697522	fbxl20	600	-
scaffold_10	30738709	30738909	cdk12	600	+
scaffold_10	30994210	30994410	pgap3	600	-
scaffold_10	31015504	31015704	erbb2	600	+
scaffold_10	31106808	31107008	c17orf37	600	+
scaffold_10	31491893	31492093	psmd3	600	+
scaffold_10	31834830	31835030	nr1d1	600	-
scaffold_10	31854649	31854849	msl1	600	+
scaffold_10	31876053	31876253	casc3	600	+
scaffold_10	31919090	31919290	rapgefl1	600	+
scaffold_10	31976496	31976696	wipf2	600	+
scaffold_10	31996274	31996474	cdc6	600	+
scaffold_10	32067599	32067799	rara	600	+
scaffold_10	32150408	32150608	val	600	-
scaffold_10	32248112	32248312	top2a	600	-
scaffold_10	32584789	32584989	smarce1	600	-
scaffold_10	33320412	33320612	terf2ip	600	-
scaffold_10	33355217	33355417	eif1	600	+
scaffold_10	33533207	33533407	jup	600	-
scaffold_10	33601096	33601296	nt5c3l	600	-
scaffold_10	33615063	33615263	klhl11	600	-
scaffold_10	33663537	33663737	acly	600	-
scaffold_10	33680951	33681151	ttc25	600	+
scaffold_10	33698505	33698705	cnp	600	+
scaffold_10	33739083	33739283	dnajc7	600	-
scaffold_10	33740958	33741158	nkiras2	600	+
scaffold_10	33955985	33956185	kat2a	600	-
scaffold_10	34369490	34369690	atp6v0a1	600	-
scaffold_10	34565304	34565504	stat5b	600	+
scaffold_10	34804559	34804759	rae1	600	+
scaffold_10	35378022	35378222	tfap2c	600	-
scaffold_10	35501565	35501765	aurka	600	+
scaffold_10	35501723	35501923	cstf1	600	-
scaffold_10	35547973	35548173	mlx	600	-
scaffold_10	35562584	35562784	coq10b	600	-
scaffold_10	35585303	35585503	coasy	600	-
scaffold_10	3563402	3563602	mfsd11	600	-
scaffold_10	3569595	3569795	srsf2	600	+
scaffold_10	3578590	3578790	mettl23	600	-
scaffold_10	3578807	3579007	jmjd6	600	+
scaffold_10	36564486	36564686	pfdn4	600	-
scaffold_10	37306024	37306224	taf4	600	-
scaffold_10	37310026	37310226	lsm14b	600	+
scaffold_10	37330112	37330312	psma7	600	-
scaffold_10	37330371	37330571	ss18l1	600	+
scaffold_10	37344886	37345086	gtpbp5	600	+
scaffold_10	37367782	37367982	hrh3	600	-
scaffold_10	37576065	37576265	lama5	600	-
scaffold_10	37659723	37659923	rps21	600	-
scaffold_10	393134	393334	fam18b1	600	-
scaffold_10	3983026	3983226	fam100b	600	-
scaffold_10	3994184	3994384	rnf157	600	+
scaffold_10	4074173	4074373	exoc7	600	+
scaffold_10	4116254	4116454	srp68	600	+
scaffold_10	4183862	4184062	ten1	600	-
scaffold_10	4184019	4184219	acox1	600	+
scaffold_10	4200873	4201073	fbf1	600	+
scaffold_10	4288632	4288832	h3f3b	600	+
scaffold_10	4289242	4289442	unk	600	-
scaffold_10	4314444	4314644	galk1	600	+
scaffold_10	4395156	4395356	sap30bp	600	-
scaffold_10	4526958	4527158	llgl2	600	-
scaffold_10	4555218	4555418	caskin2	600	+
scaffold_10	4615286	4615486	kiaa0195	600	-
scaffold_10	4620591	4620791	grb2	600	+
scaffold_10	4670377	4670577	hn1	600	-
scaffold_10	4681733	4681933	sumo2	600	-
scaffold_10	4709550	4709750	gga3	600	-
scaffold_10	4709569	4709769	mrps7	600	+
scaffold_10	4769276	4769476	kctd2	600	-
scaffold_10	4769480	4769680	atp5h	600	+
scaffold_10	4806222	4806422	c17orf28	600	+
scaffold_10	4970992	4971192	fdxr	600	+
scaffold_10	5054307	5054507	nat9	600	+
scaffold_10	5054382	5054582	tmem104	600	-
scaffold_10	5119456	5119656	slc9a3r1	600	-
scaffold_10	5140418	5140618	rab37	600	-
scaffold_10	5158676	5158876	xylt2	600	+
scaffold_10	5178630	5178830	mrpl27	0	-
scaffold_10	5192189	5192389	lrrc59	600	-
scaffold_10	5202908	5203108	acsf2	600	+
scaffold_10	5436572	5436772	spata20	600	-
scaffold_10	5481476	5481676	mycbpap	600	-
scaffold_10	5521245	5521445	ndrg4	600	+
scaffold_10	561023	561223	wdr16	600	-
scaffold_10	5659219	5659419	mmp24	600	-
scaffold_10	5673933	5674133	mtss1.2	600	+
scaffold_10	5859889	5860089	acss2.1	600	+
scaffold_10	588543	588743	stx8	600	+
scaffold_10	6016554	6016754	trpc4ap	600	-
scaffold_10	6016688	6016888	c8orf40	600	+
scaffold_10	6028609	6028809	edem2	600	-
scaffold_10	6068240	6068440	phf20	600	-
scaffold_10	6188897	6189097	rbm39	600	+
scaffold_10	6211346	6211546	nfs1	600	+
scaffold_10	6232079	6232279	rbm12	600	+
scaffold_10	6232079	6232279	slc25a19	600	+
scaffold_10	6364552	6364752	unnamed	600	+
scaffold_10	6488551	6488751	ergic3	600	-
scaffold_10	6494758	6494958	unnamed	600	+
scaffold_10	6570014	6570214	samhd1	600	-
scaffold_10	6634970	6635170	rbl1	600	-
scaffold_10	6702432	6702632	chd6	600	-
scaffold_10	6767622	6767822	ralgapb	600	-
scaffold_10	7097700	7097900	snta1	600	-
scaffold_10	7104705	7104905	pigt	600	+
scaffold_10	7410853	7411053	uqcc	600	+
scaffold_10	7444	7644	rhot1	600	+
scaffold_10	7712160	7712360	e2f1	600	-
scaffold_10	7729217	7729417	pxmp4	600	-
scaffold_10	7729539	7729739	znf341	600	+
scaffold_10	7758092	7758292	chmp4b	600	+
scaffold_10	78725	78925	cox10	600	+
scaffold_10	8043789	8043989	eif2s2	600	-
scaffold_10	8153867	8154067	ahcy	600	-
scaffold_10	8158359	8158559	itch	600	+
scaffold_10	8195145	8195345	dynlrb1	600	+
scaffold_10	8202934	8203134	map1lc3a	600	+
scaffold_10	8232932	8233132	pigu	600	-
scaffold_10	8272046	8272246	tp53inp2	600	+
scaffold_10	8313365	8313565	ncoa6	600	-
scaffold_10	8333516	8333716	ggt7	600	-
scaffold_10	8342113	8342313	c20orf24	600	-
scaffold_10	8432477	8432677	top1.1	600	+
scaffold_10	8561342	8561542	mafb	600	+
scaffold_10	8996434	8996634	dhx35	600	-
scaffold_10	9009080	9009280	fam83d	600	-
scaffold_10	9034176	9034376	ppp1r16b	600	-
scaffold_10	9059029	9059229	actr5	600	-
scaffold_10	9410978	9411178	mybl2	600	-
scaffold_10	9411899	9412099	unnamed	600	+
scaffold_10	9428183	9428383	ift52	600	-
scaffold_10	9480739	9480939	srsf6	600	-
scaffold_10	9490341	9490541	epb41l1	600	+
scaffold_10	9552086	9552286	c20orf4	600	+
scaffold_10	9807392	9807592	rpn2	600	+
scaffold_10	9830514	9830714	manbal	600	+
scaffold_10	9847665	9847865	src	600	+
scaffold_10	9933105	9933305	vstm2l	600	+
scaffold_10	9969174	9969374	tti1	600	-
scaffold_10	9969184	9969384	rprd1a	600	+
scaffold_2	100544905	100545105	bcam	600	-
scaffold_2	100612334	100612534	pvrl2	600	+
scaffold_2	100657413	100657613	tomm40	600	+
scaffold_2	101822310	101822510	c19orf63	600	-
scaffold_2	101905028	101905228	unnamed	600	+
scaffold_2	101929362	101929562	nosip	600	-
scaffold_2	102045817	102046017	hist1h2bm	600	-
scaffold_2	102184967	102185167	ccna1	600	+
scaffold_2	102360840	102361040	smad9	600	-
scaffold_2	102401354	102401554	alg5	600	-
scaffold_2	102401473	102401673	exosc8	600	+
scaffold_2	102459551	102459751	fam48a	600	-
scaffold_2	103068133	103068333	fgf9	600	-
scaffold_2	103205772	103205972	spg20	600	+
scaffold_2	103231873	103232073	ccdc169	600	+
scaffold_2	103621773	103621973	mab21l1	600	+
scaffold_2	103999835	104000035	kiaa1456	600	+
scaffold_2	104023663	104023863	rfc3	600	-
scaffold_2	104231244	104231444	kl	0	-
scaffold_2	104331442	104331642	pds5b	600	-
scaffold_2	104343216	104343416	n4bp2l2	600	+
scaffold_2	104354703	104354903	n4bp2l1	600	+
scaffold_2	104402925	104403125	unnamed	600	+
scaffold_2	104536245	104536445	fry	600	-
scaffold_2	105127685	105127885	b3galtl	600	-
scaffold_2	105160956	105161156	hsph1	600	+
scaffold_2	105254123	105254323	c13orf26	600	-
scaffold_2	105322068	105322268	uspl1	600	-
scaffold_2	105346407	105346607	hmgb1	600	+
scaffold_2	105407051	105407251	katnal1	600	+
scaffold_2	10555265	10555465	ptp4a2	600	-
scaffold_2	105600293	105600493	ubl3	600	+
scaffold_2	105680324	105680524	slc7a1	600	+
scaffold_2	1060180	1060380	wasf2	600	-
scaffold_2	10603061	10603261	ccdc28b	600	-
scaffold_2	106064471	106064671	flt1	600	+
scaffold_2	10625730	10625930	txlna	600	-
scaffold_2	106292088	106292288	cdx2	600	+
scaffold_2	106463050	106463250	polr1d.1	600	-
scaffold_2	106483339	106483539	lnx2	600	+
scaffold_2	10648788	10648988	kpna6	600	-
scaffold_2	106632584	106632784	gtf3a	600	-
scaffold_2	106704261	106704461	rasl11a	600	-
scaffold_2	106715224	106715424	rpl21	600	-
scaffold_2	106718382	106718582	mtif3	600	+
scaffold_2	106729826	106730026	usp12	600	+
scaffold_2	10674793	10674993	tmem39b	600	-
scaffold_2	106834361	106834561	unnamed	600	+
scaffold_2	106892763	106892963	wasf3	600	-
scaffold_2	10694889	10695089	khdrbs1	600	-
scaffold_2	106991117	106991317	cdk8	600	-
scaffold_2	107052095	107052295	atp8a2	600	+
scaffold_2	10705215	10705415	tmem234	600	-
scaffold_2	10705479	10705679	eif3i	600	+
scaffold_2	107525305	107525505	nupl1	600	-
scaffold_2	10784032	10784232	hdac1	600	+
scaffold_2	10784130	10784330	tor2a	600	-
scaffold_2	108030324	108030524	spata13	600	+
scaffold_2	10803322	10803522	marcksl1	600	-
scaffold_2	108100529	108100729	mipep	600	+
scaffold_2	108216336	108216536	tnfrsf19	600	-
scaffold_2	10851742	10851942	bsdc1	600	-
scaffold_2	108655893	108656093	zdhhc20	600	+
scaffold_2	108688398	108688598	ska3	600	+
scaffold_2	108704118	108704318	sap18	600	-
scaffold_2	108719819	108720019	lats2	600	+
scaffold_2	10874180	10874380	mrps15	600	+
scaffold_2	10888337	10888537	oscp1	600	+
scaffold_2	109022281	109022481	xpo4	600	+
scaffold_2	109095599	109095799	n6amt2	600	+
scaffold_2	109146371	109146571	ift88	600	-
scaffold_2	109247772	109247972	gjb2	600	+
scaffold_2	10927196	10927396	stk40	600	+
scaffold_2	109371014	109371214	zmym2	600	-
scaffold_2	109390847	109391047	pspc1	600	+
scaffold_2	109469548	109469748	mphosph8	600	-
scaffold_2	109835979	109836179	cenpj	600	+
scaffold_2	110000941	110001141	arhgap20	600	+
scaffold_2	110109773	110109973	fdx1	600	-
scaffold_2	110140501	110140701	rdx	600	+
scaffold_2	110292313	110292513	arl6	600	-
scaffold_2	11090263	11090463	nfyc	600	+
scaffold_2	111328965	111329165	arl13b	600	-
scaffold_2	111337634	111337834	pros1	600	+
scaffold_2	11167170	11167370	kcnq4	600	+
scaffold_2	112002862	112003062	c3orf38	600	-
scaffold_2	112034475	112034675	znf654	600	-
scaffold_2	112329758	112329958	chmp2b	600	-
scaffold_2	11261307	11261507	smap2	600	-
scaffold_2	114074128	114074328	gbe1	600	+
scaffold_2	1150731	1150931	ahdc1	600	-
scaffold_2	116039880	116040080	abcc13	600	-
scaffold_2	116130744	116130944	mina	600	-
scaffold_2	116155055	116155255	cpox	600	-
scaffold_2	116196759	116196959	c21orf91	600	-
scaffold_2	117113695	117113895	usp25	600	+
scaffold_2	117763101	117763301	cxadr	600	-
scaffold_2	117818942	117819142	btg3	600	-
scaffold_2	117958608	117958808	ddx10	600	-
scaffold_2	118035165	118035365	kdelc2	600	+
scaffold_2	118059497	118059697	c11orf65	600	+
scaffold_2	118138791	118138991	atm	600	-
scaffold_2	118141358	118141558	npat	600	+
scaffold_2	118172232	118172432	acat1	600	-
scaffold_2	118222481	118222681	cul5	600	-
scaffold_2	118360296	118360496	elmod1	600	-
scaffold_2	118370589	118370789	alkbh8	600	+
scaffold_2	118416972	118417172	cwf19l2	600	+
scaffold_2	118857336	118857536	aasdhppt	600	-
scaffold_2	118906278	118906478	kiaa1826	600	+
scaffold_2	119159935	119160135	gria4	600	-
scaffold_2	119344371	119344571	pdgfd	600	+
scaffold_2	120248863	120249063	dync2h1	600	-
scaffold_2	120252185	120252385	dcun1d5	600	+
scaffold_2	120504941	120505141	mmp20	600	+
scaffold_2	120686531	120686731	tmem123	600	+
scaffold_2	120765617	120765817	birc2	600	-
scaffold_2	120848878	120849078	yap1	600	-
scaffold_2	121163172	121163372	pgr	600	+
scaffold_2	122867855	122868055	ccdc82	600	+
scaffold_2	123017996	123018196	cwc15	600	-
scaffold_2	123025586	123025786	endod1	600	+
scaffold_2	123105170	123105370	sesn3	600	-
scaffold_2	123172943	123173143	fam76b	600	-
scaffold_2	123424506	123424706	amotl1	600	-
scaffold_2	123690077	123690277	ankrd49	600	-
scaffold_2	123690288	123690488	mre11a	600	+
scaffold_2	124002290	124002490	panx1	600	-
scaffold_2	124115566	124115766	vstm5	600	+
scaffold_2	124147322	124147522	med17	600	-
scaffold_2	124179053	124179253	kiaa1731	600	-
scaffold_2	124196857	124197057	c11orf75	600	+
scaffold_2	124259712	124259912	ccdc67	600	-
scaffold_2	124314131	124314331	slc36a4	600	+
scaffold_2	1249828	1250028	sesn2	600	+
scaffold_2	12515993	12516193	zmpste24	600	-
scaffold_2	125187647	125187847	ncam2	600	+
scaffold_2	12582437	12582637	kdm1a	600	-
scaffold_2	125869390	125869590	dyrk1a	600	-
scaffold_2	125894301	125894501	dscr3	600	+
scaffold_2	125965366	125965566	ttc3	600	-
scaffold_2	125965420	125965620	pigp	600	+
scaffold_2	126004491	126004691	hlcs	600	+
scaffold_2	126290936	126291136	morc3	600	-
scaffold_2	12664129	12664329	luzp1	600	-
scaffold_2	126717341	126717541	dopey2	600	-
scaffold_2	126735990	126736190	cbr3	600	-
scaffold_2	126736327	126736527	setd4	600	+
scaffold_2	12697760	12697960	fam54b	600	-
scaffold_2	1271196	1271396	med18	600	+
scaffold_2	127183391	127183591	runx1	600	+
scaffold_2	127291299	127291499	gart	600	-
scaffold_2	12731055	12731255	rlf	600	-
scaffold_2	127322332	127322532	son	600	+
scaffold_2	127395996	127396196	donson	600	-
scaffold_2	127418814	127419014	itsn1	600	+
scaffold_2	127509021	127509221	atp5o	600	-
scaffold_2	127814741	127814941	mrps6	600	-
scaffold_2	127901385	127901585	dnajc28	600	+
scaffold_2	127908349	127908549	tmem50b	600	+
scaffold_2	127926564	127926764	ifnar1	600	+
scaffold_2	127987016	127987216	ifngr2.1	600	+
scaffold_2	12810438	12810638	ldlrap1	600	-
scaffold_2	128198591	128198791	olig2	600	-
scaffold_2	128349004	128349204	gcfc1	600	+
scaffold_2	128375858	128376058	synj1	600	+
scaffold_2	128441222	128441422	c21orf59	600	+
scaffold_2	12862168	12862368	tmem57	600	-
scaffold_2	128632748	128632948	mis18a	600	+
scaffold_2	128803722	128803922	hunk	600	-
scaffold_2	128845096	128845296	scaf4	600	+
scaffold_2	128911109	128911309	sod1	600	-
scaffold_2	12903830	12904030	tmem50a	600	-
scaffold_2	12918205	12918405	unnamed	600	-
scaffold_2	1297069	1297269	phactr4	600	+
scaffold_2	129872342	129872542	ltn1	600	-
scaffold_2	129876614	129876814	tmem97	600	+
scaffold_2	129892612	129892812	rwdd2b	600	-
scaffold_2	129892699	129892899	usp16	600	+
scaffold_2	129919259	129919459	cct8	600	-
scaffold_2	130012529	130012729	bach1	600	+
scaffold_2	13085499	13085699	runx3	600	+
scaffold_2	131229953	131230153	mrpl39	600	-
scaffold_2	131246960	131247160	jam2	600	+
scaffold_2	131335503	131335703	atp5j	600	-
scaffold_2	131344321	131344521	gabpa	600	+
scaffold_2	131516156	131516356	app	600	-
scaffold_2	13159397	13159597	srrm1	600	+
scaffold_2	131765623	131765823	adamts1	600	-
scaffold_2	131968538	131968738	adamts5	600	-
scaffold_2	13233352	13233552	clic5	600	+
scaffold_2	132954991	132955191	chordc1	600	+
scaffold_2	13298231	13298431	unnamed	600	+
scaffold_2	133471239	133471439	ctsc	600	+
scaffold_2	13378731	13378931	rnf19b	600	+
scaffold_2	133792088	133792288	tmem135	600	-
scaffold_2	133825834	133826034	fzd4	600	+
scaffold_2	133975783	133975983	prss23	600	-
scaffold_2	134086407	134086607	me3	600	+
scaffold_2	134194325	134194525	ccdc81	600	-
scaffold_2	13419736	13419936	hpca	600	-
scaffold_2	134254983	134255183	clns1a	600	-
scaffold_2	134305380	134305580	ints4	600	-
scaffold_2	134329919	134330119	alg8	600	-
scaffold_2	134456191	134456391	gab2	600	-
scaffold_2	13455133	13455333	s100pbp	600	-
scaffold_2	13504907	13505107	kiaa1522	600	-
scaffold_2	135138817	135139017	pcp4	600	-
scaffold_2	135594853	135595053	wrb	600	-
scaffold_2	135595184	135595384	hmgn1	600	+
scaffold_2	135616517	135616717	brwd1	600	+
scaffold_2	135677541	135677741	psmg1	600	+
scaffold_2	13575154	13575354	zbtb8os	600	+
scaffold_2	13575645	13575845	rbbp4	600	-
scaffold_2	135765213	135765413	ets2	600	-
scaffold_2	13595102	13595302	zbtb8a.1	600	-
scaffold_2	13603997	13604197	zbtb8a.2	600	-
scaffold_2	13626523	13626723	ak2	600	-
scaffold_2	13648087	13648287	adc	600	+
scaffold_2	136812923	136813123	prcp	600	-
scaffold_2	136882610	136882810	rab30	600	-
scaffold_2	136903945	136904145	pcf11	600	+
scaffold_2	136927655	136927855	ankrd42	600	+
scaffold_2	13716936	13717136	ndufs5	600	+
scaffold_2	137693283	137693483	crebzf	600	-
scaffold_2	137943890	137944090	picalm.2	600	-
scaffold_2	137980373	137980573	aqp11	600	-
scaffold_2	138110772	138110972	bace2	600	+
scaffold_2	138167475	138167675	fam3b	600	+
scaffold_2	139228603	139228803	ripk4	600	-
scaffold_2	139264573	139264773	prdm15	600	-
scaffold_2	139317632	139317832	c2cd2	600	-
scaffold_2	139451019	139451219	omp	600	-
scaffold_2	139509751	139509951	acer3	600	-
scaffold_2	139561891	139562091	tsku	600	-
scaffold_2	139778533	139778733	c11orf30	600	-
scaffold_2	13978825	13979025	gale	600	+
scaffold_2	13979238	13979438	fuca1	600	-
scaffold_2	13996676	13996876	lypla2	600	-
scaffold_2	14023864	14024064	pithd1	600	-
scaffold_2	14023864	14024064	tceb3	600	-
scaffold_2	14032887	14033087	rpl11	600	-
scaffold_2	14055126	14055326	eef1a1o	600	-
scaffold_2	14066988	14067188	ppt1	600	+
scaffold_2	140694879	140695079	nup98	600	+
scaffold_2	140797599	140797799	znf347	600	-
scaffold_2	140848865	140849065	rps3	600	-
scaffold_2	14096106	14096306	cap1	600	-
scaffold_2	140970463	140970663	fchsd2	600	-
scaffold_2	1410957	1411157	ythdf2	600	-
scaffold_2	141105626	141105826	znf16	600	-
scaffold_2	141105763	141105963	dnajb13	600	+
scaffold_2	1411058	1411258	gmeb1	600	+
scaffold_2	141125128	141125328	ucp2	600	-
scaffold_2	141209063	141209263	ppme1	600	+
scaffold_2	14121725	14121925	mfsd2a	600	-
scaffold_2	141370647	141370847	cdk4	600	+
scaffold_2	14159368	14159568	mycl1	600	+
scaffold_2	14179636	14179836	trit1	600	+
scaffold_2	142177560	142177760	pgm2l1	600	+
scaffold_2	142420182	142420382	ndufc2	600	-
scaffold_2	142444701	142444901	mrpl48	600	-
scaffold_2	142538851	142539051	unnamed	600	-
scaffold_2	142664982	142665182	znf300	600	-
scaffold_2	142675336	142675536	znf205	600	+
scaffold_2	14288447	14288647	pabpc4	600	+
scaffold_2	143189941	143190141	tmem45a	600	-
scaffold_2	14319739	14319939	ppie	600	+
scaffold_2	143238661	143238861	tomm70a	600	+
scaffold_2	143278874	143279074	nit2	600	-
scaffold_2	143322449	143322649	tbc1d23	600	-
scaffold_2	143326389	143326589	c3orf26	600	+
scaffold_2	143797390	143797590	dcbld2	600	-
scaffold_2	14409918	14410118	ypel2	600	+
scaffold_2	144198566	144198766	ildr1	600	+
scaffold_2	144272888	144273088	unnamed	600	+
scaffold_2	14468675	14468875	rpl23a	600	+
scaffold_2	14481566	14481766	dhx40	600	+
scaffold_2	145249907	145250107	phox2a	600	-
scaffold_2	14530486	14530686	cltc	600	+
scaffold_2	1453695	1453895	taf12	600	-
scaffold_2	145709363	145709563	mael	600	-
scaffold_2	145819943	145820143	pou2f1	600	+
scaffold_2	146012469	146012669	creg1	600	-
scaffold_2	146058136	146058336	mpzl1	600	+
scaffold_2	14606319	14606519	ptrh2	600	-
scaffold_2	14606464	14606664	vmp1	600	+
[truncated: 6,104 more rows]

## Sheet: ZyD_H3K4me3
Scaffold	Start	Stop	Name	Score	Strand
scaffold_1	102365578	102365778	cer1	600	-
scaffold_1	119403948	119404148	klb	600	-
scaffold_1	122090533	122090733	admp	600	-
scaffold_1	122115235	122115435	pnhd	600	-
scaffold_1	124566849	124567049	acer1	600	+
scaffold_1	125689509	125689709	lppr3	600	-
scaffold_1	125707362	125707562	cfd	600	-
scaffold_1	126357224	126357424	hmha1	600	-
scaffold_1	129321016	129321216	gdf3	600	+
scaffold_1	137938314	137938514	sec31a	600	+
scaffold_1	144602537	144602737	enoph1	600	-
scaffold_1	152438738	152438938	bmpr1b	600	-
scaffold_1	170149625	170149825	lrat	600	-
scaffold_1	175750927	175751127	hpgd	600	-
scaffold_1	17697716	17697916	gcnt4	600	+
scaffold_1	186817207	186817407	phox2b	600	+
scaffold_1	187046342	187046542	apbb2	600	+
scaffold_1	187328489	187328689	rbm47	600	+
scaffold_1	197445321	197445521	hgfac	600	-
scaffold_1	201629794	201629994	foxi4.1	600	-
scaffold_1	21231276	21231476	ugt3a2	600	-
scaffold_1	25099727	25099927	c6.2	600	+
scaffold_1	25179632	25179832	c7	600	-
scaffold_1	25874976	25875176	c9	600	+
scaffold_1	26563973	26564173	egflam	600	-
scaffold_1	46363391	46363591	kntc1	600	+
scaffold_1	55325396	55325596	ggt1	600	-
scaffold_1	591099	591299	stoml2	600	-
scaffold_1	59249730	59249930	unnamed	600	+
scaffold_1	61711316	61711516	sds	600	-
scaffold_1	62841029	62841229	emid1	600	+
scaffold_1	64039947	64040147	aplnr	600	-
scaffold_1	64779893	64780093	slc12a3.2	600	+
scaffold_1	68066756	68066956	pm20d1	600	-
scaffold_1	70782763	70782963	unnamed	600	+
scaffold_1	73121425	73121625	cept1	600	+
scaffold_1	73684638	73684838	unnamed	600	+
scaffold_1	75842326	75842526	celsr2	600	+
scaffold_1	78844419	78844619	cttnbp2nl	600	-
scaffold_1	85628858	85629058	mmp14	600	+
scaffold_1	88243458	88243658	tdgf1p3	600	+
scaffold_1	88277462	88277662	tdgf1p2	600	+
scaffold_1	91367329	91367529	slc28a3	0	+
scaffold_1	92850857	92851057	foxb2	0	-
scaffold_1	95949100	95949300	foxd4l1.2	600	+
scaffold_1	95966556	95966756	foxd4l1.1	600	-
scaffold_10	1093771	1093971	metrnl	600	-
scaffold_10	1102248	1102448	b3gntl1	600	+
scaffold_10	11775691	11775891	eya2	600	+
scaffold_10	15473184	15473384	dgke	600	+
scaffold_10	15522902	15523102	afmid	0	+
scaffold_10	1817043	1817243	dnah9	600	-
scaffold_10	18979299	18979499	cdk5r1	600	+
scaffold_10	19267435	19267635	plcd3	600	+
scaffold_10	21389815	21390015	crtap	600	-
scaffold_10	21423459	21423659	slc13a3	600	+
scaffold_10	21514645	21514845	dlx3	600	+
scaffold_10	22431267	22431467	spaca5	600	-
scaffold_10	30773959	30774159	gs17	0	-
scaffold_10	32878698	32878898	krt12	600	-
scaffold_10	33328042	33328242	krt	600	-
scaffold_10	33430845	33431045	hap1	600	-
scaffold_10	34772308	34772508	bmp7.1	600	-
scaffold_10	34829778	34829978	rbm38	600	+
scaffold_10	35472079	35472279	cass4	600	-
scaffold_10	37453969	37454169	osbpl2	600	+
scaffold_10	4156304	4156504	evpl	600	+
scaffold_10	6271987	6272187	cpne1	600	+
scaffold_10	6296072	6296272	fer1l4	600	+
scaffold_10	6430977	6431177	st3gal2.2	600	+
scaffold_2	104136077	104136277	stard13	600	+
scaffold_2	111313490	111313690	stx19	600	+
scaffold_2	118232006	118232206	slc35f2	600	+
scaffold_2	120656780	120656980	mmp3	600	+
scaffold_2	12538099	12538299	tmem30b	600	-
scaffold_2	131609437	131609637	cyyr1	600	-
scaffold_2	133016895	133017095	naalad2	600	-
scaffold_2	137837754	137837954	sytl2	600	-
scaffold_2	140829474	140829674	serpinh1	600	+
scaffold_2	146427668	146427868	upk1b	600	-
scaffold_2	17187596	17187796	acy3	600	+
scaffold_2	18424056	18424256	sebox	600	+
scaffold_2	21249547	21249747	upk3b	600	+
scaffold_2	2171574	2171774	nkain1	600	+
scaffold_2	2548178	2548378	manea	600	+
scaffold_2	3532424	3532624	rhbdl2	600	-
scaffold_2	3853914	3854114	cyp4f22	600	-
scaffold_2	3996687	3996887	grhl3	600	+
scaffold_2	4221732	4221932	sh3d21	600	-
scaffold_2	47076067	47076267	tmsb4x	600	-
scaffold_2	53716088	53716288	mid1ip1	600	+
scaffold_2	69613583	69613783	scel	600	-
scaffold_2	76570845	76571045	lpar6	600	-
scaffold_2	7694580	7694780	abhd10	600	-
scaffold_2	78286437	78286637	prph	600	+
scaffold_2	80712738	80712938	slc39a5	600	-
scaffold_2	83144828	83145028	pcdh8.2	600	-
scaffold_2	86740931	86741131	mettl7a	600	+
scaffold_3	10373371	10373571	nkx3-1	600	+
scaffold_3	107885542	107885742	hgf	600	-
scaffold_3	108226102	108226302	cacna2d1	600	-
scaffold_3	112328970	112329170	tmem110l	600	-
scaffold_3	205122	205322	upk3a	600	+
scaffold_3	21305305	21305505	gatm	600	+
scaffold_3	25184309	25184509	mespb	600	-
scaffold_3	25201321	25201521	mesp2	600	+
scaffold_3	25215747	25215947	mespa	600	+
scaffold_3	35532401	35532601	rab27a	600	-
scaffold_3	44788695	44788895	cdx1	600	+
scaffold_3	53232347	53232547	tnni1.2	600	-
scaffold_3	55610091	55610291	sparc	600	-
scaffold_3	55897105	55897305	ckap4	600	-
scaffold_3	5678067	5678267	nodal1	600	-
scaffold_3	5685988	5686188	nodal2	600	-
scaffold_3	59376105	59376305	wnt8a	600	-
scaffold_3	6120449	6120649	unnamed	600	+
scaffold_3	62175930	62176130	atp10b	600	+
scaffold_3	77507114	77507314	slc5a8	600	-
scaffold_3	81286463	81286663	myf5	600	+
scaffold_3	8137071	8137271	bmp1	600	-
scaffold_3	83476427	83476627	kitlg	600	-
scaffold_3	84969404	84969604	angpt4	600	+
scaffold_3	85764418	85764618	hal.1	600	-
scaffold_4	102087839	102088039	tspan1	600	+
scaffold_4	10214601	10214801	mdk	600	+
scaffold_4	10658361	10658561	fgf4	600	-
scaffold_4	107583419	107583619	ttc22	600	-
scaffold_4	110116940	110117140	rgs16	600	+
scaffold_4	111624565	111624765	kifc3	600	-
scaffold_4	125116766	125116966	irak2	600	-
scaffold_4	125650852	125651052	c3orf32	600	+
scaffold_4	130763046	130763246	frmd4b	600	+
scaffold_4	132814865	132815065	magi1	600	+
scaffold_4	136467928	136468128	fam3d	600	+
scaffold_4	136993678	136993878	aldh1l1	600	+
scaffold_4	137524283	137524483	hesx1	600	-
scaffold_4	137756121	137756321	unnamed	600	+
scaffold_4	139810032	139810232	unnamed	600	-
scaffold_4	140003468	140003668	fgd1	600	+
scaffold_4	140323123	140323323	phf8	600	-
scaffold_4	20313769	20313969	syt8	600	+
scaffold_4	20526381	20526581	igf2	600	+
scaffold_4	25020726	25020926	slc38a8	600	+
scaffold_4	27844459	27844659	sipa1	600	-
scaffold_4	38720188	38720388	pdp2	600	-
scaffold_4	39722775	39722975	adamts18	600	+
scaffold_4	41852047	41852247	cdh11	600	-
scaffold_4	44344155	44344355	unnamed	600	-
scaffold_4	47028031	47028231	fam92b	600	-
scaffold_4	51966659	51966859	tat	600	-
scaffold_4	58673180	58673380	eps8l2	600	+
scaffold_4	61601385	61601585	foxa4	600	+
scaffold_4	67227564	67227764	rpl5	600	-
scaffold_4	71414781	71414981	cfh	600	+
scaffold_4	73838479	73838679	pdgfb	600	+
scaffold_4	78712389	78712589	pmm2	600	+
scaffold_4	79997581	79997781	rbfox2	600	-
scaffold_4	80298814	80299014	rab11fip4l	600	+
scaffold_4	83134095	83134295	fam83f	600	+
scaffold_4	87927455	87927655	ctbs	600	+
scaffold_4	94348800	94349000	dnajc6	600	-
scaffold_4	9582071	9582271	uvs.2	600	+
scaffold_4	97410589	97410789	c8b	600	+
scaffold_5	101205712	101205912	hao1	600	+
scaffold_5	101798280	101798480	capn8	600	+
scaffold_5	103488838	103489038	atp12a	600	-
scaffold_5	114159405	114159605	esrrg	600	-
scaffold_5	11678778	11678978	atp13a-like	600	+
scaffold_5	118173073	118173273	mix1	600	-
scaffold_5	118186300	118186500	mixer	600	-
scaffold_5	119241267	119241467	capn13	600	+
scaffold_5	3785983	3786183	kng1	600	-
scaffold_5	48168036	48168236	prdm1	600	+
scaffold_5	52424680	52424880	frk	600	-
scaffold_5	57618877	57619077	rspo3	600	-
scaffold_5	6291656	6291856	tp63	600	-
scaffold_5	65046311	65046511	ezr	600	+
scaffold_5	72091707	72091907	t2	600	+
scaffold_5	82212680	82212880	akap12	0	+
scaffold_5b	3195462	3195662	cyp2a13	600	-
scaffold_5b	3195726	3195926	unnamed	600	+
scaffold_6	10510272	10510472	enpp2	600	+
scaffold_6	108166761	108166961	agr2	600	+
scaffold_6	108720046	108720246	meox2	0	+
scaffold_6	113325932	113326132	hepacam2	600	-
scaffold_6	119475646	119475846	kiaa1217	600	+
scaffold_6	123120541	123120741	best2	600	+
scaffold_6	123248358	123248558	unnamed	600	-
scaffold_6	126435276	126435476	masp1	600	+
scaffold_6	126435276	126435476	unnamed	600	+
scaffold_6	136347092	136347292	znf527	600	-
scaffold_6	136748171	136748371	sema3f	600	-
scaffold_6	13686725	13686925	pcbp2	600	+
scaffold_6	140496059	140496259	cry-dash	600	+
scaffold_6	18336007	18336207	fzd6	600	-
scaffold_6	24360029	24360229	atp6v0d2	600	-
scaffold_6	25733699	25733899	unnamed	600	+
scaffold_6	33093984	33094184	tox	600	+
scaffold_6	36549831	36550031	prkdc	600	+
scaffold_6	45475606	45475806	twsg1	600	-
scaffold_6	50688676	50688876	darmin	600	-
scaffold_6	50771843	50772043	fam69c	600	-
scaffold_6	58566021	58566221	dsp	600	+
scaffold_6	60189112	60189312	nedd9	600	-
scaffold_6	63790689	63790889	unnamed	600	-
scaffold_6	64060201	64060401	unnamed	600	+
scaffold_6	64817064	64817264	cdh20	600	-
scaffold_6	65301499	65301699	unnamed	600	-
scaffold_6	86652005	86652205	ccdc129	600	+
scaffold_6	87722907	87723107	bmper	600	+
scaffold_6	89532236	89532436	galnt12	600	+
scaffold_6	95658917	95659117	cmtm8	600	-
scaffold_7	100854616	100854816	myos	600	-
scaffold_7	102244985	102245185	cnfn.1	600	-
scaffold_7	103069172	103069372	igf3	600	+
scaffold_7	105857407	105857607	tmem150b	600	-
scaffold_7	107784741	107784941	gprc5c	600	+
scaffold_7	11190723	11190923	sgms1	600	+
scaffold_7	114448349	114448549	rps9	600	+
scaffold_7	114938505	114938705	mob2.2	600	-
scaffold_7	115582889	115583089	unnamed	600	+
scaffold_7	122033576	122033776	unnamed	600	+
scaffold_7	123755822	123756022	unnamed	600	+
scaffold_7	123957229	123957429	ddx19b	600	+
scaffold_7	15007500	15007700	styk1	600	+
scaffold_7	1703433	1703633	smndc1	600	-
scaffold_7	18754897	18755097	unnamed	600	-
scaffold_7	18958031	18958231	gdf2	600	-
scaffold_7	1905500	1905700	rbm20	600	+
scaffold_7	21449828	21450028	ventx3.2	600	+
scaffold_7	21462684	21462884	ventx1.2	600	+
scaffold_7	21472640	21472840	ventx3.1	600	-
scaffold_7	21483106	21483306	ventx2.2	600	+
scaffold_7	21498294	21498494	ventx1.1	600	-
scaffold_7	21510912	21511112	ventx2.1	600	-
scaffold_7	30267105	30267305	pcdh8l	600	-
scaffold_7	32520920	32521120	pank1	600	-
scaffold_7	3511348	3511548	tex261	600	+
scaffold_7	37329883	37330083	slc43a1	600	-
scaffold_7	39557755	39557955	march8	600	+
scaffold_7	41665243	41665443	elovl3	600	+
scaffold_7	43249417	43249617	wnt8b	600	-
scaffold_7	43613239	43613439	nodal	600	+
scaffold_7	50984967	50985167	ca12	600	-
scaffold_7	6225556	6225756	unnamed	600	+
scaffold_7	70923610	70923810	mpzl2	600	+
scaffold_7	71078617	71078817	tmprss4	600	-
scaffold_7	77382554	77382754	trim29	600	-
scaffold_7	86669093	86669293	tmem45b	600	-
scaffold_7	94209078	94209278	plekhg5	600	-
scaffold_7	94452221	94452421	hes8	600	-
scaffold_7	94473426	94473626	esr10	600	+
scaffold_7	94480524	94480724	hes9.1	600	+
scaffold_7	94517833	94518033	hes3.1	600	+
scaffold_7	97507109	97507309	ttc34	600	+
scaffold_7	99081811	99082011	mpv17l	600	-
scaffold_8	105506814	105507014	plekho1	600	-
scaffold_8	105893510	105893710	nr2f5	600	+
scaffold_8	106296416	106296616	arhgef11	600	+
scaffold_8	107699408	107699608	crabp1	600	+
scaffold_8	12896530	12896730	avpr2	600	+
scaffold_8	13219458	13219658	unnamed	600	-
scaffold_8	15955987	15956187	nr6a1	600	+
scaffold_8	16293812	16294012	iqsec2	600	-
scaffold_8	20828660	20828860	znf534	600	-
scaffold_8	24216348	24216548	wnt11b	600	+
scaffold_8	24755020	24755220	gjb1	600	-
scaffold_8	26298194	26298394	cdx4	600	+
scaffold_8	27700864	27701064	unnamed	600	+
scaffold_8	3588225	3588425	c5	600	-
scaffold_8	4106729	4106929	unnamed	600	-
scaffold_8	4157422	4157622	unnamed	600	-
scaffold_8	42316197	42316397	pou4f1.2	600	+
scaffold_8	42721027	42721227	lpar4	600	-
scaffold_8	44207537	44207737	clic1	600	-
scaffold_8	44406423	44406623	ly6g6c	600	-
scaffold_8	47623451	47623651	vgll1	600	+
scaffold_8	47915953	47916153	gpr101	600	-
scaffold_8	48056969	48057169	zic3	600	+
scaffold_8	49541552	49541752	exoc3l2	600	-
scaffold_8	49961441	49961641	degs3	600	+
scaffold_8	50173184	50173384	chst4	600	-
scaffold_8	52763961	52764161	kcnk6	600	-
scaffold_8	55374009	55374209	zfp36	600	+
scaffold_8	62327835	62328035	serpina1	600	-
scaffold_8	64872774	64872974	axl	600	+
scaffold_8	6517051	6517251	hmcn2	600	-
scaffold_8	65831969	65832169	meis3	600	+
scaffold_8	69058959	69059159	cfb	600	-
scaffold_8	69800291	69800491	unnamed	600	+
scaffold_8	78543665	78543865	unnamed	0	+
scaffold_8	83685562	83685762	trappc6b	600	+
scaffold_8	86911476	86911676	nkx2-8	600	+
scaffold_8	8755540	8755740	unnamed	600	+
scaffold_8	9084967	9085167	prickle3	600	+
scaffold_8	94762378	94762578	rhov	600	-
scaffold_8	9704041	9704241	sh2d3c	600	+
scaffold_8	9921064	9921264	znf750	600	+
scaffold_8c	1219545	1219745	vsig8	600	+
scaffold_8c	1503871	1504071	tagln2	600	-
scaffold_8c	2811	3011	creb3l4	600	-
scaffold_8c	4133555	4133755	anxa9	600	-
scaffold_9	18112340	18112540	slc25a12	600	+
scaffold_9	36127853	36128053	slc19a2	600	+
scaffold_9	36145851	36146051	slc19a3	600	-
scaffold_9	47318300	47318500	gbx2.1	600	-
scaffold_9	47324469	47324669	gbx2.2	600	+
scaffold_9	47487314	47487514	iqca1	600	-
scaffold_9	48220811	48221011	ag1	600	+
scaffold_9	49558349	49558549	frzb	600	+
scaffold_9	5265380	5265580	tuba3e	600	-
scaffold_9	65489210	65489410	ntan1	600	+
scaffold_9	77761999	77762199	ntn3	600	+
scaffold_9	77984299	77984499	unnamed	600	+
scaffold_9	83023158	83023358	haghl	600	+
scaffold_9	83023421	83023621	hagh	600	-
scaffold_9	85205460	85205660	unnamed	600	-
scaffold_9	85768174	85768374	ppl	600	+
scaffold_9	86786445	86786645	kremen2	600	-
scaffold_9	86823301	86823501	cldn6.1	600	+
scaffold_9	8684604	8684804	acvr2a	600	+
scaffold_9	91665748	91665948	pla2g7	600	-
scaffold_9	96834322	96834522	msgn1	600	-
scaffold_9	97738969	97739169	prss27	600	-
scaffold_9	97768956	97769156	unnamed	600	-

## Sheet: ND_H3K4me3
Scaffold	Start	Stop	Name	Score	Strand
scaffold_1	105218475	105218675	dmrta1	600	-
scaffold_1	105354823	105355023	cdkn2b	600	+
scaffold_1	110631855	110632055	cep290	600	+
scaffold_1	113405394	113405594	idua	600	-
scaffold_1	114229717	114229917	atp6ap1l	0	-
scaffold_1	116155231	116155431	mcart1	0	+
scaffold_1	11767821	11768021	tcf4	600	-
scaffold_1	118077167	118077367	thap1	600	+
scaffold_1	118951971	118952171	cpamd8	600	-
scaffold_1	119745072	119745272	tmem128	600	+
scaffold_1	119812171	119812371	klf3	600	-
scaffold_1	120690034	120690234	fstl3	600	-
scaffold_1	121104994	121105194	shc2	600	+
scaffold_1	121377415	121377615	znf630	0	-
scaffold_1	124830396	124830596	med11	600	+
scaffold_1	126012641	126012841	arid3a	600	+
scaffold_1	126294077	126294277	gpx4	600	-
scaffold_1	126321783	126321983	polr2e	600	+
scaffold_1	126325558	126325758	unnamed	600	-
scaffold_1	126572809	126573009	cirbp	600	+
scaffold_1	128153058	128153258	tmem221	600	-
scaffold_1	130808877	130809077	ubxn8	600	-
scaffold_1	131482257	131482457	stap2	600	+
scaffold_1	133058169	133058369	c4orf22	600	+
scaffold_1	134124649	134124849	lpl	600	+
scaffold_1	134979528	134979728	unnamed	600	+
scaffold_1	135378796	135378996	tjp3	600	-
scaffold_1	135812662	135812862	tmprss9	600	-
scaffold_1	136125711	136125911	fbn3	600	+
scaffold_1	136652696	136652896	gng7	0	+
scaffold_1	148914549	148914749	tet2	600	-
scaffold_1	156361475	156361675	col25a1.2	600	-
scaffold_1	17475701	17475901	ankdd1b	600	-
scaffold_1	175228264	175228464	hmgb2	600	-
scaffold_1	183824010	183824210	pdgfra	600	-
scaffold_1	183862421	183862621	gsx2	600	-
scaffold_1	184026647	184026847	lnx1	600	+
scaffold_1	18463630	18463830	znf532	600	+
scaffold_1	197556733	197556933	rgs12	600	-
scaffold_1	20091325	20091525	rxfp3	600	+
scaffold_1	203313117	203313317	smyd5	600	-
scaffold_1	204008098	204008298	spef1	600	-
scaffold_1	205845091	205845291	avp	600	+
scaffold_1	24244296	24244496	c5orf28	600	+
scaffold_1	25189197	25189397	rpl37	600	+
scaffold_1	27128737	27128937	ranbp3l	600	+
scaffold_1	28498550	28498750	tmem161b	600	-
scaffold_1	36172405	36172605	rfesd	600	-
scaffold_1	38117212	38117412	znf608	600	+
scaffold_1	46665907	46666107	ogfod2	600	+
scaffold_1	53042937	53043137	comt	600	-
scaffold_1	54233267	54233467	serpind1	600	+
scaffold_1	61299747	61299947	acacb	600	-
scaffold_1	62568282	62568482	med13l	600	-
scaffold_1	62812933	62813133	dtx1	600	-
scaffold_1	63042004	63042204	nipsnap1	600	-
scaffold_1	64092073	64092273	znf219	600	-
scaffold_1	64326191	64326391	tep1	600	+
scaffold_1	66688820	66689020	sft2d2	600	-
scaffold_1	66695557	66695757	c3orf52	600	+
scaffold_1	6702700	6702900	ier3ip1	600	+
scaffold_1	6865185	6865385	eef2.2	600	-
scaffold_1	72000120	72000320	spdef	600	-
scaffold_1	81157984	81158184	lamb3	600	+
scaffold_1	81159220	81159420	g0s2	0	-
scaffold_1	82396030	82396230	ngf	600	+
scaffold_1	83063795	83063995	nfatc4	0	-
scaffold_1	83652743	83652943	sall2	600	-
scaffold_1	86023151	86023351	ppp1r3e	0	+
scaffold_1	88386283	88386483	tdgf1	600	+
scaffold_1	94556725	94556925	gda	0	-
scaffold_1	95928342	95928542	pgm5	600	-
scaffold_1	95983321	95983521	unnamed	600	+
scaffold_1	96939905	96940105	vldlr	600	+
scaffold_10	11546306	11546506	tp53rk	600	-
scaffold_10	11551315	11551515	slc2a10	600	+
scaffold_10	13895933	13896133	atp9a	600	-
scaffold_10	19877355	19877555	tanc2	600	+
scaffold_10	22470142	22470342	mgc89221	0	-
scaffold_10	22481635	22481835	tmem98	600	+
scaffold_10	22911853	22912053	tcfl5	600	+
scaffold_10	23425396	23425596	pofut1	600	-
scaffold_10	24597802	24598002	aarsd1	600	-
scaffold_10	24929460	24929660	cyth2	600	-
scaffold_10	2509827	2510027	znf850	600	-
scaffold_10	26837048	26837248	ubtf.2	0	+
scaffold_10	27534318	27534518	znfx1	600	+
scaffold_10	30438698	30438898	dkkx	600	+
scaffold_10	30841647	30841847	neurod2	600	-
scaffold_10	31093919	31094119	unnamed	600	-
scaffold_10	33204414	33204614	krt19	600	-
scaffold_10	33567755	33567955	fkbp10	600	+
scaffold_10	33568234	33568434	leprel4	600	-
scaffold_10	33976921	33977121	rab5c	600	-
scaffold_10	3473662	3473862	sec14l5	600	-
scaffold_10	3676137	3676337	st6galnac2	600	+
scaffold_10	3757833	3758033	cygb	600	-
scaffold_10	3852863	3853063	ube2o	600	+
scaffold_10	3892163	3892363	sphk1	600	-
scaffold_10	4035472	4035672	foxj1	600	+
scaffold_10	4400356	4400556	recql5	600	+
scaffold_10	4790531	4790731	ict1	600	-
scaffold_10	4802891	4803091	cdr2l	600	-
scaffold_10	5181196	5181396	eme1	600	+
scaffold_10	5756062	5756262	kiaa0889	600	+
scaffold_10	6156769	6156969	arhgap39	600	-
scaffold_10	7142803	7143003	cbfa2t2	600	+
scaffold_10	7533316	7533516	fam83c	600	+
scaffold_10	7576991	7577191	eif6	0	+
scaffold_10	8413604	8413804	plcg1	600	-
scaffold_10	9700504	9700704	tgif2	600	-
scaffold_10	9900863	9901063	ctnnbl1	600	+
scaffold_2	101975136	101975336	pycard	600	-
scaffold_2	102087337	102087537	unnamed	600	-
scaffold_2	102326367	102326567	rfxap	600	+
scaffold_2	103280058	103280258	dclk2	600	+
scaffold_2	104397666	104397866	brca2	600	-
scaffold_2	105298957	105299157	alox5ap	600	-
scaffold_2	107448794	107448994	shisa2	600	-
scaffold_2	107528929	107529129	mtmr6	600	+
scaffold_2	116100956	116101156	hspa13	600	-
scaffold_2	123560911	123561111	unnamed	600	-
scaffold_2	126725602	126725802	cbr1	600	-
scaffold_2	129049738	129049938	tiam1	600	+
scaffold_2	13370586	13370786	rcan3	600	-
scaffold_2	137676471	137676671	tmem126a	600	+
scaffold_2	140068470	140068670	wnt11	600	+
scaffold_2	140443910	140444110	uvrag	600	-
scaffold_2	141202086	141202286	c2cd3	600	-
scaffold_2	141655944	141656144	slco2b1	600	-
scaffold_2	14221170	14221370	unnamed	600	-
scaffold_2	145216470	145216670	inppl1	600	+
scaffold_2	150355909	150356109	tspo	600	+
scaffold_2	16761493	16761693	unc45b	600	+
scaffold_2	1709393	1709593	scmh1	600	-
scaffold_2	22158830	22159030	acot9	600	-
scaffold_2	24108564	24108764	sms	600	+
scaffold_2	26167259	26167459	ttc19	600	-
scaffold_2	26342978	26343178	asb9	600	+
scaffold_2	31641576	31641776	ssh2	600	+
scaffold_2	34296549	34296749	auts2	600	-
scaffold_2	36261312	36261512	clip2	600	-
scaffold_2	38260251	38260451	c1qbp	600	+
scaffold_2	41246122	41246322	nos2	600	-
scaffold_2	47819219	47819419	cxorf22	0	+
scaffold_2	55756910	55757110	efhc2	600	-
scaffold_2	57650949	57651149	st6gal2	600	+
scaffold_2	5872829	5873029	sdc3	600	+
scaffold_2	60464745	60464945	rev1	600	+
scaffold_2	64405782	64405982	fgf14	600	+
scaffold_2	69969005	69969205	kctd12	600	+
scaffold_2	73903160	73903360	elf1	600	-
scaffold_2	74846852	74847052	enox1	600	-
scaffold_2	78037064	78037264	mll2	600	-
scaffold_2	78115089	78115289	dhh	600	-
scaffold_2	81179575	81179775	pmel	600	+
scaffold_2	90102964	90103164	hoxc3	600	-
scaffold_2	90237220	90237420	hoxc5	600	-
scaffold_2	90241878	90242078	hoxc6	600	-
scaffold_2	90284613	90284813	hoxc10	600	-
scaffold_2	90296834	90297034	hoxc11	600	-
scaffold_2	91116363	91116563	amhr2	0	-
scaffold_2	93581137	93581337	trim13	600	+
scaffold_2	94807413	94807613	nhlrc3	600	+
scaffold_3	103901669	103901869	lrrk2	600	+
scaffold_3	104440967	104441167	lamb1	600	+
scaffold_3	10517186	10517386	entpd4	600	+
scaffold_3	10656402	10656602	sfrp1	600	+
scaffold_3	11432509	11432709	pgam2	600	+
scaffold_3	115056238	115056438	copg2	600	+
scaffold_3	11859801	11860001	pax8	600	-
scaffold_3	156293	156493	ttll1	600	-
scaffold_3	1834242	1834442	wee2	600	+
scaffold_3	21713479	21713679	tm6sf1	600	+
scaffold_3	3177087	3177287	kdm5a	600	-
scaffold_3	3177545	3177745	unnamed	600	+
scaffold_3	31991722	31991922	lysmd4	600	+
scaffold_3	34287493	34287693	myo5c	600	-
scaffold_3	35711808	35712008	prtg	600	-
scaffold_3	4234084	4234284	usp18	0	-
scaffold_3	42482070	42482270	ikbip	600	+
scaffold_3	43408486	43408686	slc35a4	600	-
scaffold_3	43809686	43809886	ublcp1	600	-
scaffold_3	44368936	44369136	nipal4	600	-
scaffold_3	4662024	4662224	lrp6	600	-
scaffold_3	4937187	4937387	unnamed	600	-
scaffold_3	49920640	49920840	ccng1	600	-
scaffold_3	50494156	50494356	pcdhgc4	0	+
scaffold_3	54044248	54044448	kcna2	600	-
scaffold_3	5597170	5597370	grk5	600	+
scaffold_3	60402716	60402916	foxi1	600	-
scaffold_3	62829299	62829499	tspan9	600	+
scaffold_3	63748256	63748456	ric8b	600	-
scaffold_3	6547183	6547383	ddhd2	600	+
scaffold_3	71855066	71855266	nkx2-5	600	+
scaffold_3	76247942	76248142	cdhr2	0	-
scaffold_3	78465838	78466038	ascl1	600	-
scaffold_3	8183837	8184037	nudt18	600	+
scaffold_3	82540156	82540356	alx1	600	+
scaffold_3	84984644	84984844	unnamed	600	-
scaffold_3	8679220	8679420	slc18a2	600	+
scaffold_3	91649253	91649453	slc16a7	600	-
scaffold_3	91757738	91757938	lrig3	600	+
scaffold_3	9780220	9780420	ebf2	600	+
scaffold_4	100233538	100233738	akr1a1	600	-
scaffold_4	10059612	10059812	creb3l1	600	+
scaffold_4	101215906	101216106	vwc2l.2	600	+
scaffold_4	102406573	102406773	lrrc41	600	-
scaffold_4	102849016	102849216	hpdl	600	+
scaffold_4	105118428	105118628	slc5a9	600	-
scaffold_4	107511875	107512075	acot11	600	+
scaffold_4	113076074	113076274	wdr59	600	-
scaffold_4	113175814	113176014	pllp	600	-
scaffold_4	114307292	114307492	neto2	600	+
scaffold_4	116450439	116450639	cish	600	-
scaffold_4	11935531	11935731	c11orf66	600	-
scaffold_4	121286947	121287147	frzb2	600	+
scaffold_4	121384406	121384606	wdr6	600	+
scaffold_4	121650948	121651148	pim1	600	-
scaffold_4	12275879	12276079	sigirr	600	-
scaffold_4	123403010	123403210	setd5	600	-
scaffold_4	125319523	125319723	rad18	600	+
scaffold_4	128294808	128295008	unnamed	600	+
scaffold_4	12889992	12890192	pts	600	+
scaffold_4	1313765	1313965	slc6a5	0	+
scaffold_4	136787717	136787917	ccdc37	600	-
scaffold_4	15509333	15509533	accs	600	+
scaffold_4	19753717	19753917	ccdc34	600	+
scaffold_4	19991395	19991595	bbox1	600	-
scaffold_4	20129493	20129693	brsk2	600	+
scaffold_4	21571083	21571283	s1pr1	600	+
scaffold_4	22509217	22509417	sall1	600	-
scaffold_4	24097168	24097368	zdhhc1	600	-
scaffold_4	25711870	25712070	slc7a6	600	-
scaffold_4	26705512	26705712	nfatc3	600	-
scaffold_4	38281707	38281907	kctd15	600	-
scaffold_4	43351980	43352180	aprt	600	-
scaffold_4	43570624	43570824	cdh15	600	+
scaffold_4	44346128	44346328	unnamed	600	+
scaffold_4	46257808	46258008	atp2c2	600	-
scaffold_4	46778247	46778447	zcchc14	600	+
scaffold_4	47364880	47365080	kiaa0182	600	+
scaffold_4	52250909	52251109	spire2	600	-
scaffold_4	52436422	52436622	has3	600	-
scaffold_4	59187442	59187642	lrrn4cl	600	-
scaffold_4	59207867	59208067	gng3	600	+
scaffold_4	59456468	59456668	rassf7	600	-
scaffold_4	60825848	60826048	athl1	0	+
scaffold_4	60906667	60906867	tmed10	600	-
scaffold_4	61700787	61700987	drap1	600	+
scaffold_4	67340650	67340850	gfi1	600	+
scaffold_4	6901803	6902003	prr5l	600	+
scaffold_4	72614078	72614278	atp6v1g3	600	+
scaffold_4	72713729	72713929	nek7	600	-
scaffold_4	73084888	73085088	fam102b	0	-
scaffold_4	73091437	73091637	slc25a24	600	+
scaffold_4	74612570	74612770	glt25d2	600	+
scaffold_4	7478838	7479038	kbtbd4	600	-
scaffold_4	7480314	7480514	ndufs3	600	+
scaffold_4	80320107	80320307	hmox1	600	+
scaffold_4	80857606	80857806	apold1	600	-
scaffold_4	83281804	83282004	sgsm3	600	+
scaffold_4	84069149	84069349	gcat	600	-
scaffold_4	84163032	84163232	adap1	600	+
scaffold_4	8424770	8424970	tfip11	600	-
scaffold_4	87193928	87194128	znhit6	600	+
scaffold_4	94390429	94390629	ak4	600	-
scaffold_4	9572290	9572490	unnamed	600	-
scaffold_4	97448808	97449008	c8a	600	-
scaffold_4	9822728	9822928	cry2	600	+
scaffold_5	103106448	103106648	eml6	600	-
scaffold_5	103629043	103629243	gpr75	600	+
scaffold_5	10497657	10497857	eif4g1	600	+
scaffold_5	112284302	112284502	tatdn3	600	+
scaffold_5	11523448	11523648	atp13a4	600	+
scaffold_5	117653335	117653535	lbr	0	-
scaffold_5	117800235	117800435	srp9	600	+
scaffold_5	118443718	118443918	itpkb	600	-
scaffold_5	119603509	119603709	lbh	600	-
scaffold_5	120119824	120120024	c2orf71	600	+
scaffold_5	120181446	120181646	trmt61b	600	+
scaffold_5	15707192	15707392	pld1	600	+
scaffold_5	16433710	16433910	lrriq4	0	-
scaffold_5	17350472	17350672	wdr49	600	+
scaffold_5	22921342	22921542	fam194a	600	-
scaffold_5	2791930	2792130	agtr1	600	+
scaffold_5	28910789	28910989	rps7	600	-
scaffold_5	30245300	30245500	cep19	600	+
scaffold_5	32167801	32168001	fam83b	600	+
scaffold_5	32474933	32475133	ick	600	-
scaffold_5	32479537	32479737	fbxo9	600	+
scaffold_5	4169713	4169913	acap2	600	+
scaffold_5	46400215	46400415	sim1	600	-
scaffold_5	46715057	46715257	ascc3	600	-
scaffold_5	48637341	48637541	c6orf203	600	+
scaffold_5	49611460	49611660	sesn1	600	-
scaffold_5	51265744	51265944	wisp3	600	+
scaffold_5	61922235	61922435	enpp3	600	-
scaffold_5	70418984	70419184	rnaset2	600	-
scaffold_5	70914675	70914875	sdccag8	600	-
scaffold_5	71348444	71348644	ntpcr	600	-
scaffold_5	72053478	72053678	t	600	+
scaffold_5	73654416	73654616	c6orf120	600	-
scaffold_5	74069192	74069392	srd5a2	600	+
scaffold_5	75643129	75643329	pdgfrl.2	600	-
scaffold_5	75791866	75792066	capn9	600	-
scaffold_5	75975575	75975775	unc93a	0	-
scaffold_5	76948634	76948834	unnamed	600	-
scaffold_5	78940608	78940808	mapk13	600	-
scaffold_5	79829995	79830195	fndc1	0	+
scaffold_5	81280152	81280352	zbtb2	600	-
scaffold_5	81290871	81291071	c6orf97	600	+
scaffold_5	81918057	81918257	plekhg1	600	+
scaffold_5	85166115	85166315	edaradd	0	-
scaffold_5	85798354	85798554	nlrc4	600	-
scaffold_5	87518403	87518603	baf-l	600	-
scaffold_5	90771103	90771303	nkx2-2	600	-
scaffold_5b	2514982	2515182	tfap2b	600	-
scaffold_5b	2568582	2568782	tfap2d	600	-
scaffold_5b	2821110	2821310	opn5.2	600	+
scaffold_6	100145744	100145944	efhb	600	+
scaffold_6	101372165	101372365	plcl2	600	-
scaffold_6	103473779	103473979	hoxa9	600	+
scaffold_6	103515188	103515388	hoxa3	600	+
scaffold_6	106553297	106553497	abcb5	600	-
scaffold_6	106778809	106779009	macc1	600	+
scaffold_6	108352152	108352352	sostdc1	600	+
scaffold_6	109669955	109670155	tmem106b	600	-
scaffold_6	111510397	111510597	acn9	600	+
scaffold_6	116854124	116854324	vim	600	+
scaffold_6	11752375	11752575	slc30a8	600	-
scaffold_6	118497357	118497557	dnajc1	600	-
scaffold_6	120172358	120172558	gad2	600	+
scaffold_6	129050057	129050257	nom1	600	-
scaffold_6	135024432	135024632	snap47	600	+
scaffold_6	135799937	135800137	znf569	600	-
scaffold_6	137066639	137066839	mst1r	600	-
scaffold_6	139054689	139054889	ptpn23	600	+
scaffold_6	140248859	140249059	vill	600	+
scaffold_6	140670558	140670758	kiaa1267	600	+
scaffold_6	14068012	14068212	bag1	600	-
scaffold_6	141340053	141340253	znf519	0	-
scaffold_6	141913613	141913813	hist1h2bk	600	+
scaffold_6	16028569	16028769	rspo2	600	+
scaffold_6	16864446	16864646	hla-drb1	600	+
scaffold_6	18294234	18294434	cthrc1	600	-
scaffold_6	18612952	18613152	ubr5	600	+
scaffold_6	18939917	18940117	grhl2	600	-
scaffold_6	18989852	18990052	znf706	600	+
scaffold_6	20969632	20969832	osr2	600	+
scaffold_6	21889756	21889956	esrp1	600	-
scaffold_6	23077015	23077215	slc26a7	600	-
scaffold_6	26318612	26318812	stmn3	600	-
scaffold_6	266572	266772	unnamed	600	+
scaffold_6	28057486	28057686	crispld1	600	-
scaffold_6	29196406	29196606	eya1	600	+
scaffold_6	30276278	30276478	prex2	600	-
scaffold_6	30850793	30850993	adhfe1	600	-
scaffold_6	31927232	31927432	ggh	600	+
scaffold_6	33487665	33487865	fam110b	600	-
scaffold_6	33894453	33894653	penk	600	+
scaffold_6	40402505	40402705	osbpl1a	600	+
scaffold_6	40402511	40402711	impact	600	-
scaffold_6	41004940	41005140	rbbp8	600	-
scaffold_6	42082595	42082795	adcyap1	600	+
scaffold_6	44943676	44943876	rab12	600	+
scaffold_6	45453222	45453422	ralbp1	600	-
scaffold_6	48684414	48684614	rttn	600	-
scaffold_6	49361576	49361776	cbln2	600	-
scaffold_6	50719594	50719794	cndp1	600	-
scaffold_6	51391724	51391924	kiaa0319	0	-
scaffold_6	51971852	51972052	fam65b	600	+
scaffold_6	56680988	56681188	rnf144b	600	-
scaffold_6	64709697	64709897	rnf152	600	+
scaffold_6	7506608	7506808	42Sp50	600	+
scaffold_6	79468695	79468895	limd1	600	-
scaffold_6	87303049	87303249	rp9	600	-
scaffold_6	88665844	88666044	vps4a	600	+
scaffold_6	89186740	89186940	tgfbr1	600	-
scaffold_6	9107250	9107450	zhx2	0	-
scaffold_6	96471401	96471601	gadl1	600	+
scaffold_7	101176356	101176556	loc388564	600	-
scaffold_7	105029235	105029435	lhb	600	+
scaffold_7	105696538	105696738	hspbp1	600	+
scaffold_7	1066990	1067190	vti1a	600	+
scaffold_7	10774253	10774453	stambpl1	600	-
scaffold_7	10781175	10781375	ankrd22	600	+
scaffold_7	109584539	109584739	xarp	600	-
scaffold_7	113978399	113978599	arhgdia	600	-
scaffold_7	115240135	115240335	trpm5	600	-
scaffold_7	120818845	120819045	cox6b1	600	+
scaffold_7	123253951	123254151	psenen	600	-
scaffold_7	123524168	123524368	etv2	600	-
scaffold_7	123743101	123743301	unnamed	600	+
scaffold_7	124039884	124040084	casp9	600	+
scaffold_7	19096442	19096642	gdf10	0	-
scaffold_7	2057189	2057389	fam160b1	600	+
scaffold_7	24849687	24849887	lbx1	600	-
scaffold_7	26454658	26454858	ldb2	600	-
scaffold_7	27680475	27680675	marveld1	600	+
scaffold_7	2897265	2897465	pnliprp3	600	+
scaffold_7	29907618	29907818	atp6v0e2	600	-
scaffold_7	30124994	30125194	cpn1	600	-
scaffold_7	30786693	30786893	ifit5	600	+
scaffold_7	34673772	34673972	mypn	600	-
scaffold_7	3649349	3649549	vax2	600	-
scaffold_7	39683485	39683685	alox5	600	-
scaffold_7	41320138	41320338	unnamed	600	-
scaffold_7	41404456	41404656	usp54	600	-
scaffold_7	44885154	44885354	c10orf105	600	-
scaffold_7	5052758	5052958	prdx3	600	-
scaffold_7	5908692	5908892	las1l	600	+
scaffold_7	60708005	60708205	rassf4	600	+
scaffold_7	6216296	6216496	unnamed	600	-
scaffold_7	62319459	62319659	exosc10	600	-
scaffold_7	6304138	6304338	asb12	0	+
scaffold_7	65355360	65355560	slc37a2	600	+
scaffold_7	67929343	67929543	cabp4	600	+
scaffold_7	6995006	6995206	scnn1a	600	-
scaffold_7	7465438	7465638	unnamed	600	+
scaffold_7	75692364	75692564	layn	600	-
scaffold_7	77567840	77568040	pou2f3	600	+
scaffold_7	8400928	8401128	sar1a	600	+
scaffold_7	86161347	86161547	hes5.1	600	-
scaffold_7	86845658	86845858	barx2	0	-
scaffold_7	87436932	87437132	fli1	600	-
scaffold_7	98924150	98924350	znf581	600	-
scaffold_8	107792652	107792852	nes	600	+
scaffold_8	1436857	1437057	lhx3	600	-
scaffold_8	14469776	14469976	fam125b	600	-
scaffold_8	1475488	1475688	qsox2	600	-
scaffold_8	201611	201811	ttll11	600	+
scaffold_8	20571213	20571413	mtcp1	600	+
scaffold_8	22381587	22381787	vsig4	600	-
scaffold_8	22887895	22888095	ophn1	600	+
scaffold_8	24329875	24330075	p2ry4	600	+
scaffold_8	24651850	24652050	unnamed	600	-
scaffold_8	29032778	29032978	xiap	600	-
scaffold_8	30897555	30897755	akap14	600	+
scaffold_8	37798851	37799051	pcdh19	600	-
scaffold_8	43884441	43884641	ddr1	600	-
scaffold_8	47166856	47167056	fam122b	600	-
scaffold_8	49553173	49553373	nova2	600	+
scaffold_8	5152058	5152258	ttf1	600	+
scaffold_8	51611015	51611215	zbtb22	600	-
scaffold_8	51937702	51937902	prrt1	600	+
scaffold_8	51953022	51953222	fkbpl	0	+
scaffold_8	55750837	55751037	cox7a1	0	-
scaffold_8	56128720	56128920	mlh3	600	-
scaffold_8	57728081	57728281	sel1l	600	-
scaffold_8	59829866	59830066	kcnk10	600	-
scaffold_8	60876875	60877075	ttc7b	600	-
scaffold_8	64729361	64729561	unnamed	600	-
scaffold_8	64934796	64934996	olfm4	600	-
scaffold_8	66010576	66010776	arhgap11a.2	600	+
scaffold_8	67282765	67282965	fbxo33	600	-
scaffold_8	80400522	80400722	ppp2r5e	600	+
scaffold_8	81520498	81520698	c14orf39	0	+
scaffold_8	82090	82290	stom	600	-
scaffold_8	8401790	8401990	atp2b3	600	+
scaffold_8	84123358	84123558	mga	600	-
scaffold_8	85165713	85165913	psen1	600	-
scaffold_8	88442336	88442536	synj2bp	600	+
scaffold_8	91074809	91075009	nova1	600	-
scaffold_8	94669498	94669698	spint1	600	+
scaffold_8	95758149	95758349	c3orf43	0	-
scaffold_8	96719854	96720054	zfp36l1	600	+
scaffold_8b	1384772	1384972	c9orf142	600	+
scaffold_8b	499968	500168	glul	600	-
scaffold_8b	96791	96991	fam116a	600	+
scaffold_8c	1626091	1626291	bnipl	600	+
scaffold_8c	1718339	1718539	dcaf8	600	+
scaffold_9	1459977	1460177	ercc3	600	+
scaffold_9	1480714	1480914	cyp27c1	600	+
scaffold_9	1615851	1616051	pecr	600	-
scaffold_9	17461575	17461775	klhl23	600	+
scaffold_9	20893367	20893567	evx2	600	+
scaffold_9	31177952	31178152	casp10	600	-
scaffold_9	35429060	35429260	hes6.2	600	-
scaffold_9	39799513	39799713	calcrl	600	-
scaffold_9	41211395	41211595	slc40a1	600	+
scaffold_9	4214301	4214501	fev	0	-
scaffold_9	44460633	44460833	pax3	600	-
scaffold_9	45316959	45317159	farp2	600	-
scaffold_9	46417598	46417798	mreg	600	-
scaffold_9	46879143	46879343	arl4c	600	-
scaffold_9	47967053	47967253	lrrfip1	600	+
scaffold_9	48611185	48611385	unnamed	600	+
scaffold_9	5181814	5182014	dnpep	600	+
scaffold_9	55128232	55128432	gcnt3	600	-
scaffold_9	57715015	57715215	sltm	600	-
scaffold_9	58659043	58659243	arpc1b	600	-
scaffold_9	63571258	63571458	naga	600	+
scaffold_9	69846542	69846742	chst12	600	-
scaffold_9	69929031	69929231	snx8	600	+
scaffold_9	7304705	7304905	gtdc1	600	-
scaffold_9	73767289	73767489	tecpr1	600	+
scaffold_9	7395152	7395352	zeb2	600	-
scaffold_9	77052875	77053075	scnn1b	0	+
scaffold_9	77237411	77237611	mapk8ip3	0	-
scaffold_9	79157002	79157202	crebbp	600	-
scaffold_9	80394786	80394986	zdhhc4	600	-
scaffold_9	80489502	80489702	tekt4	600	-
scaffold_9	80976602	80976802	unnamed	600	+
scaffold_9	85201368	85201568	fbrs	600	+
scaffold_9	86822291	86822491	cldn6.2	600	-
scaffold_9	89332050	89332250	unnamed	600	+
scaffold_9	91588383	91588583	slc25a27	600	+

## Sheet: MaD_H3K27me3
Scaffold	Start	Stop	Name	Score	Strand
scaffold_1	100643247	100648247	nfib	600	-
scaffold_1	100838953	100843953	ankrd34b	600	+
scaffold_1	100981877	100986877	ccdc125	600	-
scaffold_1	101377664	101382664	cartpt	600	+
scaffold_1	101454143	101459143	map1b	600	+
scaffold_1	101952490	101957490	foxd1	600	-
scaffold_1	101962902	101967902	btf3	600	+
scaffold_1	104216757	104221757	unnamed	600	-
scaffold_1	104806831	104811831	elavl2	600	-
scaffold_1	106860307	106865307	kiaa1797	600	-
scaffold_1	106860574	106865574	mllt3	600	+
scaffold_1	107476602	107481602	plin2	600	-
scaffold_1	107849217	107854217	adamtsl1	600	-
scaffold_1	109221011	109226011	c9orf93	600	-
scaffold_1	109223382	109228382	aco1	600	+
scaffold_1	110928275	110933275	pax5	0	+
scaffold_1	113704164	113709164	vcan	600	-
scaffold_1	117312345	117317345	anp32b	600	-
scaffold_1	117775350	117780350	hook3	600	-
scaffold_1	118721100	118726100	insr	600	-
scaffold_1	120946638	120951638	hcn2	600	-
scaffold_1	122640807	122645807	ifi30	600	+
scaffold_1	12458718	12463718	onecut2	600	+
scaffold_1	125055620	125060620	rab11b.2	600	+
scaffold_1	126467238	126472238	c19orf26	600	-
scaffold_1	126473712	126478712	atp5d	600	+
scaffold_1	127919053	127924053	nr2c2ap	600	-
scaffold_1	129790042	129795042	onecut3	600	+
scaffold_1	130972329	130977329	nrg2	600	+
scaffold_1	131757030	131762030	b4galt1.1	600	+
scaffold_1	131870873	131875873	b4galt1.2	600	-
scaffold_1	132906896	132911896	prdm8	600	+
scaffold_1	132974422	132979422	fgf5	600	+
scaffold_1	133314516	133319516	bmp3	600	+
scaffold_1	133457951	133462951	fnta	600	+
scaffold_1	133778729	133783729	sh2d4a	600	-
scaffold_1	134392383	134397383	nrg1	600	-
scaffold_1	134762210	134767210	olig3	600	-
scaffold_1	135093326	135098326	ifngr1	600	-
scaffold_1	135240780	135245780	atcay	600	-
scaffold_1	135402469	135407469	pip5k1c	600	+
scaffold_1	13584246	13589246	htr1a	600	-
scaffold_1	136807975	136812975	c19orf10	600	+
scaffold_1	137018607	137023607	gsr	600	-
scaffold_1	13725886	13730886	rgs7bp	600	+
scaffold_1	137830018	137835018	cldn23	600	+
scaffold_1	138856971	138861971	nkx6-1	600	-
scaffold_1	141574170	141579170	ptprs	600	-
scaffold_1	141751904	141756904	c4orf14	600	-
scaffold_1	142758270	142763270	adamts3	600	+
scaffold_1	145748618	145753618	dck.1	600	+
scaffold_1	147731523	147736523	atoh1	600	+
scaffold_1	148661315	148666315	npnt	600	-
scaffold_1	149995779	150000779	slc39a8	600	+
scaffold_1	151290185	151295185	tspan17	600	-
scaffold_1	153001630	153006630	pitx2	600	-
scaffold_1	153466368	153471368	camk2a	600	-
scaffold_1	155500148	155505148	ndnf	600	-
scaffold_1	155638871	155643871	qrfpr	600	-
scaffold_1	159007094	159012094	fgf2	600	+
scaffold_1	15918707	15923707	cmya5	600	-
scaffold_1	15956938	15961938	homer1	600	+
scaffold_1	16084529	16089529	dmgdh	600	+
scaffold_1	161621247	161626247	pcdh10	600	+
scaffold_1	162563442	162568442	pcdh18	600	-
scaffold_1	163488145	163493145	elf2	600	+
scaffold_1	165531709	165536709	frem3	600	-
scaffold_1	165804185	165809185	hhip	600	-
scaffold_1	16595785	16600785	otp	600	+
scaffold_1	166592998	166597998	pou4f2	600	+
scaffold_1	167720373	167725373	dclk1	600	+
scaffold_1	167944517	167949517	mab21l2	600	+
scaffold_1	17021641	17026641	f2r	600	-
scaffold_1	171117536	171122536	gria2	600	+
scaffold_1	172754891	172759891	npy5r	600	+
scaffold_1	173258324	173263324	cpe	600	+
scaffold_1	174007445	174012445	nek1	600	-
scaffold_1	174011825	174016825	clcn3	600	+
scaffold_1	175360745	175365745	hand2	600	-
scaffold_1	176078138	176083138	gpm6a	600	-
scaffold_1	176442798	176447798	vegfc	600	-
scaffold_1	179336226	179341226	helt	600	+
scaffold_1	179446005	179451005	snx25	600	+
scaffold_1	181223499	181228499	pcm1	600	-
scaffold_1	181268153	181273153	mtus1	600	+
scaffold_1	183671907	183676907	kit	600	-
scaffold_1	183821610	183826610	pdgfra	600	-
scaffold_1	183860021	183865021	gsx2	600	-
scaffold_1	185764218	185769218	gabra2	600	+
scaffold_1	186814807	186819807	phox2b	600	+
scaffold_1	187035128	187040128	uchl1	600	-
scaffold_1	190429599	190434599	pcdh7	600	-
scaffold_1	193120321	193125321	drd5	600	-
scaffold_1	193638813	193643813	msx1	600	+
scaffold_1	193974355	193979355	crmp1	600	-
scaffold_1	195369971	195374971	htra3	600	+
scaffold_1	195876280	195881280	hs3st1	600	-
scaffold_1	196643657	196648657	cpz	600	+
scaffold_1	196906832	196911832	soho1	600	-
scaffold_1	196921845	196926845	hmx1	600	-
scaffold_1	197079235	197084235	adra2c	600	-
scaffold_1	198718864	198723864	nat8l	600	-
scaffold_1	200277563	200282563	nkx1-1	600	+
scaffold_1	20088925	20093925	rxfp3	600	+
scaffold_1	201148985	201153985	fgfrl1	600	-
scaffold_1	201287358	201292358	atoh8	600	+
scaffold_1	202060167	202065167	kdm3a	600	-
scaffold_1	202715372	202720372	emx1.2	600	+
scaffold_1	203107914	203112914	egr4	600	-
scaffold_1	203378051	203383051	adam33	600	+
scaffold_1	204940131	204945131	gfra4	600	-
scaffold_1	205842691	205847691	avp	600	+
scaffold_1	21791616	21796616	fst	600	-
scaffold_1	22746455	22751455	isl1	600	-
scaffold_1	23839248	23844248	fgf10	600	+
scaffold_1	24189588	24194588	nnt	600	-
scaffold_1	24198658	24203658	paip1	600	+
scaffold_1	25394017	25399017	ptger4	600	-
scaffold_1	34142164	34147164	kcnn2	600	+
scaffold_1	37193091	37198091	nr2f1	600	-
scaffold_1	38656916	38661916	prdm6	600	-
scaffold_1	40588484	40593484	sema6a	600	+
scaffold_1	41161846	41166846	cdo1	600	+
scaffold_1	43326464	43331464	nos1	600	+
scaffold_1	43577539	43582539	rnft2	600	-
scaffold_1	43581716	43586716	c12orf49	600	+
scaffold_1	43980059	43985059	wscd2	600	-
scaffold_1	45065156	45070156	aldh2	600	+
scaffold_1	45115969	45120969	ppp1cc	600	+
scaffold_1	45568156	45573156	p2rx4	600	+
scaffold_1	45666338	45671338	anapc5	600	-
scaffold_1	45668617	45673617	rnf34	600	+
scaffold_1	46534966	46539966	hip1r	600	+
scaffold_1	47259511	47264511	ccdc92	600	-
scaffold_1	47868006	47873006	scarb1	600	-
scaffold_1	47969731	47974731	aacs	600	+
scaffold_1	49861426	49866426	piwil1	600	+
scaffold_1	51253782	51258782	ulk1	600	+
scaffold_1	53280295	53285295	tbx1	600	-
scaffold_1	53465754	53470754	gp1bb	600	-
scaffold_1	53610604	53615604	cldn5	600	+
scaffold_1	54728767	54733767	mmp11	600	+
scaffold_1	54776988	54781988	slc2a11	600	+
scaffold_1	55044661	55049661	vegt	600	+
scaffold_1	55416618	55421618	adora2a	600	-
scaffold_1	57270208	57275208	scarf2	600	+
scaffold_1	57941319	57946319	mn1	600	+
scaffold_1	60510785	60515785	ankrd13a	600	-
scaffold_1	60517117	60522117	git2	600	+
scaffold_1	60659448	60664448	trpv4	600	+
scaffold_1	60834568	60839568	c12orf34	600	-
scaffold_1	61769707	61774707	lhx5	600	-
scaffold_1	61987564	61992564	tbx5	600	-
scaffold_1	62140514	62145514	tbx3	600	-
scaffold_1	62743501	62748501	rasal1	600	+
scaffold_1	62942099	62947099	rasl10a	600	-
scaffold_1	63116376	63121376	cabp7	600	+
scaffold_1	63602323	63607323	gal3st1	600	-
scaffold_1	64924848	64929848	lpcat4	600	-
scaffold_1	64928828	64933828	unnamed	600	+
scaffold_1	66653871	66658871	lmod1	600	-
scaffold_1	66892243	66897243	hnf1b	600	+
scaffold_1	6700300	6705300	ier3ip1	600	+
scaffold_1	67479084	67484084	mapkapk2	600	-
scaffold_1	68355797	68360797	mfsd4	600	-
scaffold_1	68696124	68701124	tmcc2	600	-
scaffold_1	68722722	68727722	dcaf6	600	+
scaffold_1	69011340	69016340	arl8a	600	+
scaffold_1	69165963	69170963	myo19	600	-
scaffold_1	69166145	69171145	pigw	600	+
scaffold_1	69225354	69230354	dhrs11	600	+
scaffold_1	69448846	69453846	kcnc4	600	-
scaffold_1	70184522	70189522	sort1	600	+
scaffold_1	71049334	71054334	btg2	600	+
scaffold_1	72947572	72952572	nfasc	600	-
scaffold_1	73518569	73523569	mkrn3	600	+
scaffold_1	74539769	74544769	syt6	600	+
scaffold_1	76300343	76305343	yod1	600	-
scaffold_1	76303324	76308324	pfkfb2	600	+
scaffold_1	76415356	76420356	c4bpa	600	+
scaffold_1	76475576	76480576	arc2	600	+
scaffold_1	7743124	7748124	dazl	600	+
scaffold_1	79459490	79464490	kcnd3	600	+
scaffold_1	80869184	80874184	smtnl2	600	+
scaffold_1	84585323	84590323	unnamed	600	-
scaffold_1	85508081	85513081	ap1g2	600	-
scaffold_1	85509564	85514564	dhrs4	600	+
scaffold_1	86118753	86123753	slc7a8	600	+
scaffold_1	86360276	86365276	rec8	600	+
scaffold_1	86485674	86490674	tgm1	600	-
scaffold_1	86923816	86928816	nfil3	600	+
scaffold_1	88563664	88568664	c9orf21	600	-
scaffold_1	89505000	89510000	slc35d2	600	+
scaffold_1	90900832	90905832	golm1	600	+
scaffold_1	91287194	91292194	ntrk2	600	-
scaffold_1	91300251	91305251	pnma1	0	+
scaffold_1	93067225	93072225	gcnt1	600	-
scaffold_1	9579188	9584188	gpx8	600	-
scaffold_1	9588391	9593391	cdc20b	600	+
scaffold_1	96301406	96306406	dmrt1	600	+
scaffold_1	96368514	96373514	dmrt3	600	+
scaffold_1	96488523	96493523	dmrt2	600	+
scaffold_1	9659941	9664941	esm1	600	-
scaffold_1	97586871	97591871	glis3	600	-
scaffold_1	97911788	97916788	unnamed	600	-
scaffold_1	97961132	97966132	c9orf46	600	-
scaffold_10	12172250	12177250	sulf2	600	-
scaffold_10	12978057	12983057	snai1	600	-
scaffold_10	1538843	1543843	shisa6	600	+
scaffold_10	15495548	15500548	tk1	600	+
scaffold_10	15512774	15517774	syngr2	600	-
scaffold_10	16263706	16268706	nptx1	600	+
scaffold_10	18589370	18594370	pyy	600	-
scaffold_10	21154578	21159578	wnt9b	600	+
scaffold_10	21492605	21497605	itga3	600	-
scaffold_10	23607234	23612234	cntnap1	600	+
scaffold_10	24763709	24768709	tmc6	600	-
scaffold_10	26305193	26310193	vat1	600	+
scaffold_10	27246594	27251594	rimkla	600	-
scaffold_10	27255863	27260863	foxj3	600	+
scaffold_10	28880085	28885085	hoxb9	600	+
scaffold_10	28890195	28895195	hoxb8	600	+
scaffold_10	28892579	28897579	hoxb7	600	+
scaffold_10	28912197	28917197	hoxb6	600	+
scaffold_10	28916801	28921801	hoxb5	600	+
scaffold_10	28931196	28936196	hoxb4	600	+
scaffold_10	28950718	28955718	hoxb3	600	+
scaffold_10	28959800	28964800	hoxb2	600	+
scaffold_10	28980105	28985105	hoxb1	600	+
scaffold_10	30839247	30844247	neurod2	600	-
scaffold_10	35375622	35380622	tfap2c	600	-
scaffold_10	37303624	37308624	taf4	600	-
scaffold_10	37307626	37312626	lsm14b	600	+
scaffold_10	37365382	37370382	hrh3	600	-
scaffold_10	4312044	4317044	galk1	600	+
scaffold_10	5138018	5143018	rab37	600	-
scaffold_10	5656819	5661819	mmp24	600	-
scaffold_10	6362152	6367152	unnamed	600	+
scaffold_10	8558942	8563942	mafb	600	+
scaffold_10	9100796	9105796	slc32a1	600	+
scaffold_2	103065733	103070733	fgf9	600	-
scaffold_2	103619373	103624373	mab21l1	600	+
scaffold_2	104228844	104233844	kl	0	-
scaffold_2	10600661	10605661	ccdc28b	600	-
scaffold_2	106062071	106067071	flt1	600	+
scaffold_2	106247710	106252710	prhoxnb	0	+
scaffold_2	106289688	106294688	cdx2	600	+
scaffold_2	106407199	106412199	gsx1	600	-
scaffold_2	106701861	106706861	rasl11a	600	-
scaffold_2	107049695	107054695	atp8a2	600	+
scaffold_2	107446394	107451394	shisa2	600	-
scaffold_2	11164770	11169770	kcnq4	600	+
scaffold_2	116152655	116157655	cpox	600	-
scaffold_2	119341971	119346971	pdgfd	600	+
scaffold_2	121160772	121165772	pgr	600	+
scaffold_2	124113166	124118166	vstm5	600	+
scaffold_2	126714941	126719941	dopey2	600	-
scaffold_2	127180991	127185991	runx1	600	+
scaffold_2	127959938	127964938	ifngr2.2	600	+
scaffold_2	128196191	128201191	olig2	600	-
scaffold_2	13083099	13088099	runx3	600	+
scaffold_2	131244560	131249560	jam2	600	+
scaffold_2	131966138	131971138	adamts5	600	-
scaffold_2	134453791	134458791	gab2	600	-
scaffold_2	13502507	13507507	kiaa1522	600	-
scaffold_2	139448619	139453619	omp	600	-
scaffold_2	13976425	13981425	gale	600	+
scaffold_2	13976838	13981838	fuca1	600	-
scaffold_2	141122728	141127728	ucp2	600	-
scaffold_2	145247507	145252507	phox2a	600	-
scaffold_2	14528086	14533086	cltc	600	+
scaffold_2	149784401	149789401	tbx15	600	-
scaffold_2	15539861	15544861	tbx2	600	-
scaffold_2	17871091	17876091	proca1	600	+
scaffold_2	17929532	17934532	kiaa0100	600	+
scaffold_2	18638940	18643940	hic1	0	-
scaffold_2	19109112	19114112	rtn4rl1	600	+
scaffold_2	19764482	19769482	kal1	600	+
scaffold_2	20114069	20119069	pnpla4	600	+
scaffold_2	2080774	2085774	serinc2	600	-
scaffold_2	2419598	2424598	xkr8	600	-
scaffold_2	2469769	2474769	rpa2	600	+
scaffold_2	25418348	25423348	slc43a2	600	+
scaffold_2	28410448	28415448	nxn	600	+
scaffold_2	30427644	30432644	pigl	600	-
scaffold_2	30430578	30435578	ncor1	600	+
scaffold_2	30576715	30581715	zswim7	600	+
scaffold_2	33331114	33336114	c18orf8	600	-
scaffold_2	33339532	33344532	chchd2	600	+
scaffold_2	33404728	33409728	psph	600	-
scaffold_2	33404790	33409790	thap2	600	+
scaffold_2	33454673	33459673	gbas	600	-
scaffold_2	36267455	36272455	rfc2	600	+
scaffold_2	36462073	36467073	spns2	600	-
scaffold_2	36879082	36884082	atp2a3	600	+
scaffold_2	36992895	36997895	p2rx1	600	+
scaffold_2	37313344	37318344	rpl24	600	+
scaffold_2	37325733	37330733	fam55c	600	+
scaffold_2	38274820	38279820	rpain	600	-
scaffold_2	38275994	38280994	nup88	600	+
scaffold_2	38469289	38474289	ksr1	600	-
scaffold_2	42443291	42448291	rap1gap2	600	+
scaffold_2	42816026	42821026	c17orf76	600	-
scaffold_2	45334287	45339287	wwc3	600	+
scaffold_2	46848962	46853962	rab9a	600	-
scaffold_2	48183683	48188683	tmem47	600	+
scaffold_2	5097022	5102022	tfap2e	600	-
scaffold_2	51011072	51016072	arx	600	+
scaffold_2	52152864	52157864	fkbp6	600	-
scaffold_2	52337834	52342834	limk1	600	-
scaffold_2	52743507	52748507	cldn4	600	-
scaffold_2	52963266	52968266	hsf5	0	+
scaffold_2	52997257	53002257	rnf43	600	+
scaffold_2	54242744	54247744	bcor	600	-
scaffold_2	56580494	56585494	lancl3	0	+
scaffold_2	58150695	58155695	npas2	0	+
scaffold_2	59367580	59372580	pou3f3	600	+
scaffold_2	60713745	60718745	abcc12	600	-
scaffold_2	60771974	60776974	c2orf55	600	+
scaffold_2	60845904	60850904	mgat4b	600	+
scaffold_2	61440846	61445846	atp10a	600	-
scaffold_2	62937668	62942668	gtpbp6	600	-
scaffold_2	63300844	63305844	shox	600	+
scaffold_2	64882988	64887988	a2ld1	600	+
scaffold_2	65184440	65189440	zic2	600	-
scaffold_2	65195726	65200726	zic5	600	+
scaffold_2	66169407	66174407	mbnl2	600	-
scaffold_2	66534371	66539371	hs6st2	600	-
scaffold_2	66663492	66668492	sox21	600	-
scaffold_2	67490978	67495978	slitrk5	600	-
scaffold_2	68071646	68076646	slitrk1	600	+
scaffold_2	69169180	69174180	pou4f1	600	+
scaffold_2	692619	697619	arid1a	600	+
scaffold_2	70347582	70352582	commd6	600	+
scaffold_2	70347943	70352943	uchl3	600	-
scaffold_2	70794137	70799137	klf5	600	-
scaffold_2	71678885	71683885	pcdh9	600	+
scaffold_2	73225992	73230992	pcdh20	600	+
scaffold_2	73634903	73639903	pcdh8	600	+
scaffold_2	73786080	73791080	lect1	600	+
scaffold_2	74258845	74263845	dgkh	600	+
scaffold_2	74506856	74511856	tnfsf11	600	+
scaffold_2	7657954	7662954	plcxd2	600	+
scaffold_2	77732670	77737670	fkbp11	600	-
scaffold_2	77779218	77784218	wnt1	600	-
scaffold_2	78387070	78392070	c1ql4	600	-
scaffold_2	78753343	78758343	diaph3	600	+
scaffold_2	83642205	83647205	lhx1	600	-
scaffold_2	85662620	85667620	letmd1	600	+
scaffold_2	86682801	86687801	scn8a	600	-
scaffold_2	88397214	88402214	cyp27b1	600	+
scaffold_2	88686724	88691724	agap2	600	+
scaffold_2	90100564	90105564	hoxc3	600	-
scaffold_2	90191002	90196002	hoxc4	600	-
scaffold_2	90234820	90239820	hoxc5	600	-
scaffold_2	90239478	90244478	hoxc6	600	-
scaffold_2	90261980	90266980	hoxc8	600	-
scaffold_2	90268757	90273757	hoxc9	600	-
scaffold_2	90282213	90287213	hoxc10	600	-
scaffold_2	90294434	90299434	hoxc11	600	-
scaffold_2	90313765	90318765	hoxc12	600	-
scaffold_2	90372866	90377866	hoxc13	600	-
scaffold_2	92299903	92304903	krt5.7	600	-
scaffold_2	92795466	92800466	accn2	600	+
scaffold_2	96753295	96758295	efnb2	600	-
scaffold_2	97304687	97309687	fam155a	600	-
scaffold_2	98720215	98725215	sox1	600	+
scaffold_3	10018516	10023516	nefl	600	+
scaffold_3	10341192	10346192	nkx2-6	600	+
scaffold_3	103519861	103524861	cpne8	600	-
scaffold_3	105829734	105834734	lhfpl3	600	-
scaffold_3	107139507	107144507	magi2	600	-
scaffold_3	109097048	109102048	sema3d	600	-
scaffold_3	110265927	110270927	phyh	600	+
scaffold_3	110397730	110402730	ccdc3	600	+
scaffold_3	110741645	110746645	dhtkd1	600	-
scaffold_3	110746055	110751055	upf2	600	+
scaffold_3	112058674	112063674	gata3	600	-
scaffold_3	115210538	115215538	unnamed	600	+
scaffold_3	115313917	115318917	klhdc10	600	-
scaffold_3	115808861	115813861	flnc	600	+
scaffold_3	116729862	116734862	sbf1	600	-
scaffold_3	117163179	117168179	odf3	600	-
scaffold_3	11857401	11862401	pax8	600	-
scaffold_3	13183686	13188686	tgfa	600	+
scaffold_3	13617237	13622237	tacr1	600	+
scaffold_3	13808598	13813598	hkdc1	600	-
scaffold_3	16244641	16249641	gpr124	600	+
scaffold_3	17043940	17048940	frmd5	0	-
scaffold_3	17049183	17054183	casc4	600	+
scaffold_3	17714998	17719998	skor1	600	-
scaffold_3	20401872	20406872	cops2	600	-
scaffold_3	20406499	20411499	galk2	600	+
scaffold_3	21370918	21375918	pde8a	600	+
scaffold_3	21637338	21642338	homer2	600	-
scaffold_3	21753441	21758441	hdgfrp3	600	-
scaffold_3	23265800	23270800	unnamed	0	+
scaffold_3	23272220	23277220	tubgcp4	600	+
scaffold_3	24071377	24076377	furin	600	+
scaffold_3	24510657	24515657	sema4b	600	-
scaffold_3	24763707	24768707	c15orf38	600	+
scaffold_3	30152905	30157905	nr2f2	600	+
scaffold_3	31329148	31334148	pcsk6	600	+
scaffold_3	3356249	3361249	ptpro	600	-
scaffold_3	33839961	33844961	scg3	600	+
scaffold_3	34204234	34209234	bcl2l10	600	-
scaffold_3	34541187	34546187	onecut1	600	-
scaffold_3	3546772	3551772	cacna2d4	0	-
scaffold_3	35587941	35592941	ccpg1	600	-
scaffold_3	35709408	35714408	prtg	600	-
scaffold_3	35989367	35994367	tex9	600	+
scaffold_3	40370403	40375403	dnai2	600	-
scaffold_3	40370533	40375533	ttyh2	600	+
scaffold_3	40509584	40514584	cbx4	600	-
scaffold_3	40740075	40745075	wnt5b	600	-
scaffold_3	43874422	43879422	ebf1	600	+
scaffold_3	44435757	44440757	cyfip2	600	-
scaffold_3	4454151	4459151	parp12	600	+
scaffold_3	48968803	48973803	pitx1	600	-
scaffold_3	49483351	49488351	neurog1	600	-
scaffold_3	50357995	50362995	gabrg2	600	-
scaffold_3	51276846	51281846	pcdha13	0	-
scaffold_3	51447768	51452768	dnd1	600	-
scaffold_3	54041848	54046848	kcna2	600	-
scaffold_3	54427759	54432759	sap30l	600	+
scaffold_3	54741440	54746440	canx	600	-
scaffold_3	54854070	54859070	hspa9	600	+
scaffold_3	55714611	55719611	atox1	600	-
scaffold_3	55714693	55719693	g3bp1	600	+
scaffold_3	5665991	5670991	ash2l	600	-
scaffold_3	5675667	5680667	nodal1	600	-
scaffold_3	5683588	5688588	nodal2	600	-
scaffold_3	59112055	59117055	clk1	600	-
scaffold_3	59126083	59131083	adamts2	600	+
scaffold_3	59431085	59436085	myot	600	-
scaffold_3	59438744	59443744	c5orf32	600	+
scaffold_3	59761272	59766272	tlx3	600	-
scaffold_3	60917071	60922071	slit3	600	+
scaffold_3	64225668	64230668	pou4f3	600	-
scaffold_3	66470244	66475244	gnpda1	600	-
scaffold_3	67546849	67551849	slc22a5	600	-
scaffold_3	67569357	67574357	slc22a4	600	+
scaffold_3	68569803	68574803	adrb2	600	+
scaffold_3	69037406	69042406	afap1l1	600	+
scaffold_3	69938190	69943190	sh3pxd2b	600	+
scaffold_3	71023460	71028460	msx2	600	-
scaffold_3	71456883	71461883	hmp19	600	-
scaffold_3	71852666	71857666	nkx2-5	600	+
scaffold_3	71938630	71943630	c5orf41	600	-
scaffold_3	73743231	73748231	cplx2	600	+
scaffold_3	76439234	76444234	emx1	600	+
scaffold_3	76803870	76808870	fam53c	600	+
scaffold_3	76900476	76905476	reep2	0	+
scaffold_3	77024244	77029244	egr1	600	+
scaffold_3	7720759	7725759	egr3	600	+
scaffold_3	78605262	78610262	dguok	600	-
scaffold_3	78607843	78612843	hcfc2	600	+
scaffold_3	80658884	80663884	avpr1a	600	+
scaffold_3	80729856	80734856	ppm1h	600	+
scaffold_3	81976252	81981252	tmtc2	600	+
scaffold_3	82389140	82394140	slc6a15	600	-
scaffold_3	82537756	82542756	alx1	600	+
scaffold_3	83956758	83961758	atp2b4	600	-
scaffold_3	84676291	84681291	plekhg7	600	+
scaffold_3	85037033	85042033	socs2	600	+
scaffold_3	85585932	85590932	vezt	600	-
scaffold_3	88014195	88019195	kcnmb4	600	+
scaffold_3	88378393	88383393	lgr5	600	+
scaffold_3	89789703	89794703	phlda1	600	-
scaffold_3	90035983	90040983	zdhhc17	600	+
scaffold_3	90100754	90105754	csrp2	600	-
scaffold_3	91095577	91100577	pawr	600	-
scaffold_3	92627169	92632169	nell2	600	+
scaffold_3	92870923	92875923	mcoln1	600	+
scaffold_3	93979709	93984709	nrcam	600	-
scaffold_3	94058318	94063318	thap5	600	-
scaffold_3	94058501	94063501	dnajb9	600	+
scaffold_3	96442337	96447337	tes	600	+
scaffold_3	96557779	96562779	cav1	600	+
scaffold_3	9665522	9670522	dpysl2	600	-
scaffold_3	97146461	97151461	cttnbp2	600	-
scaffold_3	9777820	9782820	ebf2	600	+
scaffold_3	98378157	98383157	fezf1	600	-
scaffold_3	98927212	98932212	tmem229a	600	-
scaffold_4	100561745	100566745	rnf220.2	600	-
scaffold_4	101210940	101215940	ccdc24	600	-
scaffold_4	101213506	101218506	vwc2l.2	600	+
scaffold_4	102158167	102163167	pomgnt1	600	-
scaffold_4	102166891	102171891	c1orf190	600	+
scaffold_4	102560925	102565925	dmbx1	600	-
scaffold_4	103744004	103749004	unnamed	600	+
scaffold_4	103785855	103790855	pteg	600	-
scaffold_4	103813617	103818617	tal1	600	-
scaffold_4	103891000	103896000	foxe3	600	+
scaffold_4	103917680	103922680	foxd2	600	+
scaffold_4	105268588	105273588	c2orf89	600	+
scaffold_4	105840120	105845120	dmrta2	600	-
scaffold_4	105980710	105985710	faf1	600	-
scaffold_4	105991084	105996084	cdkn2c	600	+
scaffold_4	106161058	106166058	ttc39a	600	-
scaffold_4	106262479	106267479	calr3	0	-
scaffold_4	106266090	106271090	osbpl9	600	+
scaffold_4	106438041	106443041	rab3b	600	-
scaffold_4	107153890	107158890	dmrtb1	600	+
scaffold_4	109768892	109773892	arpc5	600	+
scaffold_4	112164637	112169637	hydin	600	+
scaffold_4	112427387	112432387	mtss1l	600	+
scaffold_4	112723499	112728499	aars	600	+
scaffold_4	113107439	113112439	znrf1	600	+
scaffold_4	113393310	113398310	plekhg4	600	+
scaffold_4	114476981	114481981	gpt	600	-
scaffold_4	114478681	114483681	c16orf87	600	+
scaffold_4	115844925	115849925	plekhf1	600	+
scaffold_4	116003897	116008897	parp3	600	-
scaffold_4	116005042	116010042	rrp9	600	+
scaffold_4	116047930	116052930	grm2	0	-
scaffold_4	117556918	117561918	sertad4	600	+
scaffold_4	119481553	119486553	tpra1	600	-
scaffold_4	120152695	120157695	gata2	600	-
scaffold_4	1216911	1221911	dbx1	600	+
scaffold_4	124851625	124856625	plxnd1	600	+
scaffold_4	125494189	125499189	oxtr	600	+
scaffold_4	129273916	129278916	gpr27	600	-
scaffold_4	1311365	1316365	slc6a5	0	+
scaffold_4	131160791	131165791	fam19a4	0	+
scaffold_4	134558695	134563695	fezf2	600	+
scaffold_4	136816600	136821600	klf15	600	+
scaffold_4	15550550	15555550	syt13	600	+
scaffold_4	17408715	17413715	wt1	600	+
scaffold_4	17629409	17634409	pax6	600	+
scaffold_4	21568683	21573683	s1pr1	600	+
scaffold_4	21994809	21999809	cpne2	600	+
scaffold_4	23908690	23913690	rbl2	600	+
scaffold_4	26285208	26290208	irx3	600	+
scaffold_4	26831890	26836890	edc4	600	-
scaffold_4	26834772	26839772	thap11	600	+
scaffold_4	27250730	27255730	mpp1	600	-
scaffold_4	28947997	28952997	gnao1	600	-
scaffold_4	2940548	2945548	calca	0	-
scaffold_4	29960499	29965499	cdyl2	600	-
scaffold_4	30664611	30669611	maf	600	+
scaffold_4	31408532	31413532	irx5	600	-
scaffold_4	32067596	32072596	nkd1	600	-
scaffold_4	32837355	32842355	znf423	600	+
scaffold_4	32837355	32842355	znf521	600	+
scaffold_4	33510184	33515184	cbln1	600	+
scaffold_4	36353823	36358823	ankrd27	600	-
scaffold_4	36354598	36359598	rgs9bp	600	+
scaffold_4	37008395	37013395	cebpa	0	-
scaffold_4	42936733	42941733	cmtm4	600	+
scaffold_4	43059926	43064926	unnamed	600	+
scaffold_4	43305175	43310175	fam38a	600	-
scaffold_4	46850293	46855293	fbxo31	600	+
scaffold_4	47905358	47910358	foxf1	600	+
scaffold_4	49668653	49673653	slc7a5	600	-
scaffold_4	51484591	51489591	zfhx3	600	+
scaffold_4	52248509	52253509	spire2	600	-
scaffold_4	52434022	52439022	has3	600	-
scaffold_4	52629813	52634813	foxc2	600	+
scaffold_4	52645951	52650951	foxl1	600	+
scaffold_4	53569806	53574806	vegfb	600	+
scaffold_4	60932236	60937236	fosl1	600	+
scaffold_4	61500947	61505947	unnamed	600	+
scaffold_4	65769446	65774446	f3	600	+
scaffold_4	6689665	6694665	fjx1	600	+
scaffold_4	67338250	67343250	gfi1	600	+
scaffold_4	67621397	67626397	tgfbr3	600	+
scaffold_4	68570633	68575633	barhl2	600	-
scaffold_4	70630873	70635873	nos1ap	600	-
scaffold_4	71940593	71945593	clcc1	600	-
scaffold_4	71941961	71946961	camsap1l1	600	+
scaffold_4	72070458	72075458	ddx59	600	+
scaffold_4	72240525	72245525	nr5a2	600	-
scaffold_4	73133350	73138350	vav3	600	+
scaffold_4	73941472	73946472	cbx6	600	+
scaffold_4	75016400	75021400	ptgs2	600	-
scaffold_4	76279925	76284925	prrx1	600	+
scaffold_4	76423556	76428556	pde4dip	600	-
scaffold_4	76648488	76653488	notch2	600	+
scaffold_4	78379714	78384714	glrx2	600	-
scaffold_4	78416955	78421955	ivns1abp	600	-
scaffold_4	78461879	78466879	b3galt2	600	-
scaffold_4	80329793	80334793	mcm5	600	+
scaffold_4	824992	829992	mul1	600	-
scaffold_4	828363	833363	fam43b	0	+
scaffold_4	83279404	83284404	sgsm3	600	+
scaffold_4	84066749	84071749	gcat	600	-
scaffold_4	84073150	84078150	h1f0	600	-
scaffold_4	85924161	85929161	atp2b1	600	+
scaffold_4	87014317	87019317	col24a1	600	+
scaffold_4	90211073	90216073	nexn	600	-
scaffold_4	90902560	90907560	msh4	600	+
scaffold_4	91020610	91025610	slc44a5	600	+
scaffold_4	91111183	91116183	lhx8	600	-
scaffold_4	92329253	92334253	ptger3	600	+
scaffold_4	93004278	93009278	lrrc7	600	-
scaffold_4	93294105	93299105	diras3	600	+
scaffold_4	93390363	93395363	gng12	600	+
scaffold_4	94388029	94393029	ak4	600	-
scaffold_4	94453498	94458498	jak1	600	+
scaffold_4	95120617	95125617	alg6	600	-
scaffold_4	95138465	95143465	foxd3	600	-
scaffold_4	95379847	95384847	atg4c	600	-
scaffold_4	95383965	95388965	dock7	600	+
scaffold_4	96653073	96658073	jun	600	+
scaffold_4	98230172	98235172	ebna1bp2	600	-
scaffold_4	98230412	98235412	wdr65	600	+
scaffold_4	98305411	98310411	lrrc19	600	-
scaffold_4	99766803	99771803	artn	600	+
scaffold_5	100249358	100254358	snap25	600	-
scaffold_5	100424268	100429268	c20orf103	600	-
scaffold_5	101523561	101528561	bmp2	600	-
scaffold_5	102205794	102210794	chgb	600	-
scaffold_5	10346135	10351135	alg3	600	-
scaffold_5	10367297	10372297	ttc16	600	-
scaffold_5	10385737	10390737	camk2n2	600	-
scaffold_5	104261804	104266804	mrps5	600	+
scaffold_5	10435651	10440651	ece2	600	-
scaffold_5	10535533	10540533	fam131a	600	+
scaffold_5	10650540	10655540	clcn2	600	-
scaffold_5	10691827	10696827	chrd	600	-
scaffold_5	107688022	107693022	ttc7a	600	-
scaffold_5	108071539	108076539	epas1	600	-
scaffold_5	108649826	108654826	six2	600	+
scaffold_5	108729757	108734757	six3	600	-
scaffold_5	111337251	111342251	pkdcc.2	600	-
scaffold_5	11301580	11306580	hes1	600	-
scaffold_5	116187326	116192326	hlx	600	+
scaffold_5	116868803	116873803	mia3	600	+
scaffold_5	117438077	117443077	cnih3	0	+
scaffold_5	117930625	117935625	lefty	600	-
scaffold_5	12355800	12360800	sox2	600	-
scaffold_5	13084878	13089878	usp13	600	-
scaffold_5	16481224	16486224	lrrc34	600	+
scaffold_5	16782384	16787384	mecom	600	+
scaffold_5	18947937	18952937	ppm1l	600	+
scaffold_5	19249629	19254629	loc401097	600	-
scaffold_5	19613448	19618448	rarres1	600	+
scaffold_5	19708900	19713900	mlf1	600	-
scaffold_5	19873118	19878118	rsrc1	600	-
scaffold_5	19877234	19882234	shox2	600	+
scaffold_5	20340614	20345614	ccnl1	600	+
scaffold_5	20729491	20734491	kcnab1	600	-
scaffold_5	22604820	22609820	pfn2	600	-
scaffold_5	22891250	22896250	gpr119	600	+
scaffold_5	2314708	2319708	zic4	600	-
scaffold_5	2325692	2330692	zic1	600	+
scaffold_5	25572784	25577784	kcnf1	600	-
scaffold_5	30414685	30419685	fam150b	0	+
scaffold_5	31475082	31480082	kbtbd11	0	+
scaffold_5	32575013	32580013	elovl5	600	-
scaffold_5	33269257	33274257	bmp5	600	-
scaffold_5	34184808	34189808	khdrbs2	600	-
scaffold_5	35101942	35106942	bai3	600	+
scaffold_5	3599962	3604962	b3gnt5	600	+
scaffold_5	3601017	3606017	mcf2l.2	600	-
scaffold_5	36214022	36219022	b3gat2	600	-
scaffold_5	3696583	3701583	mcf2l2	600	-
scaffold_5	3708611	3713611	rfc4	600	+
scaffold_5	39119662	39124662	lca5	600	+
scaffold_5	40698308	40703308	snap91	600	-
scaffold_5	40748507	40753507	ripply2.1	600	+
scaffold_5	40769613	40774613	ripply2.2	600	+
scaffold_5	41093536	41098536	tbx18	600	-
scaffold_5	4142144	4147144	bdh1	600	-
scaffold_5	4494047	4499047	fam43a	600	-
scaffold_5	4502739	4507739	lsg1	600	+
scaffold_5	4526391	4531391	tmem44	600	+
scaffold_5	45591232	45596232	pou3f2	600	+
scaffold_5	45990097	45995097	ccnc	600	-
scaffold_5	45997515	46002515	des.2	600	+
scaffold_5	46024929	46029929	prdm13	0	+
scaffold_5	46397815	46402815	sim1	600	-
scaffold_5	47497891	47502891	hace1	600	-
scaffold_5	47580383	47585383	lin28b	600	-
scaffold_5	47755160	47760160	popdc3	600	-
scaffold_5	48838027	48843027	sobp	600	+
scaffold_5	49186755	49191755	nr2e1	0	+
scaffold_5	49907554	49912554	ppil6	600	-
scaffold_5	50568465	50573465	c6orf186	600	-
scaffold_5	50781390	50786390	amd1	600	+
scaffold_5	52665463	52670463	dse	600	+
scaffold_5	52750129	52755129	fam26d	600	+
scaffold_5	53122863	53127863	vgll2	600	+
scaffold_5	54239633	54244633	man1a1	600	-
scaffold_5	55317004	55322004	myb	600	-
scaffold_5	55820137	55825137	sgk1	600	+
scaffold_5	58400317	58405317	rnf217	600	-
scaffold_5	60239802	60244802	acta1	600	+
scaffold_5	61346454	61351454	vip	600	-
scaffold_5	62309221	62314221	epb41l2	600	+
scaffold_5	64642729	64647729	fuca2	600	-
scaffold_5	64716845	64721845	phactr2	600	+
scaffold_5	65198155	65203155	lrp11	600	+
scaffold_5	65292212	65297212	pcmt1	600	-
scaffold_5	68903542	68908542	irf2bp2	600	-
scaffold_5	69113884	69118884	arid4b	600	-
scaffold_5	69114176	69119176	ggps1	600	+
scaffold_5	69256147	69261147	gng2	600	-
scaffold_5	69864128	69869128	qpct	600	+
scaffold_5	70044080	70049080	fmn2	600	+
scaffold_5	7018543	7023543	bcl6	600	+
scaffold_5	70220964	70225964	tarbp1	600	-
scaffold_5	70346264	70351264	nid1	600	+
scaffold_5	72255005	72260005	pde10a	600	+
scaffold_5	72919551	72924551	ppp1r14c	600	+
scaffold_5	72995234	73000234	trim67	600	+
scaffold_5	73329396	73334396	dll1	600	-
scaffold_5	73352550	73357550	fam120b	600	+
scaffold_5	75393986	75398986	snx9	600	-
scaffold_5	75397382	75402382	gtf2h5	600	+
scaffold_5	75449091	75454091	tulp4	600	+
scaffold_5	758712	763712	chst2	0	+
scaffold_5	77366825	77371825	ust	600	+
scaffold_5	78115992	78120992	slc35d3	600	+
scaffold_5	82510124	82515124	c1orf198	600	+
scaffold_5	82510124	82515124	stx11	600	+
scaffold_5	83728589	83733589	ltbp1	600	+
scaffold_5	84940130	84945130	rgs17	600	+
scaffold_5	8522067	8527067	b3gnt7	600	+
scaffold_5	85362484	85367484	mtr	600	+
scaffold_5	85467132	85472132	cyp1b1	600	+
scaffold_5	85697571	85702571	cdc42ep3	600	+
scaffold_5	86300276	86305276	bcl2l11	600	+
scaffold_5	87436618	87441618	acss1	600	+
scaffold_5	87916427	87921427	hnrpll	600	+
scaffold_5	88877174	88882174	mertk	600	-
scaffold_5	8937944	8942944	nppc	600	-
scaffold_5	90192714	90197714	insm1	0	+
scaffold_5	90717144	90722144	nkx2-4	600	-
scaffold_5	90768703	90773703	nkx2-2	600	-
scaffold_5	90901859	90906859	pax1	600	+
scaffold_5	91329466	91334466	foxa2	600	-
scaffold_5	92979568	92984568	bcl11a	600	-
scaffold_5	94034528	94039528	otx1	600	+
scaffold_5	95554232	95559232	meis1	600	+
scaffold_5	98444012	98449012	flrt3	600	+
scaffold_5	99231628	99236628	sptlc3	600	-
scaffold_5	9965072	9970072	rnpepl1	600	-
scaffold_5b	1531737	1536737	gata4	600	+
scaffold_5b	2512582	2517582	tfap2b	600	-
scaffold_5b	2566182	2571182	tfap2d	600	-
scaffold_6	102200920	102205920	unnamed	0	-
scaffold_6	103379608	103384608	evx1	600	-
scaffold_6	103440881	103445881	hoxa13	600	+
scaffold_6	103453388	103458388	hoxa11	600	+
scaffold_6	103463397	103468397	hoxa10	600	+
scaffold_6	103471379	103476379	hoxa9	600	+
scaffold_6	103477436	103482436	hoxa7	600	+
scaffold_6	103486114	103491114	hoxa6	600	+
scaffold_6	103489030	103494030	hoxa5	600	+
scaffold_6	103499846	103504846	hoxa4	600	+
scaffold_6	103512788	103517788	hoxa3	600	+
scaffold_6	103525991	103530991	hoxa2	600	+
scaffold_6	103536408	103541408	hoxa1	600	+
scaffold_6	104578113	104583113	osbpl3	600	+
scaffold_6	104744820	104749820	mpp6	600	-
scaffold_6	105535774	105540774	fam126a	600	+
scaffold_6	105676542	105681542	il6	600	-
scaffold_6	107155127	107160127	twist1	600	+
scaffold_6	108199278	108204278	tspan13	600	-
scaffold_6	108263252	108268252	bzw2	600	-
scaffold_6	108263428	108268428	ankmy2	600	+
scaffold_6	111432171	111437171	dlx6	600	+
scaffold_6	111451524	111456524	dlx5	600	-
scaffold_6	111794747	111799747	pon2	600	+
scaffold_6	111795439	111800439	asb4	600	-
scaffold_6	113447950	113452950	cdk6	600	+
scaffold_6	114213967	114218967	fzd1	600	-
scaffold_6	115620986	115625986	adam22	600	-
scaffold_6	116199062	116204062	itga8	600	-
scaffold_6	116572378	116577378	c1ql3	600	-
scaffold_6	117688832	117693832	plxdc1	600	+
scaffold_6	117688832	117693832	plxdc2	600	+
scaffold_6	118263849	118268849	c10orf140	600	-
scaffold_6	118305234	118310234	mllt10	600	+
scaffold_6	118621444	118626444	commd3	600	+
scaffold_6	118634864	118639864	bmi1	600	+
scaffold_6	118663980	118668980	spag6	600	+
scaffold_6	118957869	118962869	msrb2	600	+
scaffold_6	119000578	119005578	ptf1a	600	+
scaffold_6	120169958	120174958	gad2	600	+
scaffold_6	120787571	120792571	mkx	600	-
scaffold_6	122725488	122730488	nrp1	600	-
scaffold_6	123219743	123224743	prdx2	600	-
scaffold_6	123226723	123231723	rnaseh2a	600	+
scaffold_6	124211664	124216664	fzd8	600	-
scaffold_6	128968422	128973422	mnx1	600	+
scaffold_6	129423975	129428975	shh	600	+
scaffold_6	129652820	129657820	en2	600	-
scaffold_6	130077712	130082712	htr5a	600	-
scaffold_6	132853684	132858684	scn5a	600	-
scaffold_6	133753164	133758164	ngfr	600	+
scaffold_6	136601015	136606015	slc38a3	600	-
scaffold_6	140493659	140498659	cry-dash	600	+
scaffold_6	14704847	14709847	kcnv1	600	+
scaffold_6	18812650	18817650	ncald	600	+
scaffold_6	19868137	19873137	matn2	600	+
scaffold_6	20274313	20279313	gdf6	600	-
scaffold_6	20967232	20972232	osr2	600	+
scaffold_6	21949053	21954053	rad54b	600	+
scaffold_6	22805480	22810480	runx1t1	600	+
scaffold_6	23127436	23132436	otud6b	600	-
scaffold_6	23130817	23135817	tmem55a	600	+
scaffold_6	24253884	24258884	cpne3	600	-
scaffold_6	24257200	24262200	fam82b	600	+
scaffold_6	25800172	25805172	pmp2	600	-
scaffold_6	25861868	25866868	pag1	600	+
scaffold_6	28710252	28715252	c8orf84	600	+
scaffold_6	29370400	29375400	xkr9	600	-
scaffold_6	29370491	29375491	lactb2	600	+
scaffold_6	29584336	29589336	prdm14	600	+
scaffold_6	29827835	29832835	sulf1	600	-
scaffold_6	30770784	30775784	mybl1	600	+
scaffold_6	31567669	31572669	bhlhe22	600	-
scaffold_6	32859286	32864286	ca8	600	+
scaffold_6	34622368	34627368	sox17a	600	-
scaffold_6	34623441	34628441	sox17b.1	600	-
scaffold_6	34885664	34890664	rgs20	600	-
scaffold_6	34938815	34943815	atp6v1h	600	+
scaffold_6	37626032	37631032	klhl14	600	+
scaffold_6	37940401	37945401	rnf125	600	-
scaffold_6	37944075	37949075	trappc8	600	+
scaffold_6	40535459	40540459	ttc39c	600	-
scaffold_6	41127301	41132301	gata6	600	-
scaffold_6	42080195	42085195	adcyap1	600	+
scaffold_6	42761459	42766459	emilin2	600	+
scaffold_6	43714281	43719281	epb41l3	600	-
scaffold_6	43884868	43889868	tmem200c	600	-
scaffold_6	44260314	44265314	lama1	600	-
scaffold_6	49359176	49364176	cbln2	600	-
scaffold_6	49718613	49723613	znf516	600	+
scaffold_6	50253352	50258352	zadh2	600	+
scaffold_6	51579539	51584539	scgn	0	-
scaffold_6	52701510	52706510	nfatc1	600	-
scaffold_6	52973592	52978592	sall3	600	-
scaffold_6	56304052	56309052	phactr1	600	-
scaffold_6	56761195	56766195	gmpr	600	+
scaffold_6	57182830	57187830	cap2	600	+
scaffold_6	57539925	57544925	kif13a	600	-
scaffold_6	57582268	57587268	tpmt	600	-
scaffold_6	59769757	59774757	tfap2a	600	-
scaffold_6	60028185	60033185	gcm2	600	-
scaffold_6	60477756	60482756	hivep1	600	+
scaffold_6	61146824	61151824	nrn1	600	+
scaffold_6	62247594	62252594	c6orf145	600	-
scaffold_6	62901222	62906222	foxq1	600	+
scaffold_6	62956033	62961033	foxf2	600	+
scaffold_6	63055484	63060484	foxc1	600	+
scaffold_6	6562449	6567449	adcy8	600	+
scaffold_6	73625649	73630649	znf622	600	+
scaffold_6	73625660	73630660	fam134b	600	-
scaffold_6	73720905	73725905	march11	600	+
scaffold_6	7504208	7509208	42Sp50	600	+
scaffold_6	75889251	75894251	irx4	600	-
scaffold_6	76423792	76428792	irx2	600	-
scaffold_6	78960043	78965043	epb41l4b	600	-
scaffold_6	79399654	79404654	nr4a3	0	-
scaffold_6	80348606	80353606	tmem158	600	-
scaffold_6	81190524	81195524	c7orf36	600	-
scaffold_6	81222619	81227619	tbx20	600	-
scaffold_6	82846101	82851101	cox3	0	+
scaffold_6	84043897	84048897	ramp3	600	+
scaffold_6	88679107	88684107	pdf	600	-
scaffold_6	88811409	88816409	cck	0	+
scaffold_6	90566613	90571613	irx1	600	-
scaffold_6	91246883	91251883	lancl2	600	+
scaffold_6	91343747	91348747	vopp1	600	-
scaffold_6	94318366	94323366	znrf2	0	+
scaffold_6	94406111	94411111	nod1	0	-
scaffold_6	94450774	94455774	entpd3	600	+
scaffold_6	94881823	94886823	abhd5	600	+
scaffold_6	96016331	96021331	stt3b	600	-
scaffold_6	97447991	97452991	eomes	600	+
scaffold_7	100195261	100200261	loc390937	0	+
scaffold_7	102684821	102689821	kcnc3	600	-
scaffold_7	103111499	103116499	ascl2	600	+
scaffold_7	108764885	108769885	unnamed	600	-
scaffold_7	108893467	108898467	myadm	600	+
scaffold_7	113090224	113095224	bahcc1	600	-
scaffold_7	113560465	113565465	fasn	600	-
scaffold_7	115057188	115062188	cdknx	600	+
scaffold_7	11830074	11835074	dkk1	600	+
scaffold_7	1303380	1308380	tcf7l2	600	+
scaffold_7	13400454	13405454	egr2	600	-
scaffold_7	15994328	15999328	ebf3	600	-
scaffold_7	17785929	17790929	nkx6-2	600	-
scaffold_7	18138394	18143394	hmx3	600	+
scaffold_7	18145008	18150008	hmx2	600	+
scaffold_7	18176530	18181530	bub3	600	+
scaffold_7	18362358	18367358	gpr26	0	+
scaffold_7	19094042	19099042	gdf10	0	-
scaffold_7	22434509	22439509	gsto1	600	-
scaffold_7	23291981	23296981	ina	600	-
scaffold_7	24721076	24726076	tlx1	600	+
scaffold_7	24847287	24852287	lbx1	600	-
scaffold_7	2643628	2648628	gfra1	600	-
scaffold_7	27067436	27072436	slit1	600	-
scaffold_7	29773286	29778286	nkx2-3	600	+
scaffold_7	29806431	29811431	bapx	600	+
scaffold_7	31976904	31981904	hhex	600	+
scaffold_7	32242386	32247386	cyp26c1	600	+
scaffold_7	32266082	32271082	cyp26a1	600	+
scaffold_7	3902671	3907671	cyp26b1	600	+
scaffold_7	41848506	41853506	pitx3	600	+
scaffold_7	42664008	42669008	pax2	600	-
scaffold_7	43310218	43315218	scd	600	-
scaffold_7	45424019	45429019	ppif	600	-
scaffold_7	45925466	45930466	c10orf57	600	-
scaffold_7	49518326	49523326	slc18a3	600	+
scaffold_7	49653693	49658693	ogdhl	600	-
scaffold_7	49924153	49929153	cd276	600	-
scaffold_7	50350757	50355757	pkm2	600	+
scaffold_7	50409852	50414852	myo9a	600	+
scaffold_7	52171684	52176684	isl2	600	-
scaffold_7	52274940	52279940	fbxo22	600	-
scaffold_7	52774205	52779205	peak1	600	-
scaffold_7	53178502	53183502	snx33	600	-
scaffold_7	53475091	53480091	rora	600	-
scaffold_7	54054034	54059034	cyp1a1	600	+
scaffold_7	54551856	54556856	rbpms2	600	+
scaffold_7	55624641	55629641	opcml	600	+
scaffold_7	56092208	56097208	ntm	600	-
scaffold_7	5671404	5676404	unnamed	600	-
scaffold_7	5673587	5678587	unnamed	600	+
scaffold_7	5728555	5733555	zbtb33	600	+
scaffold_7	5776808	5781808	fam70a	600	-
scaffold_7	5781281	5786281	atp1b4	600	+
scaffold_7	58171736	58176736	igsf9b	600	-
scaffold_7	5832775	5837775	lamp2	600	-
scaffold_7	58350117	58355117	jam3	0	+
scaffold_7	58928691	58933691	znf503	600	-
scaffold_7	61137929	61142929	kif1b	600	+
scaffold_7	66072263	66077263	stt3a	600	+
scaffold_7	66885760	66890760	rpl27a	600	+
scaffold_7	6702557	6707557	emx2	600	-
scaffold_7	69995339	70000339	nlrx1	600	-
scaffold_7	70805102	70810102	mll	600	-
scaffold_7	7114389	7119389	iffo1	600	+
scaffold_7	71289220	71294220	dscaml1	600	+
scaffold_7	74286273	74291273	zbtb16	600	-
scaffold_7	75653375	75658375	sik2	600	-
scaffold_7	75987762	75992762	pou2af1	0	+
scaffold_7	76057892	76062892	c11orf53	0	-
scaffold_7	79716451	79721451	agtrap	600	+
scaffold_7	79844974	79849974	nppa	0	-
scaffold_7	79855858	79860858	nppb	600	-
scaffold_7	81441448	81446448	sc5dl	600	+
scaffold_7	81508858	81513858	bsx	600	+
scaffold_7	81635891	81640891	gpr157	600	+
scaffold_7	82696937	82701937	hes4	600	-
scaffold_7	82893848	82898848	agrn	600	+
scaffold_7	87434532	87439532	fli1	600	-
scaffold_7	88307405	88312405	wnt4	600	-
scaffold_7	90621740	90626740	prdm2	600	-
scaffold_7	92507682	92512682	ajap1	600	+
scaffold_7	93602569	93607569	chd5	600	-
scaffold_7	93704126	93709126	icmt	600	-
scaffold_7	93938706	93943706	acot7	600	-
scaffold_7	93969698	93974698	hes2	600	-
scaffold_7	94035404	94040404	espn	600	+
scaffold_7	96187595	96192595	per3	600	+
scaffold_7	96371189	96376189	wrap73	600	+
scaffold_7	96748314	96753314	arhgef16	600	-
scaffold_7	96826295	96831295	prdm16	600	-
scaffold_7	97610725	97615725	mmel1	600	+
scaffold_8	1060071	1065071	lhx6	0	+
scaffold_8	11144341	11149341	arhgap4	600	+
scaffold_8	11499989	11504989	pappa	600	+
scaffold_8	14279783	14284783	lmx1b.1	600	-
scaffold_8	17456412	17461412	faah2	600	-
scaffold_8	18518939	18523939	neurog2	600	-
scaffold_8	22694628	22699628	gpr83	600	+
scaffold_8	23470954	23475954	eda2r	600	+
scaffold_8	23913772	23918772	fam155b	600	+
scaffold_8	26631693	26636693	amot	600	+
scaffold_8	27389737	27394737	pak3	600	-
scaffold_8	27972719	27977719	col4a5	600	-
scaffold_8	28185722	28190722	rab39b	600	+
scaffold_8	30851663	30856663	sept6	600	-
scaffold_8	31188475	31193475	lonrf3	600	-
scaffold_8	34715945	34720945	slitrk4	600	+
scaffold_8	35572170	35577170	bcorl1	600	+
scaffold_8	37796451	37801451	pcdh19	600	-
scaffold_8	40281171	40286171	pof1b	600	+
scaffold_8	40903087	40908087	pou3f4	600	-
scaffold_8	41656356	41661356	tbx22	600	-
scaffold_8	44996692	45001692	neu1	600	+
scaffold_8	45745870	45750870	dock11	600	+
scaffold_8	45997078	46002078	mst4	600	+
scaffold_8	46923357	46928357	gpc3	600	-
scaffold_8	48468935	48473935	fgf13	600	-
scaffold_8	48865697	48870697	fkrp	600	-
scaffold_8	49215483	49220483	rtn2	600	+
scaffold_8	49281017	49286017	fosb	0	+
scaffold_8	49327427	49332427	ppp1r13l	600	+
scaffold_8	49643194	49648194	dmpk	600	-
scaffold_8	5037618	5042618	barhl1	600	-
scaffold_8	51139456	51144456	gabbr1	600	-
scaffold_8	51918842	51923842	crat.2	600	+
scaffold_8	52476467	52481467	sipa1l3	600	+
scaffold_8	5293843	5298843	ntng2	600	-
scaffold_8	54776901	54781901	nccrp1	600	+
scaffold_8	55619198	55624198	il28b.1	0	+
scaffold_8	55623703	55628703	timm50	600	+
scaffold_8	55661567	55666567	dlc	600	+
scaffold_8	55695128	55700128	capns2	600	+
scaffold_8	55695194	55700194	adad2	600	-
scaffold_8	55888083	55893083	vsx2	0	+
scaffold_8	56199681	56204681	fos	600	-
scaffold_8	56238854	56243854	batf	600	+
scaffold_8	56387587	56392587	vash1	600	+
scaffold_8	56830432	56835432	ism2	600	-
scaffold_8	56875507	56880507	sptlc2	600	-
scaffold_8	56911217	56916217	snw1	600	-
scaffold_8	56911992	56916992	adck1	600	+
scaffold_8	57189516	57194516	nrxn3	600	+
scaffold_8	57357345	57362345	dio2	600	-
scaffold_8	58923027	58928027	flrt2	600	+
scaffold_8	59923762	59928762	ptpn21	600	-
scaffold_8	60751114	60756114	calm2	600	+
scaffold_8	62157491	62162491	ppp4r4	600	+
scaffold_8	62418298	62423298	gsc	600	-
scaffold_8	6279666	6284666	prdm12	600	-
scaffold_8	63086610	63091610	bdkrb2	600	+
scaffold_8	65661614	65666614	kptn	600	+
scaffold_8	65964399	65969399	fam98a	600	+
scaffold_8	66211261	66216261	tspan15	600	+
scaffold_8	66244330	66249330	clip3	600	+
scaffold_8	67086026	67091026	ccdc85c	600	-
scaffold_8	70077742	70082742	atl1	600	+
scaffold_8	72838305	72843305	ptger2	600	-
scaffold_8	74579309	74584309	pygl	600	-
scaffold_8	74623389	74628389	nin	600	+
scaffold_8	75755265	75760265	dync1h1	600	+
scaffold_8	75862104	75867104	hsp90aa1.2	600	-
scaffold_8	76018425	76023425	ankrd9	600	-
scaffold_8	76917415	76922415	klc1	600	+
scaffold_8	77321182	77326182	kif26a	600	+
scaffold_8	78013055	78018055	adssl1	600	+
scaffold_8	79297279	79302279	hspa2	600	+
scaffold_8	7931565	7936565	dnm1	600	-
scaffold_8	79401323	79406323	btbd6	600	-
scaffold_8	81318961	81323961	mnat1	600	-
scaffold_8	81392865	81397865	six1	600	+
scaffold_8	81502897	81507897	six6	600	-
scaffold_8	81518098	81523098	c14orf39	0	+
scaffold_8	81790327	81795327	lrrc9	600	-
scaffold_8	83085733	83090733	otx2	600	+
scaffold_8	85769369	85774369	actn1	600	+
scaffold_8	86354527	86359527	foxa1	600	+
scaffold_8	86822117	86827117	pax9	600	-
scaffold_8	86909076	86914076	nkx2-8	600	+
scaffold_8	86939442	86944442	nkx2-1	600	+
scaffold_8	87283183	87288183	insm2	600	-
scaffold_8	89593878	89598878	grem1	600	-
scaffold_8	89802235	89807235	spred1	600	-
scaffold_8	90118303	90123303	meis2	600	+
scaffold_8	91442522	91447522	foxg1	600	+
scaffold_8	93429615	93434615	nab1	600	-
scaffold_8	95119983	95124983	exd1	600	-
scaffold_8	97688664	97693664	unnamed	600	+
scaffold_8	98223345	98228345	thbs1	600	+
scaffold_8c	4151729	4156729	cers2	600	+
scaffold_9	10092398	10097398	fmnl2	600	+
scaffold_9	11409975	11414975	nr4a2	600	-
scaffold_9	11794369	11799369	galnt5	600	+
scaffold_9	11842274	11847274	cytip	0	-
scaffold_9	12415022	12420022	tanc1	600	+
scaffold_9	12964317	12969317	pla2r1	600	-
scaffold_9	13590277	13595277	tbr1	600	+
scaffold_9	17459175	17464175	klhl23	600	+
scaffold_9	176723	181723	slc15a2	600	-
scaffold_9	17837578	17842578	gad1	0	+
scaffold_9	17895426	17900426	gorasp2	600	-
scaffold_9	17934761	17939761	dlx2	600	+
scaffold_9	17957885	17962885	dlx1	600	-
scaffold_9	18597994	18602994	itga6	600	+
scaffold_9	19441082	19446082	sp9	600	+
scaffold_9	20755499	20760499	hoxd1	600	-
scaffold_9	20800169	20805169	hoxd3	600	-
scaffold_9	20805690	20810690	hoxd4	600	-
scaffold_9	20833518	20838518	hoxd8	600	-
scaffold_9	20850743	20855743	hoxd9	600	-
scaffold_9	20857902	20862902	hoxd10	600	-
scaffold_9	20868725	20873725	hoxd11	600	-
scaffold_9	20883993	20888993	hoxd13	600	-
scaffold_9	20890967	20895967	evx2	600	+
scaffold_9	23294673	23299673	neurod1	600	-
scaffold_9	24888771	24893771	fzd5	600	+
scaffold_9	25319401	25324401	klf7	600	+
scaffold_9	25725923	25730923	adam23	0	-
scaffold_9	28448125	28453125	satb2	600	-
scaffold_9	29299539	29304539	sumo1	600	+
scaffold_9	30619406	30624406	sox14	600	+
scaffold_9	31890219	31895219	c3orf70	600	+
scaffold_9	34614938	34619938	gpc1	600	-
scaffold_9	35647064	35652064	foxl2	600	-
scaffold_9	39183856	39188856	tbccd1	600	+
scaffold_9	39328186	39333186	sf3b1	600	-
scaffold_9	39943671	39948671	hspd1	600	-
scaffold_9	39944006	39949006	hspe1	600	+
scaffold_9	40029062	40034062	tnrc18	600	+
scaffold_9	40263290	40268290	fscn1	600	+
scaffold_9	4211901	4216901	fev	0	-
scaffold_9	44253671	44258671	epha4	600	-
scaffold_9	44458233	44463233	pax3	600	-
scaffold_9	44577611	44582611	farsb	600	-
scaffold_9	44580701	44585701	mogat1	600	+
scaffold_9	46217222	46222222	atic	600	+
scaffold_9	46281521	46286521	fn1	600	-
scaffold_9	48797271	48802271	col6a2	600	-
scaffold_9	50930621	50935621	plcl1	600	-
scaffold_9	52561040	52566040	tmeff2	600	-
scaffold_9	54512802	54517802	shf	600	+
scaffold_9	54868504	54873504	foxb1	600	-
scaffold_9	56217086	56222086	fam189a1	600	-
scaffold_9	57813783	57818783	fam63b	600	-
scaffold_9	58111215	58116215	aldh1a2	600	+
scaffold_9	58333869	58338869	gcom1	600	-
scaffold_9	58761484	58766484	tmem11	600	+
scaffold_9	62670515	62675515	emp2	600	+
scaffold_9	66638076	66643076	uncx	600	+
scaffold_9	71892160	71897160	pdgfa	600	+
scaffold_9	72572516	72577516	fam20c	600	-
scaffold_9	73599611	73604611	nptx2	600	-
scaffold_9	75136465	75141465	tmem159	600	-
scaffold_9	76995655	77000655	scnn1g	0	+
scaffold_9	77050475	77055475	scnn1b	0	+
scaffold_9	78195951	78200951	cramp1l	600	-
scaffold_9	82453435	82458435	sox8	600	-
scaffold_9	82872785	82877785	hs3st6	0	+
scaffold_9	83959034	83964034	med9	600	+
scaffold_9	83971001	83976001	rasd1	600	-
scaffold_9	91028302	91033302	runx2	600	+
scaffold_9	93012832	93017832	mfsd2b	600	-
scaffold_9	93672598	93677598	klhl29	600	-
scaffold_9	95226952	95231952	gdf7	600	-
scaffold_9	9611448	9616448	nmi	600	-

## Sheet: ZyD_H3K27me3
Scaffold	Start	Stop	Name	Score	Strand
scaffold_1	101053126	101058126	ocln	600	+
scaffold_1	101337169	101342169	mccc2	600	+
scaffold_1	101582912	101587912	znf366	0	-
scaffold_1	101746433	101751433	tmem171	600	+
scaffold_1	101768362	101773362	tmem174	600	+
scaffold_1	105383457	105388457	mtap	600	-
scaffold_1	106201318	106206318	tmem38b	600	-
scaffold_1	106217062	106222062	tal2	600	-
scaffold_1	106239830	106244830	fktn	600	-
scaffold_1	107421372	107426372	acer2	600	-
scaffold_1	107427412	107432412	rps6	600	+
scaffold_1	110751454	110756454	grhpr.1	600	-
scaffold_1	110775289	110780289	unnamed	600	-
scaffold_1	112386694	112391694	mfsd7	600	+
scaffold_1	112850664	112855664	pigg	600	-
scaffold_1	116343187	116348187	akap2	600	+
scaffold_1	116685675	116690675	rod1	600	+
scaffold_1	120028306	120033306	tbc1d1	600	-
scaffold_1	122721401	122726401	rab3a	600	-
scaffold_1	123319520	123324520	enc1.2	600	+
scaffold_1	123394375	123399375	arhgef18	600	-
scaffold_1	123601028	123606028	btbd2	600	-
scaffold_1	124807899	124812899	vmac	600	+
scaffold_1	125033363	125038363	lonp1	600	+
scaffold_1	125128635	125133635	angptl4	600	-
scaffold_1	125193756	125198756	kank3	600	+
scaffold_1	125764608	125769608	c19orf22	600	-
scaffold_1	126108810	126113810	grin3b	0	+
scaffold_1	127001830	127006830	gamt	600	-
scaffold_1	127250945	127255945	loc388630	600	-
scaffold_1	127396848	127401848	abhd8	600	-
scaffold_1	128111263	128116263	tm6sf2	600	-
scaffold_1	128272881	128277881	tmem161a	600	+
scaffold_1	128428318	128433318	celf5	600	-
scaffold_1	128547593	128552593	tle2	600	+
scaffold_1	129112097	129117097	eps15l1	600	+
scaffold_1	129381756	129386756	upf1	600	+
scaffold_1	130460244	130465244	dusp4	600	-
scaffold_1	131528340	131533340	shd	600	-
scaffold_1	132813404	132818404	antxr2	600	-
scaffold_1	135307787	135312787	rax2	600	+
scaffold_1	135716683	135721683	rpl36	600	-
scaffold_1	136588923	136593923	sgta	600	-
scaffold_1	14181191	14186191	adamts6	600	-
scaffold_1	142075990	142080990	ccni	600	-
scaffold_1	144230935	144235935	uba6	600	-
scaffold_1	144230996	144235996	coq2	600	+
scaffold_1	14703677	14708677	mast4	600	+
scaffold_1	148912149	148917149	tet2	600	-
scaffold_1	149769740	149774740	slc9b2	600	+
scaffold_1	149816958	149821958	cisd2	600	-
scaffold_1	150868043	150873043	dapp1	0	+
scaffold_1	151119935	151124935	adh5	600	+
scaffold_1	152738071	152743071	egf	0	+
scaffold_1	155747199	155752199	cyp2u1	600	-
scaffold_1	155867193	155872193	lef1	600	-
scaffold_1	157000778	157005778	hpgds	600	+
scaffold_1	158239423	158244423	trpc3	0	-
scaffold_1	158526068	158531068	unnamed	0	+
scaffold_1	158837112	158842112	adad1	600	+
scaffold_1	15947003	15952003	papd4	600	-
scaffold_1	160619471	160624471	rassf6	600	-
scaffold_1	16110524	16115524	arsb	600	+
scaffold_1	16340705	16345705	ap3b1	600	+
scaffold_1	163438702	163443702	c4orf49	600	+
scaffold_1	163676568	163681568	setd7	600	-
scaffold_1	163678925	163683925	mgst2	600	+
scaffold_1	165320257	165325257	usp38	600	-
scaffold_1	165461186	165466186	smarca5	600	+
scaffold_1	165577272	165582272	otud4	600	+
scaffold_1	166070281	166075281	smad1	600	+
scaffold_1	169532663	169537663	tlr2	600	+
scaffold_1	169575653	169580653	sfrp2	600	-
scaffold_1	16967423	16972423	f2rl1	600	-
scaffold_1	170147225	170152225	lrat	600	-
scaffold_1	171595907	171600907	fnip2	600	+
scaffold_1	171659896	171664896	c4orf45	0	-
scaffold_1	171680519	171685519	rapgef2	600	+
scaffold_1	17204822	17209822	iqgap2	600	-
scaffold_1	173138528	173143528	klhl2	600	+
scaffold_1	173910850	173915850	sh3rf1	600	-
scaffold_1	174075455	174080455	c4orf27	600	-
scaffold_1	174122464	174127464	mfap3l	600	-
scaffold_1	175017520	175022520	galntl6	0	+
scaffold_1	175145925	175150925	galnt7	600	+
scaffold_1	175285631	175290631	scrg1	0	-
scaffold_1	181230349	181235349	post	0	+
scaffold_1	181730820	181735820	efha2	0	-
scaffold_1	181762892	181767892	fgf20	600	+
scaffold_1	182037269	182042269	tusc3	600	-
scaffold_1	183479748	183484748	srd5a3	600	-
scaffold_1	183529301	183534301	kdr	600	+
scaffold_1	18397364	18402364	malt1	600	+
scaffold_1	184424071	184429071	rasl11b	600	-
scaffold_1	184645610	184650610	ociad2	600	+
scaffold_1	184706385	184711385	fryl	600	+
scaffold_1	184946979	184951979	slain2	600	-
scaffold_1	18591969	18596969	grp	0	+
scaffold_1	186078731	186083731	guf1	600	+
scaffold_1	186814807	186819807	phox2b	600	+
scaffold_1	18689756	18694756	lman1	600	-
scaffold_1	187043942	187048942	apbb2	600	+
scaffold_1	189114061	189119061	ppargc1a	600	+
scaffold_1	191054411	191059411	cd38	600	+
scaffold_1	191531286	191536286	qdpr	600	-
scaffold_1	191778978	191783978	lgi2	600	+
scaffold_1	193446174	193451174	stx18	600	-
scaffold_1	193707160	193712160	stk32b	0	+
scaffold_1	193892934	193897934	evc2	600	-
scaffold_1	193893220	193898220	evc	600	+
scaffold_1	194444032	194449032	afap1	600	+
scaffold_1	195714842	195719842	znf518b	600	+
scaffold_1	196298967	196303967	rab28	600	-
scaffold_1	196340598	196345598	nkx3-2	600	-
scaffold_1	197674917	197679917	htt	600	-
scaffold_1	198255028	198260028	tnip2	600	-
scaffold_1	199151534	199156534	fgfr3	600	-
scaffold_1	200332366	200337366	kiaa1530	600	-
scaffold_1	201627394	201632394	foxi4.1	600	-
scaffold_1	202846245	202851245	sfxn5	600	-
scaffold_1	202889148	202894148	rab11fip5	600	-
scaffold_1	202970448	202975448	not	600	+
scaffold_1	203378051	203383051	adam33	600	+
scaffold_1	203449269	203454269	fam113a	600	+
scaffold_1	20437680	20442680	rai14	600	+
scaffold_1	205858230	205863230	oxt	0	+
scaffold_1	24818125	24823125	oxct1	600	+
scaffold_1	25186797	25191797	rpl37	600	+
scaffold_1	26561573	26566573	egflam	600	-
scaffold_1	28496150	28501150	tmem161b	600	-
scaffold_1	30051434	30056434	lnpep	600	+
scaffold_1	31997705	32002705	efna5	600	-
scaffold_1	35448255	35453255	slc12a2	600	-
scaffold_1	36291466	36296466	fam81b	600	-
scaffold_1	38802705	38807705	snx2	600	-
scaffold_1	39798661	39803661	hsd17b4	600	-
scaffold_1	39872648	39877648	tnfaip8	600	-
scaffold_1	39969565	39974565	dmxl1	600	-
scaffold_1	41401079	41406079	trim36	600	+
scaffold_1	41748035	41753035	vsig10	600	+
scaffold_1	42772735	42777735	xbp1	600	+
scaffold_1	42854711	42859711	p2rx6	600	-
scaffold_1	42857786	42862786	slc35e4	600	+
scaffold_1	44400904	44405904	trafd1	600	-
scaffold_1	44568417	44573417	myl2	0	-
scaffold_1	45940519	45945519	hpd	0	-
scaffold_1	46468659	46473659	hcar3	600	-
scaffold_1	47679950	47684950	ncor2	600	-
scaffold_1	49075706	49080706	glt1d1	600	+
scaffold_1	4940204	4945204	lipg	600	+
scaffold_1	50192450	50197450	ran	600	+
scaffold_1	52312966	52317966	chfr	600	+
scaffold_1	52542862	52547862	trmt2a	600	+
scaffold_1	52542974	52547974	ranbp1	600	-
scaffold_1	54085866	54090866	ydjc	600	+
scaffold_1	54261606	54266606	snap29	600	+
scaffold_1	54261822	54266822	pi4ka	600	-
scaffold_1	54601790	54606790	loc651536	0	-
scaffold_1	54749103	54754103	smarcb1	600	+
scaffold_1	54931643	54936643	gstt1	600	+
scaffold_1	55078026	55083026	crkl	600	-
scaffold_1	55553289	55558289	rtdr1	600	+
scaffold_1	55581403	55586403	gnaz	0	-
scaffold_1	56258755	56263755	cox6a1	600	-
scaffold_1	56383083	56388083	pxn	600	+
scaffold_1	60412750	60417750	sgsm1	600	-
scaffold_1	61071888	61076888	mmab	600	+
scaffold_1	61072429	61077429	mvk	600	-
scaffold_1	61175743	61180743	myo1h	0	-
scaffold_1	61313955	61318955	alkbh2	600	+
scaffold_1	61314568	61319568	ung	600	-
scaffold_1	61396725	61401725	dao	600	-
scaffold_1	61901689	61906689	rbm19	600	-
scaffold_1	63437849	63442849	gatsl3	600	-
scaffold_1	63915292	63920292	morc2	600	+
scaffold_1	67117129	67122129	sars	600	+
scaffold_1	67875729	67880729	ctse	600	+
scaffold_1	67916214	67921214	rab7b	600	+
scaffold_1	69589357	69594357	ahcyl1	600	-
scaffold_1	6981518	6986518	atp5a1	600	-
scaffold_1	6983716	6988716	haus1	600	+
scaffold_1	70622654	70627654	tfeb	600	-
scaffold_1	70831010	70836010	unnamed	600	-
scaffold_1	70924843	70929843	unnamed	0	+
scaffold_1	71694451	71699451	mapk14	600	-
scaffold_1	71997720	72002720	spdef	600	-
scaffold_1	74161375	74166375	ampd1	600	+
scaffold_1	76475576	76480576	arc2	600	+
scaffold_1	8659961	8664961	mier3	600	+
scaffold_1	86732055	86737055	ror2	600	+
scaffold_1	8749262	8754262	map3k1	600	-
scaffold_1	87657037	87662037	gadd45g	600	-
scaffold_1	89414692	89419692	cdc14b	600	+
scaffold_1	90557479	90562479	gas1	600	+
scaffold_1	9139837	9144837	ddx4	600	-
scaffold_1	91556054	91561054	tle1	600	+
scaffold_1	92512632	92517632	gnaq	600	+
scaffold_1	92802935	92807935	vps13a	600	-
scaffold_1	95191307	95196307	klf9	600	+
scaffold_1	95946700	95951700	foxd4l1.2	600	+
scaffold_1	95980921	95985921	unnamed	600	+
scaffold_1	96002100	96007100	unnamed	600	-
scaffold_1	96041206	96046206	cbwd2	600	-
scaffold_1	96075663	96080663	dock8	600	+
scaffold_1	96170633	96175633	kank1	600	+
scaffold_1	9691308	9696308	gzma	600	-
scaffold_1	9691955	9696955	cspg4	600	+
scaffold_1	96987990	96992990	kcnv2	0	+
scaffold_1	98124420	98129420	ermp1	600	-
scaffold_1	98189921	98194921	uhrf2	600	+
scaffold_10	10827789	10832789	serinc3	600	-
scaffold_10	11773291	11778291	eya2	600	+
scaffold_10	12668928	12673928	tmem189	600	+
scaffold_10	12699079	12704079	ube2v1	600	+
scaffold_10	13047431	13052431	unnamed	600	+
scaffold_10	13448837	13453837	bcas4	600	+
scaffold_10	15512774	15517774	syngr2	600	-
scaffold_10	15520502	15525502	afmid	0	+
scaffold_10	15645084	15650084	aspscr1	600	-
scaffold_10	15649817	15654817	notum	600	+
scaffold_10	15968847	15973847	baiap2	600	-
scaffold_10	17123663	17128663	csnk1d	600	+
scaffold_10	18951306	18956306	dcakd	600	-
scaffold_10	18951327	18956327	psmd11	600	+
scaffold_10	19526448	19531448	znf451	600	+
scaffold_10	19526744	19531744	ccdc47	600	-
scaffold_10	19582040	19587040	unnamed	600	+
scaffold_10	21144419	21149419	wnt3	0	-
scaffold_10	21562739	21567739	dlx4	600	-
scaffold_10	21744194	21749194	spop	600	+
scaffold_10	21789985	21794985	nxph3	600	-
scaffold_10	21970039	21975039	unnamed	600	-
scaffold_10	22218506	22223506	phospho1	0	+
scaffold_10	26149837	26154837	tnnc2	600	+
scaffold_10	26431181	26436181	ifi35	0	-
scaffold_10	27182251	27187251	ccdc30	600	-
scaffold_10	27182486	27187486	utp3	600	+
scaffold_10	27375893	27380893	tmem51	600	-
scaffold_10	283179	288179	pmp22	600	-
scaffold_10	28771550	28776550	calcoco2	600	-
scaffold_10	29267734	29272734	nfe2l1	600	-
scaffold_10	29268081	29273081	copz2	600	+
scaffold_10	29594977	29599977	mllt6	600	-
scaffold_10	30436298	30441298	dkkx	600	+
scaffold_10	30638877	30643877	ubp1	600	+
scaffold_10	30694922	30699922	fbxl20	600	-
scaffold_10	30919886	30924886	stard3	600	+
scaffold_10	31916690	31921690	rapgefl1	600	+
scaffold_10	32065199	32070199	rara	600	+
scaffold_10	33325642	33330642	krt	600	-
scaffold_10	33678551	33683551	ttc25	600	+
scaffold_10	34367090	34372090	atp6v0a1	600	-
scaffold_10	34769908	34774908	bmp7.1	600	-
scaffold_10	34791424	34796424	spo11	0	+
scaffold_10	34911097	34916097	pck1	600	+
scaffold_10	35469679	35474679	cass4	600	-
scaffold_10	3631761	3636761	st6galnac1	0	+
scaffold_10	3755433	3760433	cygb	600	-
scaffold_10	390734	395734	fam18b1	600	-
scaffold_10	4033072	4038072	foxj1	600	+
scaffold_10	4800491	4805491	cdr2l	600	-
scaffold_10	5117056	5122056	slc9a3r1	600	-
scaffold_10	5156276	5161276	xylt2	600	+
scaffold_10	6978064	6983064	tox2	600	+
scaffold_10	7102305	7107305	pigt	600	+
scaffold_10	7140403	7145403	cbfa2t2	600	+
scaffold_10	9073965	9078965	arhgap40	600	+
scaffold_10	9275266	9280266	ptprt	0	+
scaffold_10	9930705	9935705	vstm2l	600	+
scaffold_2	100367755	100372755	bcl3	0	+
scaffold_2	100542505	100547505	bcam	600	-
scaffold_2	100677325	100682325	apoe	600	+
scaffold_2	101902628	101907628	unnamed	600	+
scaffold_2	102457151	102462151	fam48a	600	-
scaffold_2	103997435	104002435	kiaa1456	600	+
scaffold_2	104533845	104538845	fry	600	-
scaffold_2	105744395	105749395	mtus2	600	-
scaffold_2	106177783	106182783	pan3	600	-
scaffold_2	106347234	106352234	pdx1	600	-
scaffold_2	106727426	106732426	usp12	600	+
scaffold_2	106890363	106895363	wasf3	600	-
scaffold_2	10781632	10786632	hdac1	600	+
scaffold_2	10781730	10786730	tor2a	600	-
scaffold_2	108213936	108218936	tnfrsf19	600	-
scaffold_2	108282879	108287879	sacs	0	+
scaffold_2	10849342	10854342	bsdc1	600	-
scaffold_2	10850827	10855827	olig4	600	-
scaffold_2	109245372	109250372	gjb2	600	+
scaffold_2	109368614	109373614	zmym2	600	-
scaffold_2	109388447	109393447	pspc1	600	+
scaffold_2	111326565	111331565	arl13b	600	-
scaffold_2	111335234	111340234	pros1	600	+
scaffold_2	112327358	112332358	chmp2b	600	-
scaffold_2	112428757	112433757	vgll3	600	+
scaffold_2	114071728	114076728	gbe1	600	+
scaffold_2	114736085	114741085	robo1	600	+
scaffold_2	115504951	115509951	loc642132	600	-
scaffold_2	120645752	120650752	mmp7	600	+
scaffold_2	120654380	120659380	mmp3	600	+
scaffold_2	123534885	123539885	piwil4	0	-
scaffold_2	124257312	124262312	ccdc67	600	-
scaffold_2	126256137	126261137	chaf1b	600	-
scaffold_2	127393596	127398596	donson	600	-
scaffold_2	127924164	127929164	ifnar1	600	+
scaffold_2	128052759	128057759	ifnar2.1	600	-
scaffold_2	128075207	128080207	ifnar2.2	0	-
scaffold_2	128150134	128155134	olig1	0	-
scaffold_2	128801322	128806322	hunk	600	-
scaffold_2	129970439	129975439	c21orf7	0	+
scaffold_2	131513756	131518756	app	600	-
scaffold_2	13295831	13300831	unnamed	600	+
scaffold_2	133823434	133828434	fzd4	600	+
scaffold_2	133973383	133978383	prss23	600	-
scaffold_2	134191925	134196925	ccdc81	600	-
scaffold_2	135614117	135619117	brwd1	600	+
scaffold_2	135762813	135767813	ets2	600	-
scaffold_2	13645687	13650687	adc	600	+
scaffold_2	136880210	136885210	rab30	600	-
scaffold_2	136901545	136906545	pcf11	600	+
scaffold_2	139226203	139231203	ripk4	600	-
scaffold_2	139315232	139320232	c2cd2	600	-
scaffold_2	14030487	14035487	rpl11	600	-
scaffold_2	140466311	140471311	dgat2	600	-
scaffold_2	14156968	14161968	mycl1	600	+
scaffold_2	142104540	142109540	kcne3	600	+
scaffold_2	143276474	143281474	nit2	600	-
scaffold_2	143279693	143284693	hist1h2am	600	-
scaffold_2	14407518	14412518	ypel2	600	+
scaffold_2	14466275	14471275	rpl23a	600	+
scaffold_2	145706963	145711963	mael	600	-
scaffold_2	14841134	14846134	rnft1	600	-
scaffold_2	149592975	149597975	stxbp5l	0	-
scaffold_2	14984231	14989231	med13	600	+
scaffold_2	150147557	150152557	cd9	600	-
scaffold_2	150170372	150175372	vwf	0	+
scaffold_2	1587070	1592070	oprd1	0	+
scaffold_2	16214007	16219007	ppm1d	600	-
scaffold_2	16229204	16234204	appbp2	600	+
scaffold_2	17089597	17094597	por	600	-
scaffold_2	17818863	17823863	rab34	600	+
scaffold_2	17853789	17858789	unnamed	600	-
scaffold_2	18353787	18358787	slc46a1	600	+
scaffold_2	19002712	19007712	dph1	600	-
scaffold_2	24835019	24840019	phka1p1	600	-
scaffold_2	25321161	25326161	rilp	600	+
scaffold_2	27531118	27536118	rph3al	600	-
scaffold_2	27586050	27591050	fam101b	600	-
scaffold_2	30005322	30010322	ctns	600	+
scaffold_2	30005349	30010349	shpk	600	-
scaffold_2	30086582	30091582	p2rx5	600	-
scaffold_2	30322395	30327395	cenpv	600	+
scaffold_2	31362287	31367287	bhlha9	600	+
scaffold_2	32014881	32019881	cryba1	600	-
scaffold_2	33092197	33097197	kctd7	600	-
scaffold_2	33461363	33466363	mrps17	600	-
scaffold_2	35676040	35681040	gatsl1	600	+
scaffold_2	36345085	36350085	mybbp1a	600	+
scaffold_2	36706635	36711635	zzef1	600	+
scaffold_2	37085299	37090299	camkk1	600	+
scaffold_2	37393947	37398947	nfkbiz	600	+
scaffold_2	3810310	3815310	il28ra	600	-
scaffold_2	38215768	38220768	rg9mtd1	600	+
scaffold_2	38215867	38220867	txnl4b	600	-
scaffold_2	38220762	38225762	pcnp	600	+
scaffold_2	40834265	40839265	tada2a	600	-
scaffold_2	42146695	42151695	loc100494383	600	-
scaffold_2	42972286	42977286	hip1	600	+
scaffold_2	43140483	43145483	med31	600	+
scaffold_2	44287238	44292238	zbed1	0	-
scaffold_2	45954264	45959264	dynlt3	600	-
scaffold_2	46605811	46610811	gpm6b	600	+
scaffold_2	4742022	4747022	tekt2	600	-
scaffold_2	49338470	49343470	dmd.1	600	+
scaffold_2	507480	512480	hmgn2	600	+
scaffold_2	5116726	5121726	ncdn	600	-
scaffold_2	5116818	5121818	kiaa0319l	600	+
scaffold_2	51932857	51937857	mlxipl	600	+
scaffold_2	55784030	55789030	kdm6a	600	+
scaffold_2	56147661	56152661	atg3	600	+
scaffold_2	56147969	56152969	slc35a5	600	-
scaffold_2	56501783	56506783	gk	600	-
scaffold_2	58182685	58187685	rpl31	600	+
scaffold_2	5830682	5835682	hnrnpr	600	-
scaffold_2	58317537	58322537	creg2	600	-
scaffold_2	58512929	58517929	il1r1	600	-
scaffold_2	5870429	5875429	sdc3	600	+
scaffold_2	60544736	60549736	tm2d3	600	+
scaffold_2	60731348	60736348	lipt1	600	-
scaffold_2	6344864	6349864	ptpru	600	-
scaffold_2	6364030	6369030	unnamed	0	-
scaffold_2	63764126	63769126	dcun1d2	600	+
scaffold_2	63764879	63769879	tmco3	600	-
scaffold_2	64806451	64811451	tmtc4	600	+
scaffold_2	65139758	65144758	pcca	600	-
scaffold_2	65315099	65320099	clybl	600	-
scaffold_2	66043265	66048265	rap2a	600	-
scaffold_2	68637132	68642132	spry2	600	+
scaffold_2	69139998	69144998	rnf219	600	+
scaffold_2	70290842	70295842	lmo7	600	-
scaffold_2	70794137	70799137	klf5	600	-
scaffold_2	73978283	73983283	naa16	600	+
scaffold_2	74026687	74031687	c13orf15	600	+
scaffold_2	74577849	74582849	epsti1	600	-
scaffold_2	74844452	74849452	enox1	600	-
scaffold_2	75547754	75552754	slc25a30	600	+
scaffold_2	76672132	76677132	acvrl1	600	+
scaffold_2	76778831	76783831	grasp	600	+
scaffold_2	77610337	77615337	ddx23	600	-
scaffold_2	77643090	77648090	rnd1	600	-
scaffold_2	77682753	77687753	wdr45	600	+
scaffold_2	806003	811003	c1orf172	600	-
scaffold_2	80722565	80727565	obfc2b	600	-
scaffold_2	80723013	80728013	rnf41	600	+
scaffold_2	81177175	81182175	pmel	600	+
scaffold_2	81276543	81281543	dgka	600	-
scaffold_2	81356073	81361073	gdf11.2	600	+
scaffold_2	81554292	81559292	tmem198	600	+
scaffold_2	8383123	8388123	dnali1	600	-
scaffold_2	8383506	8388506	cdca8	600	+
scaffold_2	84404540	84409540	gli1.1	600	+
scaffold_2	84758518	84763518	kif5a	600	+
scaffold_2	84993423	84998423	arhgef25	600	+
scaffold_2	85551393	85556393	ctdsp2	600	-
scaffold_2	85855363	85860363	unnamed	600	-
scaffold_2	87717396	87722396	hdac7	600	+
scaffold_2	88195815	88200815	ppp1r1a	600	-
scaffold_2	89225829	89230829	gtsf1	600	+
scaffold_2	89753272	89758272	copz1	600	-
scaffold_2	89753396	89758396	nfe2	600	+
scaffold_2	89891542	89896542	smug1	600	+
scaffold_2	90806598	90811598	atp5g1	600	+
scaffold_2	90969607	90974607	tarbp2	600	-
scaffold_2	90969934	90974934	unnamed	600	+
scaffold_2	91232381	91237381	sp7	600	+
scaffold_2	91273144	91278144	aaas	600	+
scaffold_2	91780385	91785385	tenc1	600	-
scaffold_2	91971804	91976804	krt8	600	+
scaffold_2	94083041	94088041	wdfy2	600	+
scaffold_2	94951790	94956790	lhfp	600	-
scaffold_2	95258319	95263319	foxo1	600	-
scaffold_2	96782769	96787769	arglu1	600	-
scaffold_2	98951109	98956109	atp11a	0	+
scaffold_3	100182598	100187598	szl	600	+
scaffold_3	100327700	100332700	trabd	600	-
scaffold_3	100896506	100901506	pim3	600	+
scaffold_3	101035261	101040261	alg12	600	+
scaffold_3	101035915	101040915	creld2	600	-
scaffold_3	10111150	10116150	adam7	600	+
scaffold_3	10303125	10308125	stc1	600	+
scaffold_3	103699052	103704052	kif21a	600	-
scaffold_3	10370971	10375971	nkx3-1	600	+
scaffold_3	103765480	103770480	abcd2	600	-
scaffold_3	103854595	103859595	slc2a13	600	-
scaffold_3	104438567	104443567	lamb1	600	+
scaffold_3	105045865	105050865	hbp1	600	-
scaffold_3	105432601	105437601	atxn7l1	600	+
scaffold_3	10654002	10659002	sfrp1	600	+
scaffold_3	107441703	107446703	gnai1	600	+
scaffold_3	10891095	10896095	tcf7l1	600	+
scaffold_3	109598713	109603713	kiaa1324l	600	-
scaffold_3	110299599	110304599	ucma	600	+
scaffold_3	110328445	110333445	mcm10	600	-
scaffold_3	110390754	110395754	optn	600	-
scaffold_3	110654744	110659744	camk1d	600	-
scaffold_3	110894103	110899103	echdc3	600	-
scaffold_3	110905833	110910833	usp6nl	600	+
scaffold_3	112233483	112238483	itih2	600	-
scaffold_3	112744452	112749452	rbm17	600	-
scaffold_3	112963971	112968971	c10orf18	600	-
scaffold_3	11457714	11462714	nudcd3	600	+
scaffold_3	114730459	114735459	lrguk	600	+
scaffold_3	1149516	1154516	adck2	600	+
scaffold_3	11587819	11592819	mrps24	600	+
scaffold_3	116040955	116045955	cdhr5	0	+
scaffold_3	116526340	116531340	opn1sw	600	+
scaffold_3	11812967	11817967	psd4	600	+
scaffold_3	11874437	11879437	sftpb	600	+
scaffold_3	12056050	12061050	mat2a	600	-
scaffold_3	13311985	13316985	pcyox1	600	-
scaffold_3	13957014	13962014	mxd1	600	+
scaffold_3	14119449	14124449	mthfd2	600	-
scaffold_3	14151691	14156691	bola3	600	-
scaffold_3	14202073	14207073	tet3	600	-
scaffold_3	14321198	14326198	unnamed	600	-
scaffold_3	17631321	17636321	fem1b	600	-
scaffold_3	17631375	17636375	cln6	600	+
scaffold_3	17920439	17925439	smad2	600	-
scaffold_3	20152946	20157946	fbn1	0	-
scaffold_3	20800576	20805576	atp8b4	600	-
scaffold_3	20892992	20897992	sqrdl	600	+
scaffold_3	20938118	20943118	itgb1bp3	600	-
scaffold_3	20946355	20951355	cdc42se2	600	+
scaffold_3	22231892	22236892	eftud1	600	+
scaffold_3	22232043	22237043	fam154b	600	-
scaffold_3	22509378	22514378	mex3b	600	+
scaffold_3	23161204	23166204	iqgap1	600	-
scaffold_3	23375243	23380243	map1a	600	+
scaffold_3	23679288	23684288	pdia3	600	+
scaffold_3	23855860	23860860	adamtsl5	600	+
scaffold_3	24330099	24335099	kiaa1644	0	+
scaffold_3	24368416	24373416	rccd1	600	+
scaffold_3	24451695	24456695	ttll13	600	-
scaffold_3	24741992	24746992	znf710	600	-
scaffold_3	24889443	24894443	c15orf26	600	-
scaffold_3	25080286	25085286	fam108c1	600	-
scaffold_3	25198921	25203921	mesp2	600	+
scaffold_3	25213347	25218347	mespa	600	+
scaffold_3	25234219	25239219	gnrhr2	0	+
scaffold_3	25437094	25442094	polg	600	-
scaffold_3	26000038	26005038	hapln3	600	+
scaffold_3	30979617	30984617	pgpep1l	0	+
scaffold_3	31461112	31466112	chsy1	600	+
scaffold_3	31655948	31660948	aldh1a3	0	-
scaffold_3	33756148	33761148	tnfaip8l3	600	+
scaffold_3	36150514	36155514	tcf12	600	+
scaffold_3	36465475	36470475	mki67	600	-
scaffold_3	36685621	36690621	foxi2	600	+
scaffold_3	37652521	37657521	dhx32	600	+
scaffold_3	37652795	37657795	fank1	600	-
scaffold_3	37775718	37780718	mmp21	600	+
scaffold_3	40456012	40461012	cbx8	600	-
scaffold_3	42907130	42912130	ccnd2	600	+
scaffold_3	43296022	43301022	ugdh.2	600	+
scaffold_3	43817072	43822072	rnf145	600	+
scaffold_3	45299278	45304278	cd74	600	-
scaffold_3	47133335	47138335	wwc1	600	+
scaffold_3	47908137	47913137	tbc1d9b	600	+
scaffold_3	48280480	48285480	dctn4	600	+
scaffold_3	48521991	48526991	ndst1	600	+
scaffold_3	48586707	48591707	rps14	600	+
scaffold_3	5037134	5042134	ephx3	600	+
scaffold_3	50443461	50448461	fchsd1	600	-
scaffold_3	51480628	51485628	c5orf15	600	+
scaffold_3	51586814	51591814	tcf7	600	+
scaffold_3	51736125	51741125	ube2b	600	+
scaffold_3	51781331	51786331	tmem173	0	+
scaffold_3	5281250	5286250	c19orf79	600	-
scaffold_3	53968759	53973759	kcna5	600	-
scaffold_3	54356053	54361053	galnt10	600	-
scaffold_3	54468755	54473755	hand1	600	-
scaffold_3	59373705	59378705	wnt8a	600	-
scaffold_3	59398237	59403237	nme5	600	-
scaffold_3	60400316	60405316	foxi1	600	-
scaffold_3	63298120	63303120	btbd11	600	-
scaffold_3	64319631	64324631	lars	600	+
scaffold_3	66207554	66212554	ankrd43	600	+
scaffold_3	66279358	66284358	shroom1	600	-
scaffold_3	67412643	67417643	pdlim4	600	+
scaffold_3	69861450	69866450	stk10	600	+
scaffold_3	699097	704097	efcab6	600	-
scaffold_3	71963668	71968668	atp6v0e1	600	-
scaffold_3	71977633	71982633	rpl26	600	-
scaffold_3	72076460	72081460	dpysl3	600	+
scaffold_3	72562504	72567504	slc26a2	600	+
scaffold_3	74875954	74880954	fgfr4	600	+
scaffold_3	75035585	75040585	rab24	600	-
scaffold_3	75035716	75040716	prelid1	600	+
scaffold_3	75445283	75450283	grk6	600	-
scaffold_3	75456192	75461192	f12	0	+
scaffold_3	76374094	76379094	higd2a	600	-
scaffold_3	7664389	7669389	pebp4	0	+
scaffold_3	76739182	76744182	gfra3	600	-
scaffold_3	77504714	77509714	slc5a8	600	-
scaffold_3	77520021	77525021	utp20	600	+
scaffold_3	77751341	77756341	chpt1	600	+
scaffold_3	77873399	77878399	ccdc53	600	-
scaffold_3	78463438	78468438	ascl1	600	-
scaffold_3	78491147	78496147	pah	600	+
scaffold_3	79017196	79022196	kiaa1033	600	+
scaffold_3	79171905	79176905	lta4h	600	-
scaffold_3	80271345	80276345	slc25a3	600	+
scaffold_3	8074181	8079181	phyhip	0	+
scaffold_3	81272987	81277987	myf6	600	+
scaffold_3	81284063	81289063	myf5	600	+
scaffold_3	81366468	81371468	acss3	600	+
scaffold_3	8229713	8234713	epb49	0	-
scaffold_3	82434421	82439421	lrriq1	600	+
scaffold_3	8463208	8468208	atp6v1b2	600	-
scaffold_3	85784082	85789082	srgap1	600	+
scaffold_3	86122492	86127492	hmga2	600	-
scaffold_3	86679760	86684760	tbk1	600	-
scaffold_3	86683527	86688527	helb	600	+
scaffold_3	8676820	8681820	slc18a2	600	+
scaffold_3	87308946	87313946	mdm1	600	-
scaffold_3	87782531	87787531	rab3ip	600	+
scaffold_3	8915718	8920718	adrb1	600	+
scaffold_3	91755338	91760338	lrig3	600	+
scaffold_3	92211987	92216987	slc38a2	600	+
scaffold_3	92543588	92548588	dbx2	0	+
scaffold_3	92844093	92849093	tmem117	600	-
scaffold_3	93226896	93231896	prickle1	600	+
scaffold_3	95411740	95416740	gpr85	600	-
scaffold_3	96367265	96372265	tfec	600	-
scaffold_3	96972455	96977455	asz1	600	-
scaffold_3	97176509	97181509	naa38	600	+
scaffold_4	100912692	100917692	klf17	600	-
scaffold_4	102085439	102090439	tspan1	600	+
scaffold_4	10212201	10217201	mdk	600	+
scaffold_4	102404173	102409173	lrrc41	600	-
scaffold_4	102659888	102664888	prdx1	600	+
scaffold_4	102720024	102725024	unnamed	600	-
scaffold_4	103531677	103536677	mknk1	600	-
scaffold_4	103666761	103671761	cyp4b1.2	600	+
scaffold_4	10602812	10607812	fgf19	600	-
scaffold_4	10655961	10660961	fgf4	600	-
scaffold_4	106661959	106666959	zcchc11	600	-
scaffold_4	106662028	106667028	gpx7	600	+
scaffold_4	106893295	106898295	zyg11b	600	+
scaffold_4	10699335	10704335	fgf3	600	-
scaffold_4	107195039	107200039	glis1	600	-
scaffold_4	107390952	107395952	mrpl37	600	+
scaffold_4	10797001	10802001	ano1	600	+
scaffold_4	107995753	108000753	cacybp	600	+
scaffold_4	109370965	109375965	rasal2	600	+
scaffold_4	109545414	109550414	ralgps2	600	+
scaffold_4	109831776	109836776	smg7	600	-
scaffold_4	110922657	110927657	lhx4	600	-
scaffold_4	115963040	115968040	acy1.1	600	-
scaffold_4	115979029	115984029	abhd14a	600	-
scaffold_4	116872853	116877853	hyal2	600	+
scaffold_4	119481553	119486553	tpra1	600	-
scaffold_4	119484961	119489961	mcm2	600	+
scaffold_4	120383801	120388801	h2afj	600	-
scaffold_4	121264004	121269004	slc25a20.2	600	-
scaffold_4	121284547	121289547	frzb2	600	+
scaffold_4	121524380	121529380	qrich1.1	600	-
scaffold_4	123453049	123458049	unnamed	600	-
scaffold_4	123863649	123868649	ogg1	600	-
scaffold_4	123972004	123977004	il17re	600	-
scaffold_4	124164716	124169716	grip2	600	-
scaffold_4	124950247	124955247	rho	0	-
scaffold_4	125151547	125156547	srgap3	600	+
scaffold_4	126771382	126776382	bhlhe40	600	-
scaffold_4	126876960	126881960	itpr1	600	-
scaffold_4	126894430	126899430	sumf1	600	+
scaffold_4	129247023	129252023	prok2	0	+
scaffold_4	130447847	130452847	mitf	0	-
scaffold_4	132339356	132344356	lrig1	600	+
scaffold_4	133288527	133293527	adamts9	600	+
scaffold_4	134615206	134620206	unnamed	600	-
scaffold_4	136785317	136790317	ccdc37	600	-
scaffold_4	137064281	137069281	flnb	600	+
scaffold_4	137521883	137526883	hesx1	600	-
scaffold_4	137753721	137758721	unnamed	600	+
scaffold_4	139277804	139282804	tkt	600	+
scaffold_4	139761502	139766502	g6pd	600	+
scaffold_4	139934213	139939213	fam102a	600	-
scaffold_4	14050351	14055351	kcnq1	600	-
scaffold_4	14141275	14146275	syt12	0	+
scaffold_4	17896946	17901946	dnajc24	600	-
scaffold_4	19536855	19541855	bdnf	600	+
scaffold_4	19751317	19756317	ccdc34	600	+
scaffold_4	20217765	20222765	mob2.1	600	-
scaffold_4	20963918	20968918	fads1	600	-
scaffold_4	21338922	21343922	cdc14a	600	+
scaffold_4	21497507	21502507	dph5	600	-
scaffold_4	21497586	21502586	unnamed	600	+
scaffold_4	26539258	26544258	rpgrip1l	600	+
scaffold_4	26539375	26544375	fto	600	-
scaffold_4	28030604	28035604	sf3b2	600	+
scaffold_4	28680064	28685064	ogfod1	600	+
scaffold_4	28680387	28685387	nudt21	600	-
scaffold_4	29161241	29166241	pdcd2l	600	+
scaffold_4	29161278	29166278	tradd	600	-
scaffold_4	37749108	37754108	uba2	600	+
scaffold_4	38717788	38722788	pdp2	600	-
scaffold_4	38812918	38817918	cyba	600	+
scaffold_4	39455457	39460457	unnamed	600	-
scaffold_4	39720375	39725375	adamts18	600	+
scaffold_4	42886848	42891848	unnamed	600	+
scaffold_4	43797224	43802224	spg7	600	+
scaffold_4	44819738	44824738	wwox	600	-
scaffold_4	46305669	46310669	wfdc1	600	-
scaffold_4	47967223	47972223	adat1	600	+
scaffold_4	50844261	50849261	nqo1	600	-
scaffold_4	52203791	52208791	tinf2	600	+
scaffold_4	52203833	52208833	marveld3	600	-
scaffold_4	53182908	53187908	esrra	600	-
scaffold_4	53516347	53521347	dnajc4	600	+
scaffold_4	53516567	53521567	nudt22	600	-
scaffold_4	56831493	56836493	ap2a2	600	-
scaffold_4	57356057	57361057	polr2l.1	600	+
scaffold_4	57397610	57402610	cd151	600	-
scaffold_4	57475662	57480662	pnpla2	600	-
scaffold_4	58778500	58783500	cdc42ep2	600	-
scaffold_4	59205467	59210467	gng3	600	+
scaffold_4	59468976	59473976	ifltd1	600	+
scaffold_4	60959649	60964649	ccdc85b	600	-
scaffold_4	61329555	61334555	slc29a2	600	+
scaffold_4	61598985	61603985	foxa4	600	+
scaffold_4	63098288	63103288	soat1	600	+
scaffold_4	63180291	63185291	nphs2	600	-
scaffold_4	63182879	63187879	tdrd5	600	+
scaffold_4	65372503	65377503	snx7	600	+
scaffold_4	66244130	66249130	hccs	600	+
scaffold_4	66244597	66249597	rwdd3	600	-
scaffold_4	67218782	67223782	evi5	600	+
scaffold_4	67429143	67434143	rpap2	600	-
scaffold_4	67429248	67434248	glmn	600	+
scaffold_4	67505696	67510696	btbd8	600	-
scaffold_4	67854895	67859895	cdc7	600	-
scaffold_4	67947439	67952439	pkn2	600	+
scaffold_4	68062111	68067111	gtf2b	600	-
scaffold_4	68171399	68176399	lrrc8d	600	+
scaffold_4	6964407	6969407	rag2	600	-
scaffold_4	71194277	71199277	lmx1a	0	-
scaffold_4	73082488	73087488	fam102b	0	-
scaffold_4	73769240	73774240	syngr1	600	-
scaffold_4	73779464	73784464	rpl3	600	+
scaffold_4	73836079	73841079	pdgfb	600	+
scaffold_4	74600770	74605770	tsen15	600	-
scaffold_4	74660299	74665299	apobec4	0	+
scaffold_4	75384401	75389401	mgst3	600	-
scaffold_4	75883109	75888109	selp	0	-
scaffold_4	76049343	76054343	kifap3	600	-
scaffold_4	76216960	76221960	gorab	600	+
scaffold_4	78709989	78714989	pmm2	600	+
scaffold_4	80124473	80129473	slc25a38	600	-
scaffold_4	8141374	8146374	cat.2	600	-
scaffold_4	82276097	82281097	znf182	600	+
scaffold_4	82476760	82481760	znf565	600	+
scaffold_4	83369656	83374656	tef	600	+
scaffold_4	83642522	83647522	micall1	600	+
scaffold_4	84981702	84986702	cacng2	0	+
scaffold_4	85019441	85024441	eif3d	600	+
scaffold_4	85391378	85396378	atrip	600	-
scaffold_4	85690293	85695293	iars	600	+
scaffold_4	86146017	86151017	tmem111.2	600	+
scaffold_4	86723551	86728551	timp3	600	-
scaffold_4	86841133	86846133	akr1c1	0	+
scaffold_4	87663450	87668450	wdr63	600	-
scaffold_4	88004817	88009817	rpf1	600	-
scaffold_4	90672011	90677011	st6galnac5	600	-
scaffold_4	92753992	92758992	lrrc40	600	+
scaffold_4	94557811	94562811	raver2	600	-
scaffold_4	9569890	9574890	unnamed	600	-
scaffold_4	971589	976589	nav2	600	+
scaffold_4	97523157	97528157	prkaa2	600	-
scaffold_4	98440815	98445815	elovl1	600	-
scaffold_4	9891834	9896834	gyltl1b	600	+
scaffold_5	10030844	10035844	abcc5	600	-
scaffold_5	100337145	100342145	ankrd5	600	-
scaffold_5	101691488	101696488	fermt1	600	+
scaffold_5	10220645	10225645	abcf3	600	+
scaffold_5	109473707	109478707	plekhh2	0	-
scaffold_5	112181200	112186200	atf3	600	+
scaffold_5	112304576	112309576	flvcr1	600	+
scaffold_5	113005235	113010235	smyd2	600	+
scaffold_5	115990381	115995381	rab3gap2	600	-
scaffold_5	116637200	116642200	dusp10.1	600	-
scaffold_5	11754758	11759758	mccc1	600	+
scaffold_5	118055554	118060554	acbd3	600	-
scaffold_5	118170673	118175673	mix1	600	-
scaffold_5	118183900	118188900	mixer	600	-
scaffold_5	13284363	13289363	kcnmb3	0	+
scaffold_5	15434919	15439919	fndc3b	0	-
scaffold_5	16171828	16176828	cldn11	600	-
scaffold_5	17434242	17439242	zbbx	600	+
scaffold_5	1891655	1896655	plscr1	600	-
scaffold_5	19663664	19668664	gfm1	600	-
scaffold_5	21298787	21303787	dhx36	600	+
scaffold_5	22936940	22941940	siah2	600	-
scaffold_5	23480224	23485224	mycn	600	-
scaffold_5	23812560	23817560	nbas	600	+
scaffold_5	25233680	25238680	pqlc3	600	+
scaffold_5	25400061	25405061	greb1	600	+
scaffold_5	26000500	26005500	rrm2.1	600	-
scaffold_5	26099816	26104816	grhl1	600	-
scaffold_5	26178448	26183448	taf1b	600	-
scaffold_5	26746379	26751379	id2	600	-
scaffold_5	28046165	28051165	sox11	600	-
scaffold_5	2986498	2991498	hltf	600	-
scaffold_5	2986554	2991554	hps3	600	+
scaffold_5	30577438	30582438	fam110c	600	+
scaffold_5	32760200	32765200	lrrc1	600	+
scaffold_5	36401872	36406872	ogfrl1	600	+
scaffold_5	38099844	38104844	myo6	600	+
scaffold_5	40003496	40008496	irf6	600	+
scaffold_5	44768624	44773624	gpr63	600	-
scaffold_5	465771	470771	atr	600	-
scaffold_5	48165636	48170636	prdm1	600	+
scaffold_5	48559052	48564052	rtn4ip1	600	-
scaffold_5	48559174	48564174	qrsl1	600	+
scaffold_5	48664945	48669945	bend3	600	-
scaffold_5	48808375	48813375	pdss2	600	-
scaffold_5	5079688	5084688	fgf12	600	+
scaffold_5	52103835	52108835	hdac2	600	-
scaffold_5	53285209	53290209	dcbld1	600	+
scaffold_5	5720418	5725418	gemc1	600	+
scaffold_5	59740899	59745899	p2ry14	0	-
scaffold_5	6072172	6077172	cldn1	600	+
scaffold_5	66864564	66869564	ccdc28a	600	-
scaffold_5	69211464	69216464	b3galnt2	600	-
scaffold_5	70635316	70640316	znf238	600	-
scaffold_5	7065696	7070696	sst	600	+
scaffold_5	72051078	72056078	t	600	+
scaffold_5	72832125	72837125	strn	600	+
scaffold_5	73352550	73357550	fam120b	600	+
scaffold_5	73999251	74004251	dpy30	600	+
scaffold_5	74709943	74714943	kif26b	600	-
scaffold_5	79742098	79747098	spast	600	+
scaffold_5	80049766	80054766	sod2	600	-
scaffold_5	81915657	81920657	plekhg1	600	+
scaffold_5	85800632	85805632	thumpd2	600	+
scaffold_5	87312966	87317966	unnamed	600	-
scaffold_5	87350016	87355016	entpd6	600	-
scaffold_5	87409302	87414302	vsx1	600	+
scaffold_5	88739212	88744212	fbln7	0	-
scaffold_5	89441777	89446777	dtd1	600	+
scaffold_5	90042324	90047324	crnkl1	600	-
scaffold_5	90042357	90047357	c20orf26	600	+
scaffold_5	90383667	90388667	ralgapa2	600	-
scaffold_5	93515879	93520879	cct4	600	-
scaffold_5	93519177	93524177	commd1	600	+
scaffold_5	94170099	94175099	mdh1	600	+
scaffold_5	94184982	94189982	wdpcp	600	-
scaffold_5	9923617	9928617	capn10	600	-
scaffold_5b	1565512	1570512	neil2	600	+
scaffold_5b	6266539	6271539	znf395	600	+
scaffold_6	102378458	102383458	chn2	600	-
scaffold_6	103149531	103154531	tax1bp1	600	-
scaffold_6	103192486	103197486	hibadh	600	+
scaffold_6	10328684	10333684	unnamed	0	-
scaffold_6	104060055	104065055	nfe2l3	600	-
scaffold_6	104671658	104676658	dfna5	600	+
scaffold_6	106550897	106555897	abcb5	600	-
scaffold_6	107737982	107742982	snx13	600	+
scaffold_6	108349752	108354752	sostdc1	600	+
scaffold_6	108378040	108383040	ispd	600	+
scaffold_6	108717646	108722646	meox2	0	+
scaffold_6	111275869	111280869	shfm1	600	-
scaffold_6	112022172	112027172	casd1	600	-
scaffold_6	115543678	115548678	cldn12	600	+
scaffold_6	115646377	115651377	dbf4	600	-
scaffold_6	115646710	115651710	slc25a40	600	+
scaffold_6	116697020	116702020	rsu1	600	-
scaffold_6	119087882	119092882	c10orf67	600	-
scaffold_6	119633445	119638445	arhgap21	600	-
scaffold_6	121156518	121161518	mpp7	600	-
scaffold_6	121612997	121617997	map3k8	600	-
scaffold_6	121879443	121884443	svil	600	+
scaffold_6	122559868	122564868	itgb1	600	-
scaffold_6	124063465	124068465	crem	600	+
scaffold_6	124211664	124216664	fzd8	600	-
scaffold_6	126649353	126654353	fkbp8	600	-
scaffold_6	129047657	129052657	nom1	600	-
scaffold_6	133584916	133589916	nbeal2	600	-
scaffold_6	136344692	136349692	znf527	600	-
scaffold_6	136421511	136426511	sema3b	600	-
scaffold_6	136509958	136514958	gnai2	600	-
scaffold_6	136931233	136936233	camkv	600	-
scaffold_6	137175017	137180017	c3orf54	600	+
scaffold_6	137253289	137258289	traip	600	+
scaffold_6	137479080	137484080	rnf123	600	-
scaffold_6	137572507	137577507	rhoa	600	+
scaffold_6	139692384	139697384	dnajc19	600	-
scaffold_6	16026169	16031169	rspo2	600	+
scaffold_6	16355704	16360704	angpt1	600	+
scaffold_6	16862046	16867046	hla-drb1	600	+
scaffold_6	18987452	18992452	znf706	600	+
scaffold_6	21613621	21618621	ankrd46	600	+
scaffold_6	23127436	23132436	otud6b	600	-
scaffold_6	23485465	23490465	calb1	600	+
scaffold_6	23932141	23937141	mmp16	600	+
scaffold_6	24521913	24526913	ca2	600	-
scaffold_6	26265499	26270499	hey1	600	+
scaffold_6	26498245	26503245	fam164a	600	-
scaffold_6	28638785	28643785	rdh10	600	-
scaffold_6	29194006	29199006	eya1	600	+
scaffold_6	29409771	29414771	orc5	600	+
scaffold_6	30273878	30278878	prex2	600	-
scaffold_6	30658549	30663549	tcf24	0	+
scaffold_6	30742766	30747766	sgk3	600	-
scaffold_6	31255691	31260691	armc1	600	+
scaffold_6	31924832	31929832	ggh	600	+
scaffold_6	32060105	32065105	nkain3	0	-
scaffold_6	34142597	34147597	lyn	600	-
scaffold_6	34181456	34186456	tmem68	600	+
scaffold_6	34181574	34186574	tgs1	600	-
scaffold_6	35669834	35674834	st18	0	+
scaffold_6	36549032	36554032	mcm4	600	-
scaffold_6	38074381	38079381	b4galt5	600	+
scaffold_6	41767391	41772391	tyms	600	+
scaffold_6	45347920	45352920	vapa	600	-
scaffold_6	45380119	45385119	rab31	600	-
scaffold_6	45389578	45394578	ppp4r1	600	+
scaffold_6	45473206	45478206	twsg1	600	-
scaffold_6	4567407	4572407	khdrbs3	600	-
scaffold_6	46588286	46593286	cep192	600	+
scaffold_6	50881341	50886341	c18orf55	600	-
scaffold_6	50881508	50886508	fbxo15	600	+
scaffold_6	51500289	51505289	pard6g	600	-
scaffold_6	52043891	52048891	gmnn	600	-
scaffold_6	55762192	55767192	mboat1	600	+
scaffold_6	56678588	56683588	rnf144b	600	-
scaffold_6	57680554	57685554	mylip	600	+
scaffold_6	57718247	57723247	dtnbp1	600	+
scaffold_6	59103861	59108861	slc35b3	600	-
scaffold_6	59980799	59985799	mak	600	-
scaffold_6	61065609	61070609	f13a1	600	+
scaffold_6	61466887	61471887	lyrm4	600	+
scaffold_6	61635234	61640234	rpp40	600	+
scaffold_6	62419998	62424998	dusp22	600	+
scaffold_6	63707505	63712505	serpinb6	600	-
scaffold_6	63788289	63793289	unnamed	600	-
scaffold_6	63889348	63894348	bcl2	600	+
scaffold_6	64099253	64104253	phlpp1	600	+
scaffold_6	77315624	77320624	elp2	600	-
scaffold_6	77488902	77493902	ctnnal1	600	+
scaffold_6	77745332	77750332	slc39a6	600	+
scaffold_6	8135668	8140668	fam84b	600	+
scaffold_6	85850221	85855221	gli3	600	-
scaffold_6	92676153	92681153	kiaa1143	600	-
scaffold_6	92676205	92681205	kif15	600	+
scaffold_6	93252245	93257245	dnajc13	600	-
scaffold_6	97620297	97625297	nek10	0	+
scaffold_7	101833617	101838617	znf526	600	+
scaffold_7	102108430	102113430	tmem145	600	+
scaffold_7	102429902	102434902	slc6a16	600	+
scaffold_7	103165187	103170187	ric8a	600	-
scaffold_7	103249668	103254668	kcnj11	600	+
scaffold_7	103268058	103273058	rras	600	+
scaffold_7	103595726	103600726	xilr2	0	+
scaffold_7	105009598	105014598	gys1	600	-
scaffold_7	105855007	105860007	tmem150b	600	-
scaffold_7	11111475	11116475	c8orf76	600	+
scaffold_7	111289559	111294559	sox9	600	+
scaffold_7	111970722	111975722	psmc3ip	600	-
scaffold_7	111989067	111994067	socs3	600	-
scaffold_7	112519620	112524620	unnamed	600	+
scaffold_7	114000588	114005588	anapc11	600	+
scaffold_7	114794950	114799950	nr1h2	600	-
scaffold_7	120646706	120651706	mag	0	-
scaffold_7	121657057	121662057	scn1b	600	+
scaffold_7	122499505	122504505	loc100290309	0	-
scaffold_7	14624240	14629240	phyhipl	600	+
scaffold_7	14717428	14722428	fam13c	600	-
scaffold_7	15261153	15266153	plekha1	600	-
scaffold_7	15488967	15493967	fgfr2	600	+
scaffold_7	16077072	16082072	glrx3	600	+
scaffold_7	17011157	17016157	jakmip3	0	+
scaffold_7	17309722	17314722	stk32c	600	-
scaffold_7	17814494	17819494	nkx1-2	600	-
scaffold_7	19881853	19886853	gmcl1	600	-
scaffold_7	20064935	20069935	gfpt1	600	+
scaffold_7	21447428	21452428	ventx3.2	600	+
scaffold_7	21470240	21475240	ventx3.1	600	-
scaffold_7	21480706	21485706	ventx2.2	600	+
scaffold_7	21495894	21500894	ventx1.1	600	-
scaffold_7	21508512	21513512	ventx2.1	600	-
scaffold_7	22762611	22767611	sh3pxd2a	600	+
scaffold_7	23471099	23476099	cnnm4	600	-
scaffold_7	23471099	23476099	unnamed	600	-
scaffold_7	23645316	23650316	arl3.1	600	+
scaffold_7	23645329	23650329	sfxn2	600	-
scaffold_7	23991806	23996806	fam178a	600	+
scaffold_7	24065366	24070366	sema4g	600	+
scaffold_7	24269364	24274364	lzts2	600	+
scaffold_7	28441430	28446430	golga7b	600	+
scaffold_7	29464814	29469814	hps1	600	-
scaffold_7	29552206	29557206	hpse2	0	-
scaffold_7	29905218	29910218	atp6v0e2	600	-
scaffold_7	29920672	29925672	cox15	600	-
scaffold_7	29921071	29926071	cutc	600	+
scaffold_7	29948852	29953852	abcc2	0	+
scaffold_7	30070894	30075894	dnmbp	600	-
scaffold_7	30122594	30127594	cpn1	600	-
scaffold_7	30264705	30269705	pcdh8l	600	-
scaffold_7	3046145	3051145	eno4	600	-
scaffold_7	30628640	30633640	slc35g1	600	+
scaffold_7	32074922	32079922	exoc6	600	+
scaffold_7	32462192	32467192	slc16a12	600	-
scaffold_7	33190653	33195653	hectd2	600	+
scaffold_7	33360271	33365271	ppp1r3c.1	600	-
scaffold_7	33963999	33968999	slc22a15.2	600	+
scaffold_7	3418032	3423032	siglec1	0	+
scaffold_7	34533905	34538905	cox5b.2	600	+
scaffold_7	35054952	35059952	ccar1	600	+
scaffold_7	35551017	35556017	sorbs1	600	-
scaffold_7	35931010	35936010	jmjd1c	600	+
scaffold_7	3646949	3651949	vax2	600	-
scaffold_7	36591732	36596732	admp2	600	+
scaffold_7	38591126	38596126	mttp.2	600	-
scaffold_7	39681085	39686085	alox5	600	-
scaffold_7	40559196	40564196	neurog3	600	+
scaffold_7	42450098	42455098	cuedc2	600	-
scaffold_7	43247017	43252017	wnt8b	600	-
scaffold_7	43610839	43615839	nodal	600	+
scaffold_7	44956799	44961799	c10orf54	600	-
scaffold_7	45820418	45825418	anxa11	600	+
scaffold_7	46619680	46624680	glud1	600	+
scaffold_7	4919524	4924524	bag3	600	-
scaffold_7	49794888	49799888	ccdc33	600	+
scaffold_7	50947249	50952249	rab8b	600	+
scaffold_7	51360034	51365034	idh3a	600	+
scaffold_7	52871357	52876357	lingo1	600	-
scaffold_7	53858516	53863516	ulk3	600	+
scaffold_7	54594926	54599926	oaz2	600	+
scaffold_7	54733171	54738171	rps17	600	+
scaffold_7	5697798	5702798	irg1	0	+
scaffold_7	6016777	6021777	zc4h2	600	+
scaffold_7	60977149	60982149	nmnat1	600	+
scaffold_7	60977151	60982151	lzic	600	-
scaffold_7	61373180	61378180	pgd	600	+
scaffold_7	61404771	61409771	apitd1	600	+
scaffold_7	6213896	6218896	unnamed	600	-
scaffold_7	6223156	6228156	unnamed	600	+
scaffold_7	6246022	6251022	mtmr8	600	+
scaffold_7	63896782	63901782	ddx25	600	+
scaffold_7	64100851	64105851	cdon	600	-
scaffold_7	6439289	6444289	arhgef9	600	+
scaffold_7	6644765	6649765	kdrl	0	+
scaffold_7	66904276	66909276	ubash3b	600	+
scaffold_7	68242730	68247730	aip	600	-
scaffold_7	69482362	69487362	pvrl1	600	+
scaffold_7	74073851	74078851	usp28	600	-
scaffold_7	74553741	74558741	inmt	600	+
scaffold_7	74669841	74674841	sfxn4	600	+
scaffold_7	74670375	74675375	bco2	600	-
scaffold_7	81401540	81406540	sorl1	600	-
scaffold_7	82195658	82200658	samd11	600	+
scaffold_7	8307735	8312735	ppa2	600	+
scaffold_7	83148628	83153628	ptpn11	600	+
scaffold_7	84687455	84692455	prkcz	600	+
scaffold_7	84944479	84949479	ski	600	+
scaffold_7	86150397	86155397	pank4	600	-
scaffold_7	86158947	86163947	hes5.1	600	-
scaffold_7	86177304	86182304	hes5.2	600	+
scaffold_7	91572366	91577366	errfi1	600	+
scaffold_7	91621272	91626272	park7	600	-
scaffold_7	91621408	91626408	rcn2	600	+
scaffold_7	93639246	93644246	rnf207	0	+
scaffold_7	9446685	9451685	ank3	600	-
scaffold_7	94471026	94476026	esr10	600	+
scaffold_7	94478124	94483124	hes9.1	600	+
scaffold_7	94515433	94520433	hes3.1	600	+
scaffold_7	96033943	96038943	camta1	600	+
scaffold_7	96293701	96298701	tp73	600	-
scaffold_7	98158443	98163443	atf5	600	-
scaffold_7	98183438	98188438	atf5.2	600	+
scaffold_7	98215303	98220303	lig1	600	-
scaffold_7	98944442	98949442	unnamed	600	+
scaffold_8	101186273	101191273	znf329	600	+
scaffold_8	10476518	10481518	tnc	600	-
scaffold_8	105804341	105809341	bola1	600	-
scaffold_8	106184918	106189918	ankrd34a	0	+
scaffold_8	106662918	106667918	insrr	600	-
scaffold_8	107697008	107702008	crabp1	600	+
scaffold_8	13992692	13997692	srpk2	600	-
scaffold_8	1434457	1439457	lhx3	600	-
scaffold_8	15447783	15452783	rabepk	600	+
scaffold_8	16557	21557	gsn	600	+
scaffold_8	17134818	17139818	prps1	600	+
scaffold_8	17218168	17223168	plp1	0	-
scaffold_8	17263777	17268777	rpl36a	600	-
scaffold_8	17326845	17331845	unnamed	600	-
scaffold_8	17326998	17331998	taf7	600	+
scaffold_8	1798551	1803551	notch1	600	-
scaffold_8	19252700	19257700	ankrd56	600	+
scaffold_8	20573395	20578395	dkc1	600	+
scaffold_8	20914927	20919927	klf8	600	-
scaffold_8	21225991	21230991	bmp15	600	-
scaffold_8	21227365	21232365	rps4x	600	+
scaffold_8	21421449	21426449	tsc22d3	600	+
scaffold_8	22276511	22281511	msn	600	-
scaffold_8	23081445	23086445	ar	600	-
scaffold_8	23536105	23541105	stard8	600	+
scaffold_8	24327475	24332475	p2ry4	600	+
scaffold_8	26295794	26300794	cdx4	600	+
scaffold_8	26307359	26312359	chic2	600	+
scaffold_8	27640215	27645215	acsl4	600	+
scaffold_8	27698464	27703464	unnamed	600	+
scaffold_8	27736444	27741444	gucy2f	0	+
scaffold_8	27861433	27866433	irs4	600	+
scaffold_8	30782604	30787604	xpnpep2	0	-
scaffold_8	31044092	31049092	slc25a43	600	-
scaffold_8	31044360	31049360	pgrmc1	600	+
scaffold_8	33133649	33138649	ids	600	+
scaffold_8	33133905	33138905	tmem185a	600	-
scaffold_8	33693776	33698776	fmr1	600	-
scaffold_8	35307583	35312583	sox3	600	+
scaffold_8	35496659	35501659	tspan6	600	+
scaffold_8	42313797	42318797	pou4f1.2	600	+
scaffold_8	42496696	42501696	polr1d.2	600	-
scaffold_8	45093665	45098665	pls3	600	+
scaffold_8	47383270	47388270	fhl1	600	+
scaffold_8	48805103	48810103	ap2s1	600	+
scaffold_8	49001186	49006186	pglyrp1	600	-
scaffold_8	49570816	49575816	mypop	600	+
scaffold_8	50005211	50010211	ovol3	0	-
scaffold_8	50775124	50780124	hist2h3d	600	-
scaffold_8	51950622	51955622	fkbpl	0	+
scaffold_8	51961860	51966860	atf6b	600	+
scaffold_8	52262326	52267326	pbx2	600	-
scaffold_8	52669160	52674160	dpf1	600	-
scaffold_8	53715351	53720351	znf383	600	-
scaffold_8	54668695	54673695	sars2	600	-
scaffold_8	54974338	54979338	lrfn1	600	-
scaffold_8	55935004	55940004	abcd4	600	-
scaffold_8	56523480	56528480	kiaa1737	600	+
scaffold_8	56752047	56757047	tmed8	600	-
scaffold_8	5687787	5692787	prrc2b	600	-
scaffold_8	57674012	57679012	ston2	600	-
scaffold_8	57725681	57730681	sel1l	600	-
scaffold_8	59827466	59832466	kcnk10	600	-
scaffold_8	61697532	61702532	itpk1	600	-
scaffold_8	62778304	62783304	c14orf49	600	-
scaffold_8	62796437	62801437	glrx5	600	+
scaffold_8	62796619	62801619	thul16	600	-
scaffold_8	64202765	64207765	itpkc	600	+
scaffold_8	64275999	64280999	rhou	600	+
scaffold_8	65355697	65360697	crx	600	-
scaffold_8	65829569	65834569	meis3	600	+
scaffold_8	66398922	66403922	lgals4	600	-
scaffold_8	69200242	69205242	slc44a4	600	+
scaffold_8	70141456	70146456	sav1	600	-
scaffold_8	70144314	70149314	nemf	600	+
scaffold_8	72353880	72358880	cnih	600	-
scaffold_8	72370515	72375515	gmfb	600	-
scaffold_8	72371263	72376263	cgrrf1	600	+
scaffold_8	72662645	72667645	wdhd1	600	-
scaffold_8	72745453	72750453	gpr137c	600	-
scaffold_8	72745646	72750646	txndc16	600	+
scaffold_8	72917611	72922611	nid2	600	+
scaffold_8	72974411	72979411	c14orf166	600	-
scaffold_8	74788622	74793622	eml2	600	+
scaffold_8	75933853	75938853	rage	600	-
scaffold_8	75935485	75940485	znf839	600	+
scaffold_8	7720803	7725803	zer1	600	+
scaffold_8	7720898	7725898	tbc1d13	600	-
scaffold_8	78170259	78175259	znf238.2	600	+
scaffold_8	79142855	79147855	mthfd1	600	+
scaffold_8	79220192	79225192	zbtb1	600	+
scaffold_8	79220416	79225416	zbtb25	600	-
scaffold_8	80398122	80403122	ppp2r5e	600	+
scaffold_8	81238473	81243473	trmt5	600	+
scaffold_8	81238961	81243961	slc38a6	600	-
scaffold_8	81736044	81741044	c14orf135	600	-
scaffold_8	81916359	81921359	c14orf38	600	+
scaffold_8	81953159	81958159	jkamp	600	-
scaffold_8	82308476	82313476	dact1	600	-
scaffold_8	82706479	82711479	slc35f4	600	+
scaffold_8	83578522	83583522	fbxo34	600	-
scaffold_8	83638030	83643030	lgals3	600	-
scaffold_8	83731088	83736088	ehd4	600	+
scaffold_8	84517886	84522886	snap23	600	-
scaffold_8	84570225	84575225	dnal1	600	+
scaffold_8	85562981	85567981	plekhd1	0	-
scaffold_8	85663447	85668447	galntl1	600	-
scaffold_8	86007109	86012109	fam177a1	0	-
scaffold_8	88011946	88016946	rgs6	600	-
scaffold_8	88178350	88183350	sipa1l1	600	-
scaffold_8	89150275	89155275	fntb	600	-
scaffold_8	89688335	89693335	rasgrp1	600	+
scaffold_8	91909705	91914705	prkd1	600	-
scaffold_8	92339999	92344999	arhgap5	600	+
scaffold_8	93015176	93020176	sec23a	600	+
scaffold_8	93077064	93082064	plekhg3	600	+
scaffold_8	9323532	9328532	col27a1	0	-
scaffold_8	94042266	94047266	unnamed	0	+
scaffold_8	94155790	94160790	bahd1	600	+
scaffold_8	9455040	9460040	pip5kl1	600	+
scaffold_8	94618431	94623431	gchfr	0	+
scaffold_8	9477003	9482003	st6galnac4	600	+
scaffold_8	9545032	9550032	ak1	600	+
scaffold_8	9918664	9923664	znf750	600	+
scaffold_8	99622375	99627375	tll2	600	-
scaffold_8b	1475398	1480398	oct25	600	-
scaffold_8b	1486061	1491061	oct91	600	-
scaffold_8b	871291	876291	unnamed	0	-
scaffold_8c	2320506	2325506	sema6c	600	+
scaffold_8c	3497974	3502974	adamtsl4	600	+
scaffold_8c	3664767	3669767	mcl1	600	-
scaffold_8c	3741677	3746677	onecut1.2	600	-
scaffold_9	12196524	12201524	ccdc148	600	-
scaffold_9	12196663	12201663	pkp4	600	+
scaffold_9	12562398	12567398	wdsub1	600	-
scaffold_9	1457577	1462577	ercc3	600	+
scaffold_9	1506743	1511743	bin1	600	+
scaffold_9	17448177	17453177	c2orf77	600	-
scaffold_9	17448624	17453624	phospho2	600	+
scaffold_9	18597994	18602994	itga6	600	+
scaffold_9	19403601	19408601	ola1	600	-
scaffold_9	23251176	23256176	cerkl	600	-
scaffold_9	25876508	25881508	ino80d	600	+
scaffold_9	27331107	27336107	fzd7	600	+
scaffold_9	31778626	31783626	ehhadh	600	+
scaffold_9	32586663	32591663	adarb1	600	+
scaffold_9	33032908	33037908	fam124b	600	+
scaffold_9	33349207	33354207	ppp1r7	600	-
scaffold_9	33793600	33798600	scly	600	-
scaffold_9	33796650	33801650	sp110	0	+
scaffold_9	34454517	34459517	klhl24	600	+
scaffold_9	3466239	3471239	cxcr4	600	+
scaffold_9	3524423	3529423	dars	600	+
scaffold_9	35398964	35403964	hes6.1	600	-
scaffold_9	35480665	35485665	per2	600	-
scaffold_9	35497567	35502567	vamp1	0	-
scaffold_9	35767828	35772828	mrps22	600	+
scaffold_9	35823661	35828661	rbp1	600	-
scaffold_9	36359297	36364297	pid1	600	-
scaffold_9	36835800	36840800	atp1b3	600	+
scaffold_9	3706104	3711104	unnamed	600	-
scaffold_9	37355808	37360808	rab6b	600	-
scaffold_9	37402048	37407048	slco2a1	0	-
scaffold_9	37727768	37732768	irak1bp1	600	-
scaffold_9	39357061	39362061	zc3h15	600	+
scaffold_9	4126540	4131540	unnamed	600	-
scaffold_9	4165815	4170815	cdk5r2	600	+
scaffold_9	4222110	4227110	cryba2	600	+
scaffold_9	42803622	42808622	ikzf2	600	-
scaffold_9	43404935	43409935	adprh	600	+
scaffold_9	4385941	4390941	ihh	600	-
scaffold_9	44593572	44598572	awat1	0	+
scaffold_9	44606530	44611530	acsl3	600	+
scaffold_9	45202809	45207809	atg4b	600	-
scaffold_9	45202813	45207813	thap4	600	+
scaffold_9	46708810	46713810	ramp1	600	-
scaffold_9	47322069	47327069	gbx2.2	600	+
scaffold_9	47534424	47539424	cxcr7	600	+
scaffold_9	48198587	48203587	traf3ip1	600	-
scaffold_9	48507864	48512864	dip2a	600	-
scaffold_9	49555949	49560949	frzb	600	+
scaffold_9	49888489	49893489	unc80	600	+
scaffold_9	5411898	5416898	unnamed	600	+
scaffold_9	55529053	55534053	trpm1	0	+
scaffold_9	57712615	57717615	sltm	600	-
scaffold_9	63146178	63151178	socs1	600	-
scaffold_9	63594553	63599553	bfar	600	+
scaffold_9	63688156	63693156	parn	600	+
scaffold_9	65419477	65424477	thumpd1	600	+
scaffold_9	67073673	67078673	abcc1	600	+
scaffold_9	67729854	67734854	xylt1	600	+
scaffold_9	68984419	68989419	gprc5b	600	+
scaffold_9	69472816	69477816	lfng	600	-
scaffold_9	71323954	71328954	micall2	600	+
scaffold_9	73673545	73678545	baiap2l1	600	+
scaffold_9	7392752	7397752	zeb2	600	-
scaffold_9	74259625	74264625	daglb	600	+
scaffold_9	74822874	74827874	eef2k	600	-
scaffold_9	75136465	75141465	tmem159	600	-
scaffold_9	76893545	76898545	hs3st2	0	+
scaffold_9	76988999	76993999	usp31	600	-
scaffold_9	77712536	77717536	nog2	600	+
scaffold_9	77759599	77764599	ntn3	600	+
scaffold_9	77863268	77868268	tbc1d24.1	600	+
scaffold_9	78304589	78309589	nme3	600	-
scaffold_9	78388072	78393072	loc398404	600	+
scaffold_9	78694560	78699560	nme4	600	-
scaffold_9	79290814	79295814	srl	600	-
scaffold_9	79471920	79476920	foxj1.2	600	+
scaffold_9	79907694	79912694	prkcb	600	+
scaffold_9	80974202	80979202	unnamed	600	+
scaffold_9	81145230	81150230	fam83g	600	+
scaffold_9	82199230	82204230	sstr5	600	-
scaffold_9	82751608	82756608	rps2	600	-
scaffold_9	83465461	83470461	unnamed	0	-
scaffold_9	84089339	84094339	pemt	600	-
scaffold_9	84303191	84308191	srebf1	600	-
scaffold_9	84840821	84845821	wdr90	600	+
scaffold_9	84931593	84936593	zmynd17	600	-
scaffold_9	84946902	84951902	ttc18	600	+
scaffold_9	85229638	85234638	srcap	600	+
scaffold_9	91531222	91536222	rcan2	600	-
scaffold_9	91583133	91588133	cyp39a1	600	-
scaffold_9	92683309	92688309	mrpl19	600	+
scaffold_9	9404964	9409964	rnd3	600	-
scaffold_9	96831922	96836922	msgn1	600	-
scaffold_9	97530580	97535580	prss29	600	-
scaffold_9	98774377	98779377	tmprss3	0	-

## Sheet: ND_H3K27me3
Scaffold	Start	Stop	Name	Score	Strand
scaffold_1	100809016	100814016	zdhhc21	600	-
scaffold_1	100998529	101003529	taf9	600	+
scaffold_1	100998659	101003659	rad17	600	-
scaffold_1	101013778	101018778	marveld2	600	+
scaffold_1	101252850	101257850	smn2	600	-
scaffold_1	101614481	101619481	tnpo1	600	+
scaffold_1	101666877	101671877	fcho2	600	+
scaffold_1	102363178	102368178	cer1	600	-
scaffold_1	102538339	102543339	ttc39b	600	-
scaffold_1	102573813	102578813	snapc3	600	+
scaffold_1	104086002	104091002	c9orf72	600	+
scaffold_1	104348002	104353002	c9orf82	600	+
scaffold_1	105216075	105221075	dmrta1	600	-
scaffold_1	105352423	105357423	cdkn2b	600	+
scaffold_1	105767224	105772224	klf4	600	+
scaffold_1	105982825	105987825	znf462	600	-
scaffold_1	106239830	106244830	fktn	600	-
scaffold_1	106295062	106300062	fsd1l	600	-
scaffold_1	106569587	106574587	nipsnap3a	600	-
scaffold_1	106658319	106663319	unnamed	600	-
scaffold_1	106860307	106865307	kiaa1797	600	-
scaffold_1	106860574	106865574	mllt3	600	+
scaffold_1	107421372	107426372	acer2	600	-
scaffold_1	107573768	107578768	dennd4c	600	-
scaffold_1	107576031	107581031	haus6	600	+
scaffold_1	108456074	108461074	cntln	600	-
scaffold_1	110485187	110490187	unnamed	600	-
scaffold_1	110629455	110634455	cep290	600	+
scaffold_1	110900483	110905483	zcchc7	600	-
scaffold_1	111510451	111515451	rnf38	600	+
scaffold_1	111559991	111564991	trim14	600	+
scaffold_1	111602169	111607169	nans	600	-
scaffold_1	111619721	111624721	clta	600	+
scaffold_1	112336294	112341294	pcgf3	600	-
scaffold_1	112386694	112391694	mfsd7	600	+
scaffold_1	11245413	11250413	rab27b	600	+
scaffold_1	112546224	112551224	dgkq	600	-
scaffold_1	112787424	112792424	arrdc2	600	-
scaffold_1	112884529	112889529	gak	600	+
scaffold_1	113020501	113025501	ptpn9	600	-
scaffold_1	113407873	113412873	prc1.2	600	+
scaffold_1	113704164	113709164	vcan	600	-
scaffold_1	114234175	114239175	rps23	600	+
scaffold_1	114534651	114539651	acot12	600	+
scaffold_1	114882111	114887111	rnf20	600	-
scaffold_1	114882194	114887194	patl1	600	+
scaffold_1	116168039	116173039	dcaf10	600	-
scaffold_1	116583190	116588190	kiaa1958	600	-
scaffold_1	116931660	116936660	ugcg	600	-
scaffold_1	117049619	117054619	dnajc25	600	-
scaffold_1	117095671	117100671	smc2	600	+
scaffold_1	117618151	117623151	tdrd7	600	-
scaffold_1	11765421	11770421	tcf4	600	-
scaffold_1	117787482	117792482	rnf170	600	+
scaffold_1	117852334	117857334	hopx	600	+
scaffold_1	118040666	118045666	jund.2	600	+
scaffold_1	118149200	118154200	homer3	600	+
scaffold_1	118248921	118253921	cers1	600	+
scaffold_1	118452140	118457140	kcnn1	600	+
scaffold_1	118571765	118576765	nr2f6	600	-
scaffold_1	118975610	118980610	haus8	600	-
scaffold_1	118975849	118980849	myo9b	600	+
scaffold_1	119207324	119212324	pds5a	600	+
scaffold_1	119295750	119300750	ube2k	600	-
scaffold_1	119401548	119406548	klb	600	-
scaffold_1	119645833	119650833	klhl5	600	-
scaffold_1	119676114	119681114	fam114a1	600	-
scaffold_1	119809771	119814771	klf3	600	-
scaffold_1	120115567	120120567	isyna1	600	+
scaffold_1	120542860	120547860	chchd10	600	+
scaffold_1	120687634	120692634	fstl3	600	-
scaffold_1	120865602	120870602	fgf22	600	-
scaffold_1	120999836	121004836	bsg	600	-
scaffold_1	121022932	121027932	cdc34	600	-
scaffold_1	121031406	121036406	c19orf20	600	-
scaffold_1	121072624	121077624	hiatl1	600	-
scaffold_1	121102594	121107594	shc2	600	+
scaffold_1	121327997	121332997	mier2	600	+
scaffold_1	121350838	121355838	znf420	600	-
scaffold_1	121375015	121380015	znf630	0	-
scaffold_1	121385413	121390413	crygs	600	-
scaffold_1	122044959	122049959	elavl1	600	-
scaffold_1	122070001	122075001	unnamed	600	-
scaffold_1	122088133	122093133	admp	600	-
scaffold_1	122112835	122117835	pnhd	600	-
scaffold_1	122314665	122319665	cib3	0	-
scaffold_1	122333852	122338852	gzmh	600	+
scaffold_1	122513670	122518670	mast3	600	+
scaffold_1	122721401	122726401	rab3a	600	-
scaffold_1	123044235	123049235	pde4c	600	-
scaffold_1	123109838	123114838	jund	600	-
scaffold_1	123463171	123468171	ankle1	600	+
scaffold_1	123463195	123468195	lage3	600	-
scaffold_1	123601028	123606028	btbd2	600	-
scaffold_1	123636541	123641541	mknk2	600	-
scaffold_1	123808334	123813334	ap3d1	600	-
scaffold_1	123859743	123864743	dot1l	600	+
scaffold_1	12401810	12406810	st8sia3	0	+
scaffold_1	124386037	124391037	zap70	0	-
scaffold_1	124664905	124669905	rfx2	600	+
scaffold_1	124755707	124760707	ranbp3	600	+
scaffold_1	124827996	124832996	med11	600	+
scaffold_1	125080202	125085202	march2	600	-
scaffold_1	125095171	125100171	rab11b.1	600	-
scaffold_1	125193756	125198756	kank3	600	+
scaffold_1	125534378	125539378	palm	600	+
scaffold_1	125693752	125698752	prtn3	0	+
scaffold_1	125737397	125742397	med16	600	-
scaffold_1	126010241	126015241	arid3a	600	+
scaffold_1	126074977	126079977	wdr18	600	+
scaffold_1	126108810	126113810	grin3b	0	+
scaffold_1	126163398	126168398	c19orf6	600	-
scaffold_1	126291677	126296677	gpx4	600	-
scaffold_1	126595610	126600610	c19orf24	600	+
scaffold_1	126982361	126987361	ndufs7	600	+
scaffold_1	127001830	127006830	gamt	600	-
scaffold_1	127053224	127058224	rps15	600	+
scaffold_1	127126618	127131618	reep6	600	-
scaffold_1	127250945	127255945	loc388630	600	-
scaffold_1	127396848	127401848	abhd8	600	-
scaffold_1	127410689	127415689	dda1	600	+
scaffold_1	127480219	127485219	ano8	600	-
scaffold_1	127717934	127722934	exosc3	600	-
scaffold_1	127764226	127769226	gatad2a	600	-
scaffold_1	127803838	127808838	sugp1	600	+
scaffold_1	128343355	128348355	c19orf70	600	-
scaffold_1	128428318	128433318	celf5	600	-
scaffold_1	128451293	128456293	ncln	600	-
scaffold_1	128494773	128499773	ppap2c	600	+
scaffold_1	128635135	128640135	aes	600	-
scaffold_1	128659638	128664638	gna11	600	+
scaffold_1	128848651	128853651	shb	600	-
scaffold_1	129220206	129225206	klf2	600	-
scaffold_1	129318616	129323616	gdf3	600	+
scaffold_1	129426141	129431141	ap1m1	600	-
scaffold_1	129934698	129939698	rexo1	600	-
scaffold_1	129962662	129967662	fam108a1	600	-
scaffold_1	130008913	130013913	rorb.2	600	+
scaffold_1	130214818	130219818	eri1	600	+
scaffold_1	130216049	130221049	dohh	600	-
scaffold_1	130269276	130274276	ppp1r3b	600	-
scaffold_1	130460244	130465244	dusp4	600	-
scaffold_1	130605281	130610281	tex15	600	-
scaffold_1	131311763	131316763	hdgfrp2	600	-
scaffold_1	131311834	131316834	ubxn6	600	+
scaffold_1	131362947	131367947	chaf1a	600	-
scaffold_1	131517234	131522234	fsd1	600	-
scaffold_1	13167541	13172541	kif2a	600	+
scaffold_1	132203383	132208383	slc20a2	600	-
scaffold_1	132299551	132304551	bmp2k	600	+
scaffold_1	134195461	134200461	fut10	600	+
scaffold_1	134977128	134982128	unnamed	600	+
scaffold_1	135319158	135324158	mrpl54	600	-
scaffold_1	135319263	135324263	apba3	600	+
scaffold_1	135376396	135381396	tjp3	600	-
scaffold_1	135513393	135518393	eef2.1	600	-
scaffold_1	135542532	135547532	pias4	600	+
scaffold_1	135705971	135710971	mt4	600	-
scaffold_1	135755170	135760170	timm13	600	+
scaffold_1	135880569	135885569	sppl2b	600	-
scaffold_1	135880915	135885915	lsm7	600	+
scaffold_1	135948418	135953418	cers4	0	-
scaffold_1	136365798	136370798	timm44	600	-
scaffold_1	136428733	136433733	hnrnpm	600	-
scaffold_1	136455309	136460309	pcsk4	600	+
scaffold_1	136573251	136578251	thop1	600	-
scaffold_1	136605593	136610593	diras1	600	+
scaffold_1	13663423	13668423	rnf180	600	+
scaffold_1	136650296	136655296	gng7	0	+
scaffold_1	136663152	136668152	gadd45b	600	-
scaffold_1	136968145	136973145	c19orf29	600	-
scaffold_1	137571656	137576656	mrpl1	600	-
scaffold_1	137578418	137583418	cnot6l	600	+
scaffold_1	137806713	137811713	mfhas1	600	-
scaffold_1	13840319	13845319	cwc27	600	+
scaffold_1	138882705	138887705	cds1	600	+
scaffold_1	140812904	140817904	kdm4b	600	+
scaffold_1	14181191	14186191	adamts6	600	-
scaffold_1	141907390	141912390	rest	600	+
scaffold_1	142075990	142080990	ccni	600	-
scaffold_1	142300119	142305119	fzr1	600	+
scaffold_1	142576235	142581235	ankrd17	600	+
scaffold_1	14276504	14281504	trim23	600	-
scaffold_1	14276515	14281515	c5orf44	600	+
scaffold_1	143253084	143258084	leprotl1	600	-
scaffold_1	143253131	143258131	cops4	600	+
scaffold_1	143336363	143341363	sgk223	600	-
scaffold_1	144230935	144235935	uba6	600	-
scaffold_1	144230996	144235996	coq2	600	+
scaffold_1	144322177	144327177	tmprss11f	600	-
scaffold_1	144443577	144448577	hpse	600	-
scaffold_1	14454032	14459032	erbb2ip	600	+
scaffold_1	144597458	144602458	hnrpdl	600	+
scaffold_1	144600137	144605137	enoph1	600	-
scaffold_1	144608417	144613417	hnrnpd	600	+
scaffold_1	144771897	144776897	rasgef1b	600	+
scaffold_1	145212018	145217018	g3bp2	600	+
scaffold_1	145406257	145411257	pkd2	600	+
scaffold_1	145624162	145629162	rufy3	600	+
scaffold_1	14566271	14571271	srek1	600	+
scaffold_1	146226580	146231580	snca	600	-
scaffold_1	146495002	146500002	fam190a	600	+
scaffold_1	14703677	14708677	mast4	600	+
scaffold_1	148004781	148009781	sgms2	600	-
scaffold_1	148050231	148055231	papss1	600	+
scaffold_1	148815838	148820838	ppa1	600	+
scaffold_1	148912149	148917149	tet2	600	-
scaffold_1	149769740	149774740	slc9b2	600	+
scaffold_1	149936973	149941973	nfkb1	600	-
scaffold_1	14999130	15004130	cd180	0	-
scaffold_1	150703240	150708240	dnajb14	600	-
scaffold_1	151151801	151156801	metap1	600	-
scaffold_1	151389312	151394312	rap1gds1	600	-
scaffold_1	152877687	152882687	elovl6	600	-
scaffold_1	153677071	153682071	ugt8	600	+
scaffold_1	153908567	153913567	ndst4	600	-
scaffold_1	154555044	154560044	mettl14	600	+
scaffold_1	154555133	154560133	ctu1	600	-
scaffold_1	154637690	154642690	sec24c	600	-
scaffold_1	154834009	154839009	usp53	600	+
scaffold_1	155006588	155011588	pde5a	0	-
scaffold_1	155097497	155102497	mad2l1	600	-
scaffold_1	155405826	155410826	prdm5	600	-
scaffold_1	155747199	155752199	cyp2u1	600	-
scaffold_1	155756716	155761716	hadh	600	+
scaffold_1	156042011	156047011	ostc	600	+
scaffold_1	156359075	156364075	col25a1.2	600	-
scaffold_1	15648692	15653692	cenph	600	+
scaffold_1	156497944	156502944	ccdc109b	600	+
scaffold_1	156599930	156604930	c4orf32	600	-
scaffold_1	156813832	156818832	pdlim5	600	-
scaffold_1	157069170	157074170	smarcad1	600	-
scaffold_1	157801612	157806612	plk4	600	+
scaffold_1	157837228	157842228	c4orf29	600	+
scaffold_1	158015979	158020979	phf17	600	+
scaffold_1	158163206	158168206	bbs7	600	-
scaffold_1	158977845	158982845	cetn1	600	-
scaffold_1	158977960	158982960	bbs12	600	+
scaffold_1	159044570	159049570	nudt6	600	-
scaffold_1	159045080	159050080	spata5	600	+
scaffold_1	159303495	159308495	spry1	600	+
scaffold_1	15947003	15952003	papd4	600	-
scaffold_1	16041982	16046982	jmy	600	-
scaffold_1	160765112	160770112	cxcl2	600	+
scaffold_1	163567622	163572622	ccrn4l	600	-
scaffold_1	163577195	163582195	naa15	600	+
scaffold_1	164279849	164284849	tbc1d9	600	-
scaffold_1	164940096	164945096	inpp4b	600	-
scaffold_1	165359706	165364706	gab1	600	+
scaffold_1	16537401	16542401	tbca	600	+
scaffold_1	166070281	166075281	smad1	600	+
scaffold_1	166282561	166287561	znf827	600	-
scaffold_1	166559855	166564855	slc10a7	600	-
scaffold_1	166770800	166775800	ttc29	600	-
scaffold_1	16690570	16695570	wdr41	600	+
scaffold_1	167159430	167164430	arhgap10	600	+
scaffold_1	167160254	167165254	prmt10	600	-
scaffold_1	167484294	167489294	nr3c2	600	-
scaffold_1	168145318	168150318	lrba	600	-
scaffold_1	16815084	16820084	pde8b	600	-
scaffold_1	168215875	168220875	sh3d19	600	-
scaffold_1	168516660	168521660	pet112	600	-
scaffold_1	169124788	169129788	arfip1	600	+
scaffold_1	169225336	169230336	fhdc1	600	+
scaffold_1	169334705	169339705	trim2	600	+
scaffold_1	169429918	169434918	kiaa0922	600	+
scaffold_1	169575653	169580653	sfrp2	600	-
scaffold_1	16967423	16972423	f2rl1	600	-
scaffold_1	170030343	170035343	fgg	600	-
scaffold_1	170183951	170188951	rbm46	600	+
scaffold_1	170333613	170338613	npy1r	600	+
scaffold_1	170569499	170574499	gucy1a3	600	+
scaffold_1	171002464	171007464	glrb	600	+
scaffold_1	171318161	171323161	fam198b	600	-
scaffold_1	171323975	171328975	tmem144	600	+
scaffold_1	171504885	171509885	rxfp1	0	+
scaffold_1	171546305	171551305	etfdh	600	+
scaffold_1	171659896	171664896	c4orf45	0	-
scaffold_1	173138528	173143528	klhl2	600	+
scaffold_1	173204899	173209899	sc4mol	600	+
scaffold_1	173649400	173654400	palld.2	600	+
scaffold_1	173910850	173915850	sh3rf1	600	-
scaffold_1	174007445	174012445	nek1	600	-
scaffold_1	174122464	174127464	mfap3l	600	-
scaffold_1	175252700	175257700	sap30	600	+
scaffold_1	17551888	17556888	col4a3bp	600	+
scaffold_1	175748527	175753527	hpgd	600	-
scaffold_1	175868574	175873574	glra3	600	-
scaffold_1	176138402	176143402	wdr17	600	+
scaffold_1	17835720	17840720	hexb	600	-
scaffold_1	178549424	178554424	dctd	600	-
scaffold_1	17860988	17865988	enc1	600	+
scaffold_1	178610947	178615947	wwc2	600	+
scaffold_1	178833101	178838101	ing2	600	+
scaffold_1	178918839	178923839	rwdd4	600	-
scaffold_1	178918914	178923914	c4orf41	600	+
scaffold_1	179151356	179156356	irf2	600	-
scaffold_1	179184667	179189667	casp3	600	-
scaffold_1	179186148	179191148	ccdc111	600	+
scaffold_1	179292413	179297413	acsl1	600	-
scaffold_1	179397126	179402126	slc25a4	600	+
scaffold_1	179529586	179534586	lrp2bp	600	-
scaffold_1	179532964	179537964	ankrd37	600	+
scaffold_1	179547697	179552697	ufsp2	600	-
scaffold_1	179548061	179553061	c4orf47	600	+
scaffold_1	179884665	179889665	fam149a	600	+
scaffold_1	179913098	179918098	cyp4v2	600	+
scaffold_1	180117227	180122227	mtnr1a	600	-
scaffold_1	180351747	180356747	fat1	600	-
scaffold_1	181164649	181169649	asah1	600	+
scaffold_1	181472989	181477989	slc7a2.1	600	-
scaffold_1	181517386	181522386	mtmr7	600	+
scaffold_1	181643741	181648741	zdhhc2	600	-
scaffold_1	182805363	182810363	dlc1	600	+
scaffold_1	182925545	182930545	unnamed	600	-
scaffold_1	183008861	183013861	paics.1	600	-
scaffold_1	183410476	183415476	clock	600	+
scaffold_1	183472819	183477819	tmem165	600	-
scaffold_1	183479748	183484748	srd5a3	600	-
scaffold_1	18397364	18402364	malt1	600	+
scaffold_1	184188697	184193697	scfd2	600	+
scaffold_1	184424071	184429071	rasl11b	600	-
scaffold_1	184645610	184650610	ociad2	600	+
scaffold_1	184697797	184702797	ociad1	600	-
scaffold_1	184905017	184910017	slc10a4	600	-
scaffold_1	184946979	184951979	slain2	600	-
scaffold_1	185060159	185065159	nipal1	600	-
scaffold_1	185163678	185168678	corin	600	+
scaffold_1	185330950	185335950	commd8	600	+
scaffold_1	18624459	18629459	rax	600	-
scaffold_1	186365921	186370921	atp8a1	600	+
scaffold_1	186497264	186502264	shisa3	600	-
scaffold_1	186574552	186579552	bend4	600	+
scaffold_1	186993852	186998852	limch1	600	-
scaffold_1	187043942	187048942	apbb2	600	+
scaffold_1	187492728	187497728	pgm2	600	-
scaffold_1	187499585	187504585	rell1	600	+
scaffold_1	187869941	187874941	dthd1	0	-
scaffold_1	189114061	189119061	ppargc1a	600	+
scaffold_1	189480329	189485329	gpr125	600	+
scaffold_1	189480866	189485866	gba3	600	-
scaffold_1	190005903	190010903	slit2	600	-
scaffold_1	190835645	190840645	cpeb2	600	+
scaffold_1	191020984	191025984	fbxl5	600	-
scaffold_1	191022599	191027599	bst1	0	+
scaffold_1	191184666	191189666	prom1	600	-
scaffold_1	191778978	191783978	lgi2	600	+
scaffold_1	191816931	191821931	ccdc149	600	+
scaffold_1	192858913	192863913	lcorl	600	-
scaffold_1	193892934	193897934	evc2	600	-
scaffold_1	193893220	193898220	evc	600	+
scaffold_1	194092424	194097424	jakmip1	600	-
scaffold_1	194101135	194106135	wfs1	600	+
scaffold_1	194214840	194219840	ppp2r2c	600	-
scaffold_1	195684103	195689103	wdr1	600	-
scaffold_1	195714842	195719842	znf518b	600	+
scaffold_1	196298967	196303967	rab28	600	-
scaffold_1	196340598	196345598	nkx3-2	600	-
scaffold_1	196470254	196475254	bod1l	600	-
scaffold_1	198137223	198142223	fam193a	600	+
scaffold_1	198833810	198838810	unnamed	600	+
scaffold_1	198950502	198955502	whsc1	600	-
scaffold_1	200391560	200396560	maea	600	-
scaffold_1	201646725	201651725	foxi4.2	600	+
scaffold_1	201996086	202001086	rmnd5a	600	-
scaffold_1	202000821	202005821	rnf103	600	+
scaffold_1	202159253	202164253	ptcd3	600	-
scaffold_1	202889148	202894148	rab11fip5	600	-
scaffold_1	202970448	202975448	not	600	+
scaffold_1	204073073	204078073	cdc25b	600	+
scaffold_1	20437680	20442680	rai14	600	+
scaffold_1	204574816	204579816	c20orf194	600	-
scaffold_1	20634934	20639934	prlr	600	-
scaffold_1	21361693	21366693	snx18	600	-
scaffold_1	21366601	21371601	hspb3	0	-
scaffold_1	215877720	215882720	ino80b	600	-
scaffold_1	24189588	24194588	nnt	600	-
scaffold_1	24268713	24273713	hmgcs1	600	+
scaffold_1	24465415	24470415	ghr	600	-
scaffold_1	24799720	24804720	fbxo4	600	-
scaffold_1	24970623	24975623	plcxd3	600	+
scaffold_1	25097327	25102327	c6.2	600	+
scaffold_1	25797043	25802043	dab2	600	+
scaffold_1	25872576	25877576	c9	600	+
scaffold_1	26991822	26996822	c5orf42	600	+
scaffold_1	28169035	28174035	cox7c	600	+
scaffold_1	28496150	28501150	tmem161b	600	-
scaffold_1	29266851	29271851	cetn3	600	-
scaffold_1	29276597	29281597	mblac2	600	-
scaffold_1	29935201	29940201	cast	600	+
scaffold_1	30045882	30050882	erap1	0	-
scaffold_1	30263403	30268403	riok2	600	-
scaffold_1	30507866	30512866	rgmb	600	+
scaffold_1	30737649	30742649	fam174a	600	+
scaffold_1	31078907	31083907	pam	600	+
scaffold_1	31168441	31173441	ppip5k2	600	+
scaffold_1	31235267	31240267	c5orf30	600	+
scaffold_1	31320568	31325568	nudt12	600	-
scaffold_1	32721783	32726783	pja2	600	-
scaffold_1	32799441	32804441	man2a1	600	+
scaffold_1	33032512	33037512	slc25a46	600	+
scaffold_1	33188580	33193580	camk4	600	+
scaffold_1	33312129	33317129	stard4	600	-
scaffold_1	33595998	33600998	epb41l4a	600	-
scaffold_1	33692499	33697499	srp19	600	+
scaffold_1	33725729	33730729	reep5	600	-
scaffold_1	33728991	33733991	dcp2	600	+
scaffold_1	33907081	33912081	mcc	600	-
scaffold_1	34390246	34395246	unnamed	0	+
scaffold_1	35081021	35086021	slc27a6	600	-
scaffold_1	35697513	35702513	megf10	600	-
scaffold_1	36170005	36175005	rfesd	600	-
scaffold_1	36172383	36177383	gpr150	600	+
scaffold_1	36706583	36711583	ankrd32	600	-
scaffold_1	37696120	37701120	arrdc3	600	+
scaffold_1	38469149	38474149	csnk1g3	600	-
scaffold_1	38478034	38483034	cep120	600	+
scaffold_1	38681539	38686539	ppic	600	+
scaffold_1	38771876	38776876	snx24	600	-
scaffold_1	39188931	39193931	srfbp1	600	-
scaffold_1	39969565	39974565	dmxl1	600	-
scaffold_1	39977213	39982213	dtwd2	600	+
scaffold_1	41086020	41091020	aqpep	0	-
scaffold_1	41136393	41141393	ap3s1	600	-
scaffold_1	41242426	41247426	fem1c	600	+
scaffold_1	41342461	41347461	pggt1b	600	+
scaffold_1	41401079	41406079	trim36	600	+
scaffold_1	41604766	41609766	suds3	600	-
scaffold_1	41608743	41613743	taok3	600	+
scaffold_1	41808541	41813541	wsb2	600	+
scaffold_1	42390313	42395313	susd2	600	+
scaffold_1	42527437	42532437	kremen1	600	+
scaffold_1	42692017	42697017	znrf3	600	-
scaffold_1	42811875	42816875	tcn2	600	+
scaffold_1	42854711	42859711	p2rx6	600	-
scaffold_1	42857786	42862786	slc35e4	600	+
scaffold_1	42894352	42899352	dusp18	600	-
scaffold_1	42894533	42899533	osbp2	600	+
scaffold_1	43078562	43083562	mzt2b	600	+
scaffold_1	43431090	43436090	tesc	600	+
scaffold_1	43514748	43519748	fbxw8	600	-
scaffold_1	44265269	44270269	rpl6	600	+
scaffold_1	44400904	44405904	trafd1	600	-
scaffold_1	44408903	44413903	naa25	600	+
scaffold_1	44545794	44550794	mapkapk5	600	-
scaffold_1	44593754	44598754	cux2	600	+
scaffold_1	44806567	44811567	fam109a	600	-
scaffold_1	44975802	44980802	atxn2	600	-
scaffold_1	45018892	45023892	brap	600	-
scaffold_1	45019220	45024220	acad10	600	+
scaffold_1	45141992	45146992	hvcn1	600	+
scaffold_1	45185467	45190467	tctn1	600	-
scaffold_1	45204778	45209778	pptc7	600	+
scaffold_1	45262323	45267323	rad9b	600	-
scaffold_1	45262442	45267442	vps29	600	+
scaffold_1	45274301	45279301	arpc3	600	+
scaffold_1	45274552	45279552	gpn3	600	-
scaffold_1	45288519	45293519	anapc7	600	+
scaffold_1	45642158	45647158	camkk2	600	-
scaffold_1	45770937	45775937	kdm2b	600	-
scaffold_1	45771006	45776006	orai2	600	+
scaffold_1	45817698	45822698	tmem120b	600	+
scaffold_1	45866851	45871851	rhof	600	-
scaffold_1	45894012	45899012	setd1b	600	+
scaffold_1	45944783	45949783	psmd9	600	+
scaffold_1	45994923	45999923	bcl7a	600	+
scaffold_1	46095225	46100225	lrrc43	600	+
scaffold_1	46138666	46143666	b3gnt4	600	+
scaffold_1	46291127	46296127	clip1	600	-
scaffold_1	46468659	46473659	hcar3	600	-
scaffold_1	46489097	46494097	denr	600	-
scaffold_1	46489149	46494149	ccdc62	600	+
scaffold_1	46645892	46650892	abcb9	600	-
scaffold_1	46663507	46668507	ogfod2	600	+
scaffold_1	46840537	46845537	pitpnm2	600	-
scaffold_1	46888347	46893347	mphosph9	600	-
scaffold_1	46960824	46965824	sbno1	600	-
scaffold_1	46966383	46971383	setd8	600	+
scaffold_1	4700311	4705311	syt4	600	-
scaffold_1	47029168	47034168	rilpl1	600	-
scaffold_1	47067966	47072966	gtf2h3	600	+
scaffold_1	47068071	47073071	eif2b1	600	-
scaffold_1	47135860	47140860	atp6v0a2	600	+
scaffold_1	47176254	47181254	dnah10	600	+
scaffold_1	47401802	47406802	fam101a	600	+
scaffold_1	47679950	47684950	ncor2	600	-
scaffold_1	47937198	47942198	dhx37	600	-
scaffold_1	47942068	47947068	bri3bp	600	+
scaffold_1	49065723	49070723	slc15a4	600	-
scaffold_1	49075706	49080706	glt1d1	600	+
scaffold_1	4916503	4921503	smad4.1	600	+
scaffold_1	4940204	4945204	lipg	600	+
scaffold_1	49765190	49770190	fzd10	600	+
scaffold_1	51174621	51179621	mmp17	600	+
scaffold_1	51317523	51322523	pus1	600	+
scaffold_1	51408280	51413280	ep400	600	+
scaffold_1	51728304	51733304	galnt9	600	-
scaffold_1	52312966	52317966	chfr	600	+
scaffold_1	52399731	52404731	golga3	600	+
scaffold_1	52435304	52440304	ankle2	600	+
scaffold_1	52462293	52467293	pgam5	600	-
scaffold_1	52588857	52593857	dgcr8	600	-
scaffold_1	52885952	52890952	arvcf	600	+
scaffold_1	53066325	53071325	txnrd2	600	+
scaffold_1	53204353	53209353	gnb1l	600	+
scaffold_1	53511648	53516648	sept5	600	-
scaffold_1	53701288	53706288	mrpl40	600	-
scaffold_1	53815622	53820622	ypel1	600	-
scaffold_1	53921196	53926196	ppm1f	600	-
scaffold_1	53954765	53959765	top3b	600	-
scaffold_1	54085866	54090866	ydjc	600	+
scaffold_1	54165077	54170077	hic2	600	+
scaffold_1	54358530	54363530	slc25a1	600	+
scaffold_1	54845951	54850951	unnamed	600	+
scaffold_1	54866731	54871731	mif	600	+
scaffold_1	54931643	54936643	gstt1	600	+
scaffold_1	54944578	54949578	ddt	600	+
scaffold_1	54952282	54957282	cabin1	600	+
scaffold_1	55078026	55083026	crkl	600	-
scaffold_1	55094728	55099728	sirt4	600	+
scaffold_1	55094830	55099830	klhl22	600	-
scaffold_1	55239586	55244586	ggt5	600	+
scaffold_1	55331805	55336805	c22orf36	600	+
scaffold_1	55355633	55360633	snrpd3	600	-
scaffold_1	55357448	55362448	c22orf13	600	+
scaffold_1	55377042	55382042	upb1	600	-
scaffold_1	55464575	55469575	specc1l	600	-
scaffold_1	55506604	55511604	bcr	600	-
scaffold_1	55531933	55536933	rab36	600	-
scaffold_1	55553289	55558289	rtdr1	600	+
scaffold_1	55781963	55786963	depdc5	600	-
scaffold_1	55782011	55787011	prr14l	600	+
scaffold_1	55940479	55945479	pik3ip1	600	+
scaffold_1	55961889	55966889	limk2	600	-
scaffold_1	56017122	56022122	sppl3	600	+
scaffold_1	56087810	56092810	unc119b	600	-
scaffold_1	56173701	56178701	pop5	600	+
scaffold_1	56203229	56208229	coq5	600	+
scaffold_1	56204398	56209398	rnf10	600	-
scaffold_1	56383083	56388083	pxn	600	+
scaffold_1	56434706	56439706	rplp0	600	+
scaffold_1	56553161	56558161	ccdc64	600	-
scaffold_1	56553462	56558462	cit	600	+
scaffold_1	57465558	57470558	slc7a4	600	+
scaffold_1	57553487	57558487	slc2a7	0	+
scaffold_1	57897984	57902984	pitpnb.2	600	+
scaffold_1	59153787	59158787	tpst2	600	+
scaffold_1	59223939	59228939	srrd	600	-
scaffold_1	59224081	59229081	hps4	600	+
scaffold_1	60035538	60040538	adrbk2	0	-
scaffold_1	60602519	60607519	tchp	600	-
scaffold_1	60606589	60611589	gltp	600	+
scaffold_1	61217116	61222116	foxn4	600	+
scaffold_1	61297347	61302347	acacb	600	-
scaffold_1	61313955	61318955	alkbh2	600	+
scaffold_1	61314568	61319568	ung	600	-
scaffold_1	61336393	61341393	usp30	600	-
scaffold_1	61338665	61343665	svop	600	+
scaffold_1	61396725	61401725	dao	600	-
scaffold_1	61398797	61403797	ssh1	600	+
scaffold_1	61458896	61463896	coro1c	600	+
scaffold_1	61565681	61570681	tmem119	600	+
scaffold_1	61584681	61589681	iscu	600	-
scaffold_1	61588832	61593832	sart3	600	+
scaffold_1	61679234	61684234	slc24a6	600	-
scaffold_1	61679643	61684643	plbd2	600	+
scaffold_1	62565882	62570882	med13l	600	-
scaffold_1	62620153	62625153	tpcn1	600	-
scaffold_1	62620427	62625427	iqcd	600	+
scaffold_1	62719074	62724074	unnamed	600	-
scaffold_1	62810533	62815533	dtx1	600	-
scaffold_1	62838629	62843629	emid1	600	+
scaffold_1	62915618	62920618	gas2l1	600	+
scaffold_1	62969677	62974677	ap1b1	600	-
scaffold_1	62986009	62991009	nefh	600	+
scaffold_1	63212554	63217554	ascc2	600	-
scaffold_1	63216290	63221290	mtmr3	600	+
scaffold_1	63302610	63307610	unnamed	600	-
scaffold_1	63333001	63338001	lif	600	-
scaffold_1	63478263	63483263	tbc1d10a	600	-
scaffold_1	63502795	63507795	ccdc157	600	+
scaffold_1	63503025	63508025	sf3a1	600	-
scaffold_1	63526561	63531561	sec14l3	600	+
scaffold_1	63552958	63557958	mtfp1	600	+
scaffold_1	63632818	63637818	pes1	600	-
scaffold_1	63642617	63647617	pxmp2	600	-
scaffold_1	63642916	63647916	pole	600	+
scaffold_1	63771657	63776657	inpp5j	600	-
scaffold_1	63787344	63792344	selm	600	+
scaffold_1	63876537	63881537	smtn	600	-
scaffold_1	64323791	64328791	tep1	600	+
scaffold_1	64777493	64782493	slc12a3.2	600	+
scaffold_1	64799733	64804733	osgep	600	+
scaffold_1	64799791	64804791	apex1	600	-
scaffold_1	64828063	64833063	tmem55b	600	-
scaffold_1	64871237	64876237	slc12a6	600	-
scaffold_1	64970737	64975737	ccnb1ip1	600	+
scaffold_1	64970813	64975813	ttc5	600	-
scaffold_1	65016188	65021188	dnaja4.1	600	-
scaffold_1	65062507	65067507	srpk1	600	+
scaffold_1	65546419	65551419	plekha6	600	+
scaffold_1	66530149	66535149	kdm5b	600	-
scaffold_1	66550075	66555075	tuba3c	600	-
scaffold_1	66562098	66567098	rabif	600	-
scaffold_1	66587171	66592171	ipo9	600	+
scaffold_1	66627913	66632913	shisa4	600	+
scaffold_1	66663158	66668158	timm17a	600	+
scaffold_1	66741998	66746998	arg2	600	-
scaffold_1	66809881	66814881	dynll2	600	+
scaffold_1	66817125	66822125	synrg	600	-
scaffold_1	66817167	66822167	heatr6	600	+
scaffold_1	66976350	66981350	tmem167b	600	+
scaffold_1	67117129	67122129	sars	600	+
scaffold_1	67577971	67582971	eif2d	600	+
scaffold_1	6774266	6779266	hdhd2	600	+
scaffold_1	67814337	67819337	fam72a	600	+
scaffold_1	67875729	67880729	ctse	600	+
scaffold_1	68133931	68138931	rab7l1	600	+
scaffold_1	68197777	68202777	slc45a3	600	+
scaffold_1	68261754	68266754	elk4	600	+
scaffold_1	68617292	68622292	nuak2	600	+
scaffold_1	68812642	68817642	brp44	600	+
scaffold_1	68841083	68846083	rnpep	600	+
scaffold_1	68958216	68963216	ube2t	600	+
scaffold_1	68959729	68964729	rbbp5	600	-
scaffold_1	69088344	69093344	dstyk	600	-
scaffold_1	69301788	69306788	prok1	0	-
scaffold_1	69937787	69942787	gnat2	600	+
scaffold_1	70231738	70236738	nfya	600	+
scaffold_1	70519729	70524729	foxp4	600	+
scaffold_1	70831010	70836010	unnamed	600	-
scaffold_1	70899722	70904722	taf8	600	+
scaffold_1	70956515	70961515	usp49	600	+
scaffold_1	70956543	70961543	c1orf88	600	-
scaffold_1	71036333	71041333	unnamed	600	-
scaffold_1	71094809	71099809	fmod	0	-
scaffold_1	71293871	71298871	atp2b2	600	+
scaffold_1	71899404	71904404	pacsin1	600	+
scaffold_1	71997720	72002720	spdef	600	-
scaffold_1	72158199	72163199	uhrf1bp1	600	+
scaffold_1	72675947	72680947	sox13	600	+
scaffold_1	73003037	73008037	dennd2d	600	+
scaffold_1	73545848	73550848	fance	600	+
scaffold_1	73569858	73574858	rps10	600	+
scaffold_1	73768734	73773734	unnamed	600	-
scaffold_1	73789982	73794982	znf192	600	-
scaffold_1	74071666	74076666	csde1	600	+
scaffold_1	74226302	74231302	dennd2c	600	+
scaffold_1	75014029	75019029	cdkn1a	600	-
scaffold_1	75068602	75073602	srsf3	600	-
scaffold_1	75131414	75136414	adora1	600	-
scaffold_1	75453653	75458653	gpr161	600	-
scaffold_1	75623012	75628012	nav1	600	+
scaffold_1	75744398	75749398	syt2	600	+
scaffold_1	76141337	76146337	kif21b	600	-
scaffold_1	76613167	76618167	dclre1b	600	-
scaffold_1	76613223	76618223	ap4b1	600	+
scaffold_1	76746775	76751775	rsbn1	600	+
scaffold_1	7795126	7800126	rab3c	600	+
scaffold_1	78288703	78293703	slc16a1	600	-
scaffold_1	78404962	78409962	rhoc	600	+
scaffold_1	79823455	79828455	rap1a	600	-
scaffold_1	81067390	81072390	c1orf74	600	+
scaffold_1	81309370	81314370	unnamed	600	+
scaffold_1	81986213	81991213	kcna1	600	+
scaffold_1	82045093	82050093	kcna3	600	+
scaffold_1	82615456	82620456	tspan2	600	+
scaffold_1	82858542	82863542	pnp	600	-
scaffold_1	82895611	82900611	khnyn	600	-
scaffold_1	83061395	83066395	nfatc4	0	-
scaffold_1	83522363	83527363	supt16h	600	-
scaffold_1	83578460	83583460	chd8	600	-
scaffold_1	83600913	83605913	tox4	600	+
scaffold_1	83601146	83606146	rab2b	600	-
scaffold_1	83627676	83632676	mettl3	600	-
scaffold_1	83650343	83655343	sall2	600	-
scaffold_1	84233164	84238164	abhd4	600	+
scaffold_1	84749135	84754135	gkap1	600	+
scaffold_1	84796059	84801059	c9orf103	600	-
scaffold_1	84808499	84813499	frmd3	600	+
scaffold_1	84955460	84960460	hnrnpk	600	-
scaffold_1	84956194	84961194	rmi1	600	+
scaffold_1	85465950	85470950	zfhx2	600	+
scaffold_1	85614789	85619789	mrpl52	600	+
scaffold_1	85626458	85631458	mmp14	600	+
scaffold_1	85686558	85691558	rem2	600	+
scaffold_1	85796274	85801274	psmb11	0	+
scaffold_1	85848513	85853513	ngdn	600	-
scaffold_1	85958621	85963621	cmtm5	600	-
scaffold_1	85961539	85966539	efs	600	+
scaffold_1	85992016	85997016	pabpn1	600	-
scaffold_1	86016364	86021364	bcl2l2	600	-
scaffold_1	86052853	86057853	homez	600	+
scaffold_1	86157986	86162986	cebpe	600	+
scaffold_1	86253252	86258252	psme1	600	+
scaffold_1	86295558	86300558	psme2	600	-
scaffold_1	86296183	86301183	rnf31	600	+
scaffold_1	86431384	86436384	ipo4	600	-
scaffold_1	8651131	8656131	gpbp1	600	-
scaffold_1	86560926	86565926	rabggta	600	-
scaffold_1	86574581	86579581	unnamed	600	+
scaffold_1	87657037	87662037	gadd45g	600	-
scaffold_1	88089173	88094173	sass6	600	-
scaffold_1	89253854	89258854	spin1	600	-
scaffold_1	89458009	89463009	habp4	600	-
scaffold_1	89479652	89484652	znf367	600	+
scaffold_1	89815156	89820156	ptch1	600	+
scaffold_1	90257458	90262458	fbp1	600	+
scaffold_1	90416208	90421208	dapk1	600	-
scaffold_1	9055390	9060390	il6st	600	+
scaffold_1	90557479	90562479	gas1	600	+
scaffold_1	9139837	9144837	ddx4	600	-
scaffold_1	91556054	91561054	tle1	600	+
scaffold_1	92019949	92024949	tle4	600	-
scaffold_1	9244891	9249891	slc38a9	600	+
scaffold_1	92452651	92457651	psat1	600	-
scaffold_1	92486026	92491026	cep78	600	-
scaffold_1	92617451	92622451	gna14	600	+
scaffold_1	92848457	92853457	foxb2	0	-
scaffold_1	93116958	93121958	rfk	600	+
scaffold_1	93371899	93376899	pcsk5	600	-
scaffold_1	93583118	93588118	trpm6	600	+
scaffold_1	94210393	94215393	anxa8	0	-
scaffold_1	94452352	94457352	tmc1	0	-
scaffold_1	94494438	94499438	zfand5	600	+
scaffold_1	9450169	9455169	ccno	600	+
scaffold_1	94554325	94559325	gda	0	-
scaffold_1	94682397	94687397	tmem2	600	+
scaffold_1	95334261	95339261	mamdc2	600	-
scaffold_1	95404631	95409631	ptar1	600	+
scaffold_1	95577629	95582629	fam189a2	600	-
scaffold_1	95634030	95639030	tjp2	600	-
scaffold_1	9579188	9584188	gpx8	600	-
scaffold_1	95846560	95851560	c9orf71	0	+
scaffold_1	95964156	95969156	foxd4l1.1	600	-
scaffold_1	96041206	96046206	cbwd2	600	-
scaffold_1	96170633	96175633	kank1	600	+
scaffold_1	96746848	96751848	smarca2	600	+
scaffold_1	9691308	9696308	gzma	600	-
scaffold_1	9691955	9696955	cspg4	600	+
scaffold_1	96937505	96942505	vldlr	600	+
scaffold_1	97307154	97312154	rfx3	600	-
scaffold_1	97706806	97711806	cdc37l1	600	+
scaffold_1	97706839	97711839	c9orf68	600	-
scaffold_1	97732371	97737371	ak3	600	-
scaffold_1	97811594	97816594	jak2	600	+
scaffold_1	98043550	98048550	kiaa1432	600	+
scaffold_1	98124420	98129420	ermp1	600	-
scaffold_1	98172613	98177613	kiaa2026	600	-
scaffold_1	98278583	98283583	gldc	600	-
scaffold_10	10463316	10468316	trhr3	0	+
scaffold_10	10809325	10814325	ttpal	600	+
scaffold_10	10827789	10832789	serinc3	600	-
scaffold_10	11543906	11548906	tp53rk	600	-
scaffold_10	12554726	12559726	b4galt6	600	-
scaffold_10	12999635	13004635	rnf114	600	-
scaffold_10	13106844	13111844	cebpb	600	+
scaffold_10	13526626	13531626	dpm1	600	-
scaffold_10	13942700	13947700	tom1l1	600	+
scaffold_10	13987528	13992528	stxbp4	600	+
scaffold_10	15220267	15225267	nog	600	+
scaffold_10	15550758	15555758	cbx2	600	-
scaffold_10	15562838	15567838	enpp7	0	-
scaffold_10	15645084	15650084	aspscr1	600	-
scaffold_10	15649817	15654817	notum	600	+
scaffold_10	15968847	15973847	baiap2	600	-
scaffold_10	16023541	16028541	chmp6	600	-
scaffold_10	17123663	17128663	csnk1d	600	+
scaffold_10	18090126	18095126	rundc3a	600	-
scaffold_10	18431858	18436858	col1a1	600	-
scaffold_10	18689469	18694469	adam11	600	+
scaffold_10	18951306	18956306	dcakd	600	-
scaffold_10	18951327	18956327	psmd11	600	+
scaffold_10	19030096	19035096	myo1d	600	-
scaffold_10	19209230	19214230	hexim1	600	-
scaffold_10	19447430	19452430	mapt	600	-
scaffold_10	19564726	19569726	strada	600	+
scaffold_10	21695198	21700198	slc35b1	600	+
scaffold_10	21744194	21749194	spop	600	+
scaffold_10	23054845	23059845	srms	0	-
scaffold_10	2474756	2479756	ankrd40	600	-
scaffold_10	2507427	2512427	znf850	600	-
scaffold_10	25120209	25125209	dhx8	600	+
scaffold_10	26017958	26022958	pcif1	600	-
scaffold_10	26084184	26089184	zswim1	600	-
scaffold_10	26170860	26175860	unnamed	600	+
scaffold_10	26230139	26235139	nbr1	600	-
scaffold_10	26230146	26235146	brca1	600	+
scaffold_10	26457128	26462128	rundc1	600	+
scaffold_10	26834648	26839648	ubtf.2	0	+
scaffold_10	26844341	26849341	fam171a2	600	+
scaffold_10	26951354	26956354	slc25a39	600	+
scaffold_10	27018979	27023979	cldn19	0	+
scaffold_10	27205592	27210592	ppcs	600	-
scaffold_10	27205679	27210679	zmynd12	600	+
scaffold_10	27337417	27342417	efhd2	600	-
scaffold_10	27375893	27380893	tmem51	600	-
scaffold_10	27515087	27520087	elmo1	600	-
scaffold_10	28456703	28461703	pabpc1l	600	-
scaffold_10	28669068	28674068	kcnk15	600	-
scaffold_10	28744789	28749789	ube2z	600	-
scaffold_10	29034735	29039735	skap1	600	+
scaffold_10	29788182	29793182	srcin1	600	+
scaffold_10	29985352	29990352	gpr179	0	+
scaffold_10	30044336	30049336	npepps	600	+
scaffold_10	30094418	30099418	kpnb1	600	+
scaffold_10	30119922	30124922	tbkbp1	600	+
scaffold_10	30436298	30441298	dkkx	600	+
scaffold_10	30771559	30776559	gs17	0	-
scaffold_10	30885943	30890943	ppp1r1b	600	+
scaffold_10	31013104	31018104	erbb2	600	+
scaffold_10	31767517	31772517	thra	0	+
scaffold_10	31916690	31921690	rapgefl1	600	+
scaffold_10	3206041	3211041	sept9	600	+
scaffold_10	32245712	32250712	top2a	600	-
scaffold_10	32323725	32328725	igfbp4	600	+
scaffold_10	32672196	32677196	krt10	0	-
scaffold_10	33678551	33683551	ttc25	600	+
scaffold_10	33696105	33701105	cnp	600	+
scaffold_10	3431952	3436952	unnamed	600	-
scaffold_10	34399626	34404626	ptrf	600	+
scaffold_10	3567195	3572195	srsf2	600	+
scaffold_10	35812061	35817061	cbln4	600	+
scaffold_10	36577408	36582408	cyp24a1	0	+
scaffold_10	37303624	37308624	taf4	600	-
scaffold_10	37573665	37578665	lama5	600	-
scaffold_10	3850463	3855463	ube2o	600	+
scaffold_10	390734	395734	fam18b1	600	-
scaffold_10	4033072	4038072	foxj1	600	+
scaffold_10	422580	427580	unnamed	600	-
scaffold_10	4286232	4291232	h3f3b	600	+
scaffold_10	4286842	4291842	unk	600	-
scaffold_10	4392756	4397756	sap30bp	600	-
scaffold_10	4682849	4687849	nup85	600	+
scaffold_10	5117056	5122056	slc9a3r1	600	-
scaffold_10	5200508	5205508	acsf2	600	+
scaffold_10	5220540	5225540	chad	600	-
scaffold_10	5562906	5567906	sla2	0	+
scaffold_10	5671533	5676533	mtss1.2	600	+
scaffold_10	5753662	5758662	kiaa0889	600	+
scaffold_10	6154369	6159369	arhgap39	600	-
scaffold_10	6186497	6191497	rbm39	600	+
scaffold_10	6567614	6572614	samhd1	600	-
scaffold_10	6978064	6983064	tox2	600	+
scaffold_10	7095300	7100300	snta1	600	-
scaffold_10	7102305	7107305	pigt	600	+
scaffold_10	7709760	7714760	e2f1	600	-
scaffold_10	7726817	7731817	pxmp4	600	-
scaffold_10	7727139	7732139	znf341	600	+
scaffold_10	8331116	8336116	ggt7	600	-
scaffold_10	8430077	8435077	top1.1	600	+
scaffold_10	9006680	9011680	fam83d	600	-
scaffold_10	9031776	9036776	ppp1r16b	600	-
scaffold_10	9073965	9078965	arhgap40	600	+
scaffold_10	9459049	9464049	l3mbtl1	0	-
scaffold_10	9478339	9483339	srsf6	600	-
scaffold_10	9487941	9492941	epb41l1	600	+
scaffold_10	9698104	9703104	tgif2	600	-
scaffold_10	9845265	9850265	src	600	+
scaffold_2	100542505	100547505	bcam	600	-
scaffold_2	100903142	100908142	klk15	0	-
scaffold_2	101819910	101824910	c19orf63	600	-
scaffold_2	102084937	102089937	unnamed	600	-
scaffold_2	102182567	102187567	ccna1	600	+
scaffold_2	102358440	102363440	smad9	600	-
scaffold_2	103997435	104002435	kiaa1456	600	+
scaffold_2	104021263	104026263	rfc3	600	-
scaffold_2	104133677	104138677	stard13	600	+
scaffold_2	104400525	104405525	unnamed	600	+
scaffold_2	104533845	104538845	fry	600	-
scaffold_2	105125285	105130285	b3galtl	600	-
scaffold_2	105251723	105256723	c13orf26	600	-
scaffold_2	105263858	105268858	c13orf33	600	-
scaffold_2	105296557	105301557	alox5ap	600	-
scaffold_2	105344007	105349007	hmgb1	600	+
scaffold_2	105404651	105409651	katnal1	600	+
scaffold_2	10552865	10557865	ptp4a2	600	-
scaffold_2	105597893	105602893	ubl3	600	+
scaffold_2	106247710	106252710	prhoxnb	0	+
scaffold_2	10646388	10651388	kpna6	600	-
scaffold_2	106480939	106485939	lnx2	600	+
scaffold_2	106630184	106635184	gtf3a	600	-
scaffold_2	106712824	106717824	rpl21	600	-
scaffold_2	106715982	106720982	mtif3	600	+
scaffold_2	10672393	10677393	tmem39b	600	-
scaffold_2	106727426	106732426	usp12	600	+
scaffold_2	106831961	106836961	unnamed	600	+
scaffold_2	10800922	10805922	marcksl1	600	-
scaffold_2	108027924	108032924	spata13	600	+
scaffold_2	108282879	108287879	sacs	0	+
scaffold_2	108685998	108690998	ska3	600	+
scaffold_2	10871780	10876780	mrps15	600	+
scaffold_2	10885937	10890937	oscp1	600	+
scaffold_2	108911629	108916629	zc3h12c	600	+
scaffold_2	109112216	109117216	il17d	600	-
scaffold_2	109368614	109373614	zmym2	600	-
scaffold_2	109833579	109838579	cenpj	600	+
scaffold_2	109998541	110003541	arhgap20	600	+
scaffold_2	110138101	110143101	rdx	600	+
scaffold_2	111283907	111288907	nsun3	600	-
scaffold_2	112327358	112332358	chmp2b	600	-
scaffold_2	114736085	114741085	robo1	600	+
scaffold_2	1148331	1153331	ahdc1	600	-
scaffold_2	116037480	116042480	abcc13	600	-
scaffold_2	116128344	116133344	mina	600	-
scaffold_2	116194359	116199359	c21orf91	600	-
scaffold_2	117111295	117116295	usp25	600	+
scaffold_2	117760701	117765701	cxadr	600	-
scaffold_2	117816542	117821542	btg3	600	-
scaffold_2	118032765	118037765	kdelc2	600	+
scaffold_2	118136391	118141391	atm	600	-
scaffold_2	118138958	118143958	npat	600	+
scaffold_2	118229606	118234606	slc35f2	600	+
scaffold_2	118357896	118362896	elmod1	600	-
scaffold_2	119157535	119162535	gria4	600	-
scaffold_2	120249785	120254785	dcun1d5	600	+
scaffold_2	120502541	120507541	mmp20	600	+
scaffold_2	120534144	120539144	mmp13	0	+
scaffold_2	120846478	120851478	yap1	600	-
scaffold_2	123015596	123020596	cwc15	600	-
scaffold_2	123023186	123028186	endod1	600	+
scaffold_2	123558511	123563511	unnamed	600	-
scaffold_2	12461838	12466838	gja4	600	+
scaffold_2	12513593	12518593	zmpste24	600	-
scaffold_2	125185247	125190247	ncam2	600	+
scaffold_2	12580037	12585037	kdm1a	600	-
scaffold_2	125962966	125967966	ttc3	600	-
scaffold_2	125963020	125968020	pigp	600	+
scaffold_2	12661729	12666729	luzp1	600	-
scaffold_2	12695360	12700360	fam54b	600	-
scaffold_2	12728655	12733655	rlf	600	-
scaffold_2	127288899	127293899	gart	600	-
scaffold_2	128018864	128023864	il10rb	600	-
scaffold_2	128373458	128378458	synj1	600	+
scaffold_2	12859768	12864768	tmem57	600	-
scaffold_2	129210863	129215863	cldn8.1	600	+
scaffold_2	1294669	1299669	phactr4	600	+
scaffold_2	129869942	129874942	ltn1	600	-
scaffold_2	129874214	129879214	tmem97	600	+
scaffold_2	131607037	131612037	cyyr1	600	-
scaffold_2	131763223	131768223	adamts1	600	-
scaffold_2	13230952	13235952	clic5	600	+
scaffold_2	13295831	13300831	unnamed	600	+
scaffold_2	13376331	13381331	rnf19b	600	+
scaffold_2	133823434	133828434	fzd4	600	+
scaffold_2	133973383	133978383	prss23	600	-
scaffold_2	134084007	134089007	me3	600	+
scaffold_2	13417336	13422336	hpca	600	-
scaffold_2	134191925	134196925	ccdc81	600	-
scaffold_2	134302980	134307980	ints4	600	-
scaffold_2	13452362	13457362	yars	600	+
scaffold_2	13452733	13457733	s100pbp	600	-
scaffold_2	135136417	135141417	pcp4	600	-
scaffold_2	1352646	1357646	id3	600	-
scaffold_2	135386356	135391356	unnamed	600	-
scaffold_2	13572754	13577754	zbtb8os	600	+
scaffold_2	13573245	13578245	rbbp4	600	-
scaffold_2	13592702	13597702	zbtb8a.1	600	-
scaffold_2	13601597	13606597	zbtb8a.2	600	-
scaffold_2	136901545	136906545	pcf11	600	+
scaffold_2	137690883	137695883	crebzf	600	-
scaffold_2	138108372	138113372	bace2	600	+
scaffold_2	138165075	138170075	fam3b	600	+
scaffold_2	139226203	139231203	ripk4	600	-
scaffold_2	139559491	139564491	tsku	600	-
scaffold_2	14030487	14035487	rpl11	600	-
scaffold_2	14052726	14057726	eef1a1o	600	-
scaffold_2	1408557	1413557	ythdf2	600	-
scaffold_2	1408658	1413658	gmeb1	600	+
scaffold_2	14119325	14124325	mfsd2a	600	-
scaffold_2	14156968	14161968	mycl1	600	+
scaffold_2	141653544	141658544	slco2b1	600	-
scaffold_2	14177236	14182236	trit1	600	+
scaffold_2	14218770	14223770	unnamed	600	-
scaffold_2	14317339	14322339	ppie	600	+
scaffold_2	143187541	143192541	tmem45a	600	-
scaffold_2	14407518	14412518	ypel2	600	+
scaffold_2	14603919	14608919	ptrh2	600	-
scaffold_2	14604064	14609064	vmp1	600	+
scaffold_2	14841134	14846134	rnft1	600	-
scaffold_2	148901408	148906408	kiaa1407	600	+
scaffold_2	149430076	149435076	sidt1	600	-
scaffold_2	149592975	149597975	stxbp5l	0	-
scaffold_2	150749528	150754528	pla1a	0	+
scaffold_2	16179661	16184661	bcas3	600	-
scaffold_2	16214007	16219007	ppm1d	600	-
scaffold_2	16229204	16234204	appbp2	600	+
scaffold_2	16562676	16567676	ulk2	600	+
scaffold_2	16644542	16649542	aldh3a2	600	+
scaffold_2	16791327	16796327	ap2b1	600	+
scaffold_2	16791425	16796425	pex12	600	-
scaffold_2	17035541	17040541	taf15	600	-
scaffold_2	17037849	17042849	rhbdd2	600	+
scaffold_2	17160442	17165442	mdh2	600	+
scaffold_2	17574029	17579029	c17orf63	600	+
scaffold_2	17697401	17702401	traf4	600	-
scaffold_2	17782721	17787721	nek8	600	-
scaffold_2	17801695	17806695	timm22	600	-
scaffold_2	17853789	17858789	unnamed	600	-
scaffold_2	17916356	17921356	supt6h	600	-
scaffold_2	17919708	17924708	sdf2	600	+
scaffold_2	18094075	18099075	aldoc	600	+
scaffold_2	18113020	18118020	pigs	600	+
scaffold_2	18139445	18144445	unc119	600	+
scaffold_2	18390755	18395755	sarm1	600	-
scaffold_2	18421656	18426656	sebox	600	+
scaffold_2	18435406	18440406	poldip2	600	+
scaffold_2	18435415	18440415	tmem199	600	-
scaffold_2	1945077	1950077	edn2	0	-
scaffold_2	19518045	19523045	smyd4	600	+
scaffold_2	19518319	19523319	rpa1	600	-
scaffold_2	20486337	20491337	hdhd1	600	+
scaffold_2	20787417	20792417	srrm3	600	+
scaffold_2	20988904	20993904	hspb1	600	+
scaffold_2	21089903	21094903	ywhag	600	-
scaffold_2	21190351	21195351	dtx2	600	+
scaffold_2	21190389	21195389	rad51d	600	-
scaffold_2	21247147	21252147	upk3b	600	+
scaffold_2	21395937	21400937	syap1	600	-
scaffold_2	21484044	21489044	myo1c	600	+
scaffold_2	21634024	21639024	ywhae	600	-
scaffold_2	21766508	21771508	lrwd1	600	-
scaffold_2	21823545	21828545	sh2b2	600	-
scaffold_2	22102585	22107585	zfx	600	-
scaffold_2	22156430	22161430	acot9	600	-
scaffold_2	22211530	22216530	sat1	600	+
scaffold_2	22348534	22353534	klhl15	600	-
scaffold_2	22352550	22357550	pdha1	600	+
scaffold_2	22374912	22379912	map3k15	600	+
scaffold_2	22545440	22550440	sh3kbp1	600	-
scaffold_2	22736928	22741928	cxorf23	600	-
scaffold_2	22815502	22820502	map7d2	600	-
scaffold_2	2323398	2328398	eya3	600	+
scaffold_2	23406652	23411652	scml2	600	-
scaffold_2	23528208	23533208	rps6ka5	600	-
scaffold_2	23761821	23766821	cnksr2	600	+
scaffold_2	24038726	24043726	mbtps2	600	+
scaffold_2	24106164	24111164	sms	600	+
scaffold_2	24835019	24840019	phka1p1	600	-
scaffold_2	24965692	24970692	atp5f1	600	+
scaffold_2	24965790	24970790	wdr77	600	-
scaffold_2	25142158	25147158	abhd15	600	+
scaffold_2	25180874	25185874	tlcd2	600	+
scaffold_2	2545778	2550778	manea	600	+
scaffold_2	25490961	25495961	pitpna	600	+
scaffold_2	25978882	25983882	ap1s2	600	+
scaffold_2	26041495	26046495	zrsr2	600	-
scaffold_2	26298355	26303355	piga	600	+
scaffold_2	26606135	26611135	smg8	600	-
scaffold_2	2681341	2686341	pou3f1	600	-
scaffold_2	26825874	26830874	ppm1e	600	-
scaffold_2	26918172	26923172	rad51c	600	-
scaffold_2	26918713	26923713	tex14	600	+
scaffold_2	27531118	27536118	rph3al	600	-
scaffold_2	27586050	27591050	fam101b	600	-
scaffold_2	27666494	27671494	dct	600	+
scaffold_2	28334743	28339743	vps53	600	-
scaffold_2	28501000	28506000	glod4	600	+
scaffold_2	28501178	28506178	rnmtl1	600	-
scaffold_2	28521782	28526782	gemin4	600	+
scaffold_2	28541878	28546878	fam57a	600	-
scaffold_2	29913455	29918455	aspa	600	+
scaffold_2	30129048	30134048	bcl7b	600	-
scaffold_2	30129660	30134660	tbl2	600	+
scaffold_2	30883292	30888292	specc1	600	-
scaffold_2	31274417	31279417	abr	600	-
scaffold_2	315083	320083	cep85	600	+
scaffold_2	31554776	31559776	efcab5	600	-
scaffold_2	31718318	31723318	cpd	600	+
scaffold_2	31718799	31723799	tmigd1	600	-
scaffold_2	31974278	31979278	nufip2	600	+
scaffold_2	32084932	32089932	myo18a	600	+
scaffold_2	32355479	32360479	pipox	0	-
scaffold_2	32891716	32896716	phf12	600	+
scaffold_2	33092197	33097197	kctd7	600	-
scaffold_2	33137684	33142684	tpst1	600	-
scaffold_2	33245650	33250650	gusb	600	+
scaffold_2	33339532	33344532	chchd2	600	+
scaffold_2	33424430	33429430	cct6a	600	-
scaffold_2	33461363	33466363	mrps17	600	-
scaffold_2	33683783	33688783	caln1	600	+
scaffold_2	34294149	34299149	auts2	600	-
scaffold_2	3461742	3466742	rragc	600	-
scaffold_2	3481703	3486703	mycbp	600	-
scaffold_2	3565281	3570281	akirin1	600	-
scaffold_2	35676040	35681040	gatsl1	600	+
scaffold_2	35895323	35900323	gtf2i	600	-
scaffold_2	359654	364654	ubxn11	600	-
scaffold_2	36172555	36177555	gtf2ird1	600	-
scaffold_2	36334450	36339450	eif4h	600	-
scaffold_2	36584797	36589797	ube2g1	600	+
scaffold_2	36693516	36698516	cyb5d2	600	-
scaffold_2	36706635	36711635	zzef1	600	+
scaffold_2	3672305	3677305	unnamed	0	-
scaffold_2	37313344	37318344	rpl24	600	+
scaffold_2	37393947	37398947	nfkbiz	600	+
scaffold_2	3782512	3787512	il22ra1	600	-
scaffold_2	38257851	38262851	c1qbp	600	+
scaffold_2	38328875	38333875	rabep1	600	-
scaffold_2	38539924	38544924	wsb1	600	-
scaffold_2	38938112	38943112	msi1	600	+
scaffold_2	39745967	39750967	ift57	600	+
scaffold_2	3994287	3999287	grhl3	600	+
scaffold_2	40159614	40164614	cblb	600	+
scaffold_2	40392601	40397601	alcam	600	-
scaffold_2	4074923	4079923	c1orf201	600	-
scaffold_2	4075669	4080669	nipal3	600	+
scaffold_2	40767855	40772855	vezf1	600	-
scaffold_2	41243722	41248722	nos2	600	-
scaffold_2	41344649	41349649	c17orf108	600	-
scaffold_2	41864763	41869763	mnt	600	-
scaffold_2	41939748	41944748	mettl16	600	-
scaffold_2	42099464	42104464	kiaa0664	600	-
scaffold_2	4219332	4224332	sh3d21	600	-
scaffold_2	42645569	42650569	c17orf85	600	+
scaffold_2	42911870	42916870	rabgef1	600	-
scaffold_2	42972286	42977286	hip1	600	+
scaffold_2	43089426	43094426	cideb	600	-
scaffold_2	43140483	43145483	med31	600	+
scaffold_2	43158545	43163545	txndc17	600	-
scaffold_2	43158905	43163905	kiaa0753	600	+
scaffold_2	4355139	4360139	map7d1	600	-
scaffold_2	44022515	44027515	p2ry8	0	-
scaffold_2	4481726	4486726	trappc3	600	+
scaffold_2	45152356	45157356	gpr143	600	-
scaffold_2	45686258	45691258	mid1	600	-
scaffold_2	46553726	46558726	gemin8	600	+
scaffold_2	46553749	46558749	tfg	600	-
scaffold_2	46605811	46610811	gpm6b	600	+
scaffold_2	46914803	46919803	egfl6	600	-
scaffold_2	47190530	47195530	prps2	600	-
scaffold_2	4728947	4733947	adprhl2	600	-
scaffold_2	47664535	47669535	arhgap6	600	+
scaffold_2	47816819	47821819	cxorf22	0	+
scaffold_2	4889096	4894096	clspn	600	-
scaffold_2	4892057	4897057	eif2c4	600	+
scaffold_2	4984773	4989773	c1orf216	600	+
scaffold_2	507480	512480	hmgn2	600	+
scaffold_2	51198363	51203363	pola1	600	-
scaffold_2	51283955	51288955	pdk3	600	-
scaffold_2	51627248	51632248	cdkl5	600	-
scaffold_2	51662541	51667541	tekt1	600	-
scaffold_2	51754322	51759322	stx1a	600	+
scaffold_2	51932857	51937857	mlxipl	600	+
scaffold_2	52102322	52107322	fzd9	600	+
scaffold_2	5344589	5349589	zmym6nb	600	+
scaffold_2	53626559	53631559	tspan7	600	+
scaffold_2	54662082	54667082	atp6ap2	600	+
scaffold_2	54688315	54693315	cxorf38	600	-
scaffold_2	54762172	54767172	usp9x	600	+
scaffold_2	54902556	54907556	rpl8	600	-
scaffold_2	55147471	55152471	cask	600	-
scaffold_2	55784030	55789030	kdm6a	600	+
scaffold_2	56147661	56152661	atg3	600	+
scaffold_2	56147969	56152969	slc35a5	600	-
scaffold_2	56235945	56240945	unnamed	600	+
scaffold_2	56376325	56381325	atp1b1	600	-
scaffold_2	56501783	56506783	gk	600	-
scaffold_2	56527559	56532559	prrg1	600	+
scaffold_2	57380050	57385050	slc5a7	0	-
scaffold_2	57648549	57653549	st6gal2	600	+
scaffold_2	57932378	57937378	c2orf40	0	+
scaffold_2	58072556	58077556	chst10	600	-
scaffold_2	58110818	58115818	pdcl3	600	+
scaffold_2	58247042	58252042	tbc1d8	600	-
scaffold_2	58297542	58302542	rnf149	600	-
scaffold_2	5830682	5835682	hnrnpr	600	-
scaffold_2	58317537	58322537	creg2	600	-
scaffold_2	583766	588766	rps6ka1	600	+
scaffold_2	58512929	58517929	il1r1	600	-
scaffold_2	5856542	5861542	atpif1	600	-
scaffold_2	5870429	5875429	sdc3	600	+
scaffold_2	59547215	59552215	gpr45	600	+
scaffold_2	59581438	59586438	c2orf49	600	+
scaffold_2	59581553	59586553	tgfbrap1	600	-
scaffold_2	59701091	59706091	cdc16	600	+
scaffold_2	59727888	59732888	upf3a	600	+
scaffold_2	59797155	59802155	ankrd57	600	-
scaffold_2	59826231	59831231	sept10	600	+
scaffold_2	59855405	59860405	dph3	600	+
scaffold_2	59911261	59916261	rasa3	600	+
scaffold_2	60077226	60082226	gas6	600	+
scaffold_2	60185650	60190650	lonrf2	600	+
scaffold_2	60539762	60544762	eif5b	600	-
scaffold_2	60544736	60549736	tm2d3	600	+
scaffold_2	60610481	60615481	txndc9	600	+
scaffold_2	60651932	60656932	mitd1	600	-
scaffold_2	60652088	60657088	mrpl30	600	+
scaffold_2	60731348	60736348	lipt1	600	-
scaffold_2	60736774	60741774	tsga10	600	+
scaffold_2	60912467	60917467	inpp4a	600	+
scaffold_2	61110089	61115089	tmem131	600	-
scaffold_2	61268293	61273293	ube3a	600	-
scaffold_2	62645289	62650289	nipa2	600	+
scaffold_2	62742950	62747950	tubgcp5	600	-
scaffold_2	62760564	62765564	chst7	600	-
scaffold_2	62828041	62833041	slc9a7	600	-
scaffold_2	62846949	62851949	rp2	600	+
scaffold_2	62869307	62874307	phf16	600	+
scaffold_2	63036350	63041350	ppp2r3b	600	-
scaffold_2	63869536	63874536	lamp1	600	-
scaffold_2	6392062	6397062	mecr	600	+
scaffold_2	64037342	64042342	dnajc3	600	+
scaffold_2	64200451	64205451	uggt2	600	-
scaffold_2	64645811	64650811	nalcn	600	+
scaffold_2	64806451	64811451	tmtc4	600	+
scaffold_2	65139758	65144758	pcca	600	-
scaffold_2	65315099	65320099	clybl	600	-
scaffold_2	65449150	65454150	tm9sf2	600	-
scaffold_2	65571706	65576706	ubac2	600	-
scaffold_2	65588320	65593320	dock9	600	+
scaffold_2	6593149	6598149	epb41	600	-
scaffold_2	66617435	66622435	gpr180	600	+
scaffold_2	66617465	66622465	tgds	600	-
scaffold_2	6703265	6708265	stx12	600	-
scaffold_2	6706525	6711525	yrdc	600	+
scaffold_2	6764214	6769214	mtf1	600	-
scaffold_2	68637132	68642132	spry2	600	+
scaffold_2	68836268	68841268	ndfip2	600	-
scaffold_2	68853990	68858990	rbm26	600	+
scaffold_2	69639173	69644173	mycbp2	600	+
scaffold_2	69865399	69870399	fbxl3	600	+
scaffold_2	69893165	69898165	lhfpl5	0	+
scaffold_2	69922952	69927952	cln5	600	-
scaffold_2	69922970	69927970	unnamed	600	+
scaffold_2	7008694	7013694	fhl3	600	-
scaffold_2	70290842	70295842	lmo7	600	-
scaffold_2	70364635	70369635	tbc1d4	600	+
scaffold_2	70896477	70901477	pibf1	600	-
scaffold_2	70896806	70901806	dis3	600	+
scaffold_2	73130756	73135756	mettl18	600	-
scaffold_2	73225992	73230992	pcdh20	600	+
scaffold_2	73861224	73866224	sugt1	600	-
scaffold_2	73964168	73969168	kbtbd7	600	-
scaffold_2	73976937	73981937	mtrf1	600	-
scaffold_2	73978283	73983283	naa16	600	+
scaffold_2	7427889	7432889	morc1	600	-
scaffold_2	743575	748575	pigv	600	+
scaffold_2	74577849	74582849	epsti1	600	-
scaffold_2	74604843	74609843	dnajc15	600	+
scaffold_2	75212349	75217349	serp2	600	+
scaffold_2	75285434	75290434	tsc22d1	600	-
scaffold_2	754908	759908	gpn2	600	-
scaffold_2	7566864	7571864	pvrl3	600	+
scaffold_2	76191496	76196496	esd	600	-
scaffold_2	76226982	76231982	htr2a	0	-
scaffold_2	76438364	76443364	sucla2	600	-
scaffold_2	76505925	76510925	rb1	600	+
scaffold_2	76642339	76647339	rcbtb2	600	-
scaffold_2	76711685	76716685	acvr1b	600	+
scaffold_2	76778831	76783831	grasp	600	+
scaffold_2	76901453	76906453	nr4a1	600	+
scaffold_2	77014870	77019870	prpf40b	600	+
scaffold_2	7721826	7726826	stmn1	600	-
scaffold_2	77306184	77311184	unnamed	600	+
scaffold_2	77430128	77435128	adcy6	600	-
scaffold_2	77643090	77648090	rnd1	600	-
scaffold_2	77708614	77713614	ccdc65	600	+
scaffold_2	77901074	77906074	arf3	600	+
scaffold_2	78058704	78063704	rhebl1	600	-
scaffold_2	78112689	78117689	dhh	600	-
scaffold_2	78172209	78177209	tuba1b	600	-
scaffold_2	78192223	78197223	tuba1c	600	-
scaffold_2	783254	788254	nudc	600	+
scaffold_2	783997	788997	gpatch3	600	-
scaffold_2	7853120	7858120	thdl18	0	-
scaffold_2	7922127	7927127	slc30a2	600	-
scaffold_2	7930392	7935392	trim63	600	-
scaffold_2	8025545	8030545	cnksr1	600	+
scaffold_2	80357371	80362371	bloc1s1	600	+
scaffold_2	80424188	80429188	cd63	600	-
scaffold_2	80548950	80553950	wdr61	600	-
scaffold_2	80549005	80554005	cnpy2	600	+
scaffold_2	80574817	80579817	cs	600	+
scaffold_2	806003	811003	c1orf172	600	-
scaffold_2	80616231	80621231	coq10a	600	-
scaffold_2	80635311	80640311	ankrd52	600	+
scaffold_2	80722565	80727565	obfc2b	600	-
scaffold_2	80723013	80728013	rnf41	600	+
scaffold_2	80810153	80815153	myl6	600	-
scaffold_2	80886347	80891347	esyt1	600	-
scaffold_2	81019963	81024963	erbb3	600	-
scaffold_2	81042202	81047202	rps26	600	-
scaffold_2	81070598	81075598	ikzf4	600	-
scaffold_2	81102062	81107062	suox	600	-
scaffold_2	81148377	81153377	rab5b	600	-
scaffold_2	81303839	81308839	pan2	600	+
scaffold_2	81488397	81493397	sarnp	600	-
scaffold_2	81488526	81493526	ormdl2	600	+
scaffold_2	81554292	81559292	tmem198	600	+
scaffold_2	81752605	81757605	stat2	600	-
scaffold_2	81799238	81804238	timeless	600	-
scaffold_2	81922579	81927579	rbms2	600	+
scaffold_2	82012025	82017025	baz2a	600	-
scaffold_2	82039175	82044175	atp5b	600	-
scaffold_2	82686035	82691035	lrp1	600	+
scaffold_2	83142428	83147428	pcdh8.2	600	-
scaffold_2	84275574	84280574	inhbc.2	600	+
scaffold_2	84681016	84686016	mbd6	600	+
scaffold_2	84758518	84763518	kif5a	600	+
scaffold_2	84837670	84842670	pip4k2c	600	+
scaffold_2	849495	854495	fam46b	600	-
scaffold_2	85127943	85132943	gli1.2	600	-
scaffold_2	85361974	85366974	os9	600	+
scaffold_2	85464786	85469786	tsfm	600	+
scaffold_2	86214518	86219518	slc4a8	600	+
scaffold_2	87024005	87029005	pfkm	600	-
scaffold_2	87024157	87029157	senp1	600	+
scaffold_2	87377611	87382611	vdr	600	+
scaffold_2	88195815	88200815	ppp1r1a	600	-
scaffold_2	88255653	88260653	unnamed	0	+
scaffold_2	88291756	88296756	neurod4	600	+
scaffold_2	8852875	8857875	epha10	600	-
scaffold_2	88601987	88606987	tspan31	600	-
scaffold_2	89347086	89352086	itga5	600	+
scaffold_2	895476	900476	slc9a1	600	-
scaffold_2	89753272	89758272	copz1	600	-
scaffold_2	89753396	89758396	nfe2	600	+
scaffold_2	89781113	89786113	cbx5	600	+
scaffold_2	89782229	89787229	hnrnpa1	600	-
scaffold_2	90991142	90996142	map3k12	600	+
scaffold_2	91113963	91118963	amhr2	0	-
scaffold_2	91232381	91237381	sp7	600	+
scaffold_2	91299740	91304740	c12orf10	600	-
scaffold_2	91306820	91311820	pfdn5	600	-
scaffold_2	91336272	91341272	espl1	600	-
scaffold_2	91780385	91785385	tenc1	600	-
scaffold_2	91910416	91915416	krt18	600	-
scaffold_2	92258670	92263670	krt5.3	0	+
scaffold_2	92426677	92431677	faim2	600	-
scaffold_2	92650746	92655746	unnamed	600	+
scaffold_2	93119000	93124000	lima1	600	-
scaffold_2	93157965	93162965	fndc3a	600	+
scaffold_2	93162446	93167446	cers5	600	-
scaffold_2	93260253	93265253	cdadc1	600	+
scaffold_2	93472479	93477479	rcbtb1	600	-
scaffold_2	93511547	93516547	ebpl	600	-
scaffold_2	93578737	93583737	trim13	600	+
scaffold_2	93923116	93928116	unnamed	600	-
scaffold_2	93980615	93985615	fam124a	600	+
scaffold_2	94134823	94139823	dhrs12	600	-
scaffold_2	94230655	94235655	nek5	600	-
scaffold_2	94261783	94266783	ckap2	600	-
scaffold_2	94319977	94324977	unnamed	600	-
scaffold_2	94510666	94515666	ufm1	600	+
scaffold_2	94614697	94619697	frem2	0	+
scaffold_2	94951790	94956790	lhfp	600	-
scaffold_2	95258319	95263319	foxo1	600	-
scaffold_2	95482298	95487298	tpp2	600	+
scaffold_2	98102276	98107276	carkd	600	+
scaffold_2	98102277	98107277	rab20	600	-
scaffold_2	9811673	9816673	lsm10	600	-
scaffold_2	98185571	98190571	cars2	600	-
scaffold_2	98189778	98194778	ing1	600	+
scaffold_2	98231005	98236005	ankrd10	600	-
scaffold_2	98901194	98906194	tubgcp3	600	-
scaffold_2	99125901	99130901	mcf2l	600	+
scaffold_2	996552	1001552	wdtc1	600	-
scaffold_3	100035039	100040039	mapk11	600	+
scaffold_3	100093967	100098967	mapk12	600	+
scaffold_3	100182598	100187598	szl	600	+
scaffold_3	100305754	100310754	selo	600	-
scaffold_3	100374184	100379184	qrich1.2	600	+
scaffold_3	100525415	100530415	il17rel	600	+
scaffold_3	101035261	101040261	alg12	600	+
scaffold_3	101035915	101040915	creld2	600	-
scaffold_3	10111150	10116150	adam7	600	+
scaffold_3	103148197	103153197	trmu	600	-
scaffold_3	103196033	103201033	alg10	600	+
scaffold_3	103196077	103201077	tprkb	600	-
scaffold_3	103699052	103704052	kif21a	600	-
scaffold_3	103765480	103770480	abcd2	600	-
scaffold_3	103854595	103859595	slc2a13	600	-
scaffold_3	104438567	104443567	lamb1	600	+
scaffold_3	104489260	104494260	dld	600	-
scaffold_3	104528686	104533686	slc26a3.2	0	+
scaffold_3	105045865	105050865	hbp1	600	-
scaffold_3	105101709	105106709	prkar2b	600	-
scaffold_3	105157636	105162636	c7orf74	600	+
scaffold_3	105265309	105270309	nampt	600	+
scaffold_3	105415502	105420502	cdhr3	600	-
scaffold_3	105536385	105541385	rint1	600	-
scaffold_3	105572157	105577157	srpk3	600	+
scaffold_3	105572316	105577316	pus7	600	-
scaffold_3	105771426	105776426	mll5	600	-
scaffold_3	106295436	106300436	pmpcb	600	-
scaffold_3	106344146	106349146	napepld	600	+
scaffold_3	106370674	106375674	armc10	600	-
scaffold_3	106536039	106541039	fgl2	600	-
scaffold_3	106799159	106804159	tmem60	600	-
scaffold_3	106799290	106804290	phtf2	600	+
scaffold_3	10731328	10736328	c8orf4	600	-
scaffold_3	107883142	107888142	hgf	600	-
scaffold_3	108223702	108228702	cacna2d1	600	-
scaffold_3	10841577	10846577	tgoln2	600	-
scaffold_3	10891095	10896095	tcf7l1	600	+
scaffold_3	109670789	109675789	meig1	600	-
scaffold_3	109671222	109676222	dclre1c	600	+
scaffold_3	109709395	109714395	suv39h2	600	-
scaffold_3	109711827	109716827	cdnf	600	+
scaffold_3	109782942	109787942	fam107b	600	+
scaffold_3	110355275	110360275	hspa14	600	+
scaffold_3	110712024	110717024	nudt5	600	+
scaffold_3	110712065	110717065	cdc123	600	-
scaffold_3	110905833	110910833	usp6nl	600	+
scaffold_3	1118232	1123232	dennd2a	600	-
scaffold_3	112187647	112192647	kin	600	+
scaffold_3	112187852	112192852	atp5c1	600	-
scaffold_3	112615185	112620185	prkcq	0	+
scaffold_3	112718064	112723064	pfkfb3	600	-
scaffold_3	112962887	112967887	asb13	600	+
scaffold_3	112963971	112968971	c10orf18	600	-
scaffold_3	114450266	114455266	chchd3	600	-
scaffold_3	114781967	114786967	slc35b4	600	-
scaffold_3	115106685	115111685	mest	600	-
scaffold_3	115148034	115153034	tsga14	600	+
scaffold_3	115189190	115194190	tmem209	600	+
scaffold_3	115350329	115355329	ube2h	600	+
scaffold_3	115677338	115682338	smo	600	-
scaffold_3	115726769	115731769	tspan33	600	-
scaffold_3	115739589	115744589	ccdc136	0	+
scaffold_3	115868023	115873023	atp6v1f	600	+
scaffold_3	11587819	11592819	mrps24	600	+
scaffold_3	116083600	116088600	irf5	600	+
scaffold_3	116327996	116332996	snd1	600	-
scaffold_3	116526340	116531340	opn1sw	600	+
scaffold_3	116542981	116547981	calu	600	-
scaffold_3	116597995	116602995	ppp6r2	600	+
scaffold_3	116807762	116812762	lmf2	600	-
scaffold_3	116811077	116816077	ncaph2	600	+
scaffold_3	11681944	11686944	nt5dc4	0	+
scaffold_3	116862981	116867981	mapk8ip2	600	+
scaffold_3	117173704	117178704	tymp	0	+
scaffold_3	11983849	11988849	vamp5	600	-
scaffold_3	12004774	12009774	vamp8	600	-
scaffold_3	12031789	12036789	ggcx	600	+
scaffold_3	12320591	12325591	sema4c	600	+
scaffold_3	12418523	12423523	cnnm2	600	-
scaffold_3	12427808	12432808	lman2l	600	+
scaffold_3	12549466	12554466	snrnp200	600	+
scaffold_3	13359445	13364445	nif	600	-
scaffold_3	13881998	13886998	add2	600	+
scaffold_3	14202073	14207073	tet3	600	-
scaffold_3	14253172	14258172	dusp11	600	-
scaffold_3	14291105	14296105	adam21	600	-
scaffold_3	14321198	14326198	unnamed	600	-
scaffold_3	14326716	14331716	dusp26	0	-
scaffold_3	16094146	16099146	znf703	600	+
scaffold_3	16377048	16382048	rab11fip1	600	-
scaffold_3	166049	171049	nup50	600	+
scaffold_3	16715427	16720427	adra1a	600	+
scaffold_3	16781585	16786585	mthfs	600	+
scaffold_3	16782077	16787077	zfand6	600	-
scaffold_3	16804561	16809561	kiaa1024	600	-
scaffold_3	16977498	16982498	blm	600	+
scaffold_3	17001940	17006940	wdr76	600	+
scaffold_3	17049183	17054183	casc4	600	+
scaffold_3	17068332	17073332	ctdspl2	600	+
scaffold_3	17267829	17272829	uaca	600	+
scaffold_3	17475418	17480418	anp32a	600	+
scaffold_3	17672179	17677179	pias1	600	-
scaffold_3	17826351	17831351	c15orf61	600	-
scaffold_3	17883121	17888121	aagab	600	+
scaffold_3	19690359	19695359	sema6d	600	+
scaffold_3	19891363	19896363	slc24a5	600	+
scaffold_3	19927835	19932835	myef2	600	-
scaffold_3	20364052	20369052	secisbp2l	600	-
scaffold_3	20401872	20406872	cops2	600	-
scaffold_3	20820896	20825896	spata5l1	600	+
scaffold_3	20892992	20897992	sqrdl	600	+
scaffold_3	20938118	20943118	itgb1bp3	600	-
scaffold_3	21015263	21020263	trpm7	600	+
scaffold_3	21197641	21202641	usp8	600	-
scaffold_3	21275857	21280857	slc27a2	600	-
scaffold_3	21645796	21650796	fam103a1	600	+
scaffold_3	21655214	21660214	c15orf40	600	-
scaffold_3	21872715	21877715	sh3gl3	600	+
scaffold_3	21919431	21924431	lmnb3	600	-
scaffold_3	22509378	22514378	mex3b	600	+
scaffold_3	23272220	23277220	tubgcp4	600	+
scaffold_3	23375243	23380243	map1a	600	+
scaffold_3	23553796	23558796	ppip5k1	600	-
scaffold_3	23749021	23754021	ell3	600	-
scaffold_3	23819956	23824956	rasef	600	-
scaffold_3	23855860	23860860	adamtsl5	600	+
scaffold_3	24194378	24199378	fes	600	+
scaffold_3	24269421	24274421	man2a2	600	+
scaffold_3	24342237	24347237	unc45a	600	+
scaffold_3	24393546	24398546	prc1	600	-
scaffold_3	24451695	24456695	ttll13	600	-
scaffold_3	24458296	24463296	c15orf58	600	-
scaffold_3	24458888	24463888	cib1	600	+
scaffold_3	24677566	24682566	idh2	600	+
scaffold_3	24741992	24746992	znf710	600	-
scaffold_3	24778765	24783765	ap3s2	600	+
scaffold_3	24906930	24911930	mesdc1	600	-
scaffold_3	24912121	24917121	mesdc2	600	+
scaffold_3	25080286	25085286	fam108c1	600	-
scaffold_3	25181909	25186909	mespb	600	-
scaffold_3	25291856	25296856	wdr93	0	-
scaffold_3	25364330	25369330	kif7	600	+
scaffold_3	25793464	25798464	c15orf42	600	+
scaffold_3	25893064	25898064	abhd2	600	-
scaffold_3	26000038	26005038	hapln3	600	+
scaffold_3	26500493	26505493	mrps11	600	-
scaffold_3	26500707	26505707	mrpl46	600	+
scaffold_3	2716120	2721120	amn1	600	-
scaffold_3	28426903	28431903	st8sia2	600	+
scaffold_3	2844679	2849679	mettl20	600	+
scaffold_3	28591257	28596257	fam174b	600	-
scaffold_3	28676052	28681052	chd2	600	+
scaffold_3	28762975	28767975	rgma	600	-
scaffold_3	2948082	2953082	iqsec3	600	+
scaffold_3	3041794	3046794	slc6a1	0	-
scaffold_3	30853034	30858034	arrdc4	600	+
scaffold_3	31129898	31134898	igf1r	600	-
scaffold_3	31411827	31416827	snrpa1	600	+
scaffold_3	31461112	31466112	chsy1	600	+
scaffold_3	31809735	31814735	cers3	600	-
scaffold_3	31836582	31841582	adamts17	600	+
scaffold_3	32376271	32381271	smad6	600	-
scaffold_3	32454368	32459368	zwilch	600	-
scaffold_3	32454496	32459496	rpl4	600	+
scaffold_3	32493572	32498572	tipin	600	+
scaffold_3	32493641	32498641	map2k1	600	-
scaffold_3	3249781	3254781	eps8	600	+
scaffold_3	33280911	33285911	mtfmt	600	-
scaffold_3	33301040	33306040	rasl12	0	-
scaffold_3	33317600	33322600	kbtbd13	0	-
scaffold_3	33386925	33391925	clpx	600	-
scaffold_3	33387455	33392455	spg21	600	+
scaffold_3	33426572	33431572	ankdd1a	600	-
scaffold_3	33580803	33585803	dmxl2	600	+
scaffold_3	33882479	33887479	lysmd2	600	-
scaffold_3	33923295	33928295	tmod2	600	-
scaffold_3	34094223	34099223	mapk6	600	+
scaffold_3	34285093	34290093	myo5c	600	-
scaffold_3	34400153	34405153	myo5a	600	-
scaffold_3	34449369	34454369	kiaa1370	600	-
scaffold_3	35508335	35513335	rsl24d1	600	-
scaffold_3	35549239	35554239	pigb	600	+
scaffold_3	35587941	35592941	ccpg1	600	-
scaffold_3	35623029	35628029	pygo1	600	-
scaffold_3	35934438	35939438	rfx7	600	-
scaffold_3	36125474	36130474	znf280d	600	-
scaffold_3	36150514	36155514	tcf12	600	+
scaffold_3	37652521	37657521	dhx32	600	+
scaffold_3	37652795	37657795	fank1	600	-
scaffold_3	37708085	37713085	uros	600	+
scaffold_3	37708496	37713496	bccip	600	-
scaffold_3	40352427	40357427	kif19	600	-
scaffold_3	40456012	40461012	cbx8	600	-
scaffold_3	40757614	40762614	fbxl14	0	+
scaffold_3	40995181	41000181	erc1	600	-
scaffold_3	42163574	42168574	klhdc5	600	-
scaffold_3	42479670	42484670	ikbip	600	+
scaffold_3	42484730	42489730	polr3b	600	-
scaffold_3	4253648	4258648	pex26	600	-
scaffold_3	42727940	42732940	anks1b	0	-
scaffold_3	43296022	43301022	ugdh.2	600	+
scaffold_3	43334299	43339299	tmco6	600	-
scaffold_3	44786295	44791295	cdx1	600	+
scaffold_3	45299278	45304278	cd74	600	-
scaffold_3	47133335	47138335	wwc1	600	+
scaffold_3	47286268	47291268	vdac1	600	-
scaffold_3	47757922	47762922	rnf130	600	+
scaffold_3	47908137	47913137	tbc1d9b	600	+
scaffold_3	47955994	47960994	sqstm1	600	+
scaffold_3	48089143	48094143	tnip1	600	+
scaffold_3	48805139	48810139	pcbd1	600	+
scaffold_3	49366560	49371560	h2afy	600	-
scaffold_3	49857622	49862622	nudcd2	600	+
scaffold_3	49857931	49862931	hmmr	600	-
scaffold_3	49918240	49923240	ccng1	600	-
scaffold_3	5104450	5109450	notch3	600	+
scaffold_3	51480628	51485628	c5orf15	600	+
scaffold_3	51586814	51591814	tcf7	600	+
scaffold_3	51736125	51741125	ube2b	600	+
scaffold_3	51781331	51786331	tmem173	0	+
scaffold_3	51846566	51851566	phf15	600	+
scaffold_3	52049390	52054390	ddx46	600	+
scaffold_3	52921772	52926772	unnamed	0	-
scaffold_3	53968759	53973759	kcna5	600	-
scaffold_3	54189800	54194800	c6orf211	600	-
scaffold_3	54191143	54196143	rmnd1	600	+
scaffold_3	54356053	54361053	galnt10	600	-
scaffold_3	54610526	54615526	larp1	600	+
scaffold_3	54820031	54825031	ctnna1	600	+
scaffold_3	54891737	54896737	npm1	600	+
scaffold_3	5578559	5583559	lsm1	600	+
scaffold_3	56271463	56276463	pcdhgb6	0	-
scaffold_3	5716457	5721457	nodal3.1	600	-
scaffold_3	57978572	57983572	pcdh1	600	+
scaffold_3	59021121	59026121	pura	600	+
scaffold_3	59112055	59117055	clk1	600	-
scaffold_3	59431085	59436085	myot	600	-
scaffold_3	59480440	59485440	ankhd1	600	+
scaffold_3	59617821	59622821	dck.2	600	-
scaffold_3	59624702	59629702	hnrnph1	600	+
scaffold_3	59717099	59722099	pfdn1	600	+
scaffold_3	60803466	60808466	ccdc99	600	-
scaffold_3	6118049	6123049	unnamed	600	+
scaffold_3	61284004	61289004	pank3	600	+
scaffold_3	63390109	63395109	mrpl38	600	-
scaffold_3	63420374	63425374	cry1	600	+
scaffold_3	64475544	64480544	prelid2	600	+
scaffold_3	65226371	65231371	yipf5	600	+
scaffold_3	65958878	65963878	arhgap26	600	-
scaffold_3	66104871	66109871	kif3a	600	-
scaffold_3	66324505	66329505	leap2	0	+
scaffold_3	66403701	66408701	aff4	600	-
scaffold_3	66438286	66443286	hspa4	600	+
scaffold_3	67117623	67122623	spry4	600	+
scaffold_3	67237405	67242405	ndfip1	600	-
scaffold_3	67412643	67417643	pdlim4	600	+
scaffold_3	67458727	67463727	unnamed	600	-
scaffold_3	67711544	67716544	irf1	600	-
scaffold_3	6834598	6839598	fgfr1	600	-
scaffold_3	68895251	68900251	ablim3	600	+
scaffold_3	69136652	69141652	pcyox1l	600	+
scaffold_3	69305146	69310146	csnk1a1	600	-
scaffold_3	69861450	69866450	stk10	600	+
scaffold_3	70183132	70188132	neurl1b	600	-
scaffold_3	70449644	70454644	dusp1	600	-
scaffold_3	7052615	7057615	znf180	600	+
scaffold_3	71540978	71545978	cpeb4	600	-
scaffold_3	71794889	71799889	stc2	600	+
scaffold_3	71899988	71904988	bnip1	600	-
scaffold_3	7210738	7215738	plat	0	+
scaffold_3	72245016	72250016	stk32a	0	-
scaffold_3	73874564	73879564	thoc3	600	-
scaffold_3	74661451	74666451	hk2	600	-
scaffold_3	74971982	74976982	nsd1	600	+
scaffold_3	75114186	75119186	fam193b	600	+
scaffold_3	75200520	75205520	pdlim7	600	+
scaffold_3	75293728	75298728	dbn1	600	+
scaffold_3	75395534	75400534	prr7	600	-
scaffold_3	75445283	75450283	grk6	600	-
scaffold_3	75667600	75672600	drd1	0	-
scaffold_3	75721417	75726417	sfxn1	600	+
scaffold_3	7594703	7599703	tnfrsf10b	600	+
scaffold_3	76088833	76093833	eif4e1b	600	-
scaffold_3	76245542	76250542	cdhr2	0	-
scaffold_3	76333916	76338916	faf2	600	-
scaffold_3	76334499	76339499	cltb	600	+
scaffold_3	76374094	76379094	higd2a	600	-
scaffold_3	76407345	76412345	tmed9	600	+
scaffold_3	76419106	76424106	b4galt7	600	+
scaffold_3	76546895	76551895	n4bp3	600	+
scaffold_3	76619393	76624393	brd8	600	-
scaffold_3	76780038	76785038	cdc25c	600	-
scaffold_3	76780127	76785127	unnamed	600	+
scaffold_3	76860833	76865833	kdm3b	600	+
scaffold_3	77090695	77095695	apaf1	600	-
scaffold_3	77163025	77168025	depdc4	600	-
scaffold_3	77163122	77168122	scyl2	600	+
scaffold_3	7757051	7762051	bin3	600	+
scaffold_3	777022	782022	parvg	0	+
scaffold_3	77823470	77828470	gnptab	600	-
scaffold_3	77840602	77845602	dram1	600	+
scaffold_3	77899880	77904880	nup37	600	-
scaffold_3	77899953	77904953	c12orf48	600	+
scaffold_3	78106368	78111368	nt5dc3	600	+
scaffold_3	78463438	78468438	ascl1	600	-
scaffold_3	78564503	78569503	tdg	600	+
scaffold_3	78732002	78737002	chst11	600	+
scaffold_3	78964049	78969049	slc41a2	600	-
scaffold_3	78964258	78969258	c12orf45	600	+
scaffold_3	78972414	78977414	actr6	600	+
scaffold_3	79012118	79017118	aldh1l2	600	-
scaffold_3	79017196	79022196	kiaa1033	600	+
scaffold_3	79102141	79107141	appl2	600	-
scaffold_3	79171905	79176905	lta4h	600	-
scaffold_3	79327704	79332704	cdk17	600	-
scaffold_3	79330228	79335228	c12orf55	600	+
scaffold_3	8048105	8053105	piwil2	600	-
scaffold_3	81272987	81277987	myf6	600	+
scaffold_3	81284063	81289063	myf5	600	+
scaffold_3	82434421	82439421	lrriq1	600	+
scaffold_3	83740607	83745607	dusp6	600	-
scaffold_3	8413952	8418952	lzts1	600	+
scaffold_3	84260904	84265904	epyc	600	-
scaffold_3	84314206	84319206	lum	600	-
scaffold_3	84939995	84944995	ube2n	600	-
scaffold_3	85333299	85338299	tmcc3	600	-
scaffold_3	85480637	85485637	ndufa12	600	-
scaffold_3	85739360	85744360	tmem5	600	+
scaffold_3	85784082	85789082	srgap1	600	+
scaffold_3	86122492	86127492	hmga2	600	-
scaffold_3	86345746	86350746	lemd3	600	-
scaffold_3	863465	868465	dennd5b	600	+
scaffold_3	86360873	86365873	wif1	600	+
scaffold_3	86480240	86485240	tbc1d30	600	-
scaffold_3	86489027	86494027	gns	600	+
scaffold_3	86530793	86535793	c20orf3	600	-
scaffold_3	86570522	86575522	rassf3	600	-
scaffold_3	86985987	86990987	grip1	600	-
scaffold_3	87090139	87095139	dyrk2	600	+
scaffold_3	87308946	87313946	mdm1	600	-
scaffold_3	87443830	87448830	nup107	600	+
scaffold_3	87493886	87498886	yeats4	600	+
scaffold_3	87568959	87573959	cpm	600	+
scaffold_3	8759763	8764763	c8orf41	600	+
scaffold_3	88133755	88138755	ptprb	600	-
scaffold_3	88221924	88226924	ptprr	600	-
scaffold_3	88289812	88294812	tspan8	600	-
scaffold_3	88590178	88595178	rab21	600	+
scaffold_3	89640846	89645846	caps2	600	-
scaffold_3	89641127	89646127	unnamed	600	+
scaffold_3	89683351	89688351	krr1	600	-
scaffold_3	89852312	89857312	bbs10	600	-
scaffold_3	90146725	90151725	e2f7	600	-
scaffold_3	90749544	90754544	syt1	600	+
scaffold_3	91215488	91220488	ppp1r12a	600	-
scaffold_3	91329531	91334531	usp15	600	-
scaffold_3	92257222	92262222	slc38a1	600	+
scaffold_3	92523069	92528069	ano6	600	-
scaffold_3	92543588	92548588	dbx2	0	+
scaffold_3	92849454	92854454	twf1	600	+
scaffold_3	92920523	92925523	irak4	600	-
scaffold_3	92920637	92925637	pus7l	600	+
scaffold_3	9308049	9313049	unnamed	0	+
scaffold_3	93226896	93231896	prickle1	600	+
scaffold_3	93351218	93356218	yaf2	600	+
scaffold_3	93351218	93356218	zcrb1	600	+
scaffold_3	93351226	93356226	pphln1	600	-
scaffold_3	93383927	93388927	gxylt1	600	+
scaffold_3	94010641	94015641	pnpla8	600	-
scaffold_3	95106873	95111873	znf277	600	+
scaffold_3	95207657	95212657	ifrd1	600	+
scaffold_3	95337905	95342905	c7orf60	600	-
scaffold_3	95411740	95416740	gpr85	600	-
scaffold_3	95463283	95468283	unnamed	600	-
scaffold_3	95966776	95971776	mdfic	600	+
scaffold_3	96531629	96536629	cav2	600	+
scaffold_3	96669016	96674016	met	600	+
scaffold_3	96786623	96791623	capza2	600	+
scaffold_3	96806641	96811641	st7	600	+
scaffold_3	96972455	96977455	asz1	600	-
scaffold_3	97252317	97257317	ankrd26	600	-
scaffold_3	97553131	97558131	kcnd2	600	+
scaffold_3	98347404	98352404	aass	600	-
scaffold_3	98571623	98576623	cadps2	600	-
scaffold_3	98716587	98721587	atp6ap1	600	-
scaffold_3	98850493	98855493	wasl	600	-
scaffold_3	98901172	98906172	unnamed	600	+
scaffold_3	99746190	99751190	znf800	600	-
scaffold_3b	197372	202372	unnamed	0	+
scaffold_3b	62105	67105	clec10a	0	-
scaffold_4	100092352	100097352	gpbp1l1	600	+
scaffold_4	100231138	100236138	akr1a1	600	-
scaffold_4	100353979	100358979	c1orf228	600	-
scaffold_4	100355867	100360867	tmem53	600	+
scaffold_4	100432705	100437705	rnf220.1	600	-
scaffold_4	10057212	10062212	creb3l1	600	+
scaffold_4	100603404	100608404	eri3	600	+
scaffold_4	101307735	101312735	b4galt2	600	-
scaffold_4	101349426	101354426	atp6v0b	600	-
scaffold_4	101640512	101645512	pik3r3	600	-
scaffold_4	102085439	102090439	tspan1	600	+
scaffold_4	102404173	102409173	lrrc41	600	-
scaffold_4	102414274	102419274	nsun4	600	+
scaffold_4	102426315	102431315	faah.2	600	+
scaffold_4	102659888	102664888	prdx1	600	+
scaffold_4	102720024	102725024	unnamed	600	-
scaffold_4	102736208	102741208	tmem17	600	-
scaffold_4	102758815	102763815	hectd3	600	-
scaffold_4	102758894	102763894	urod	600	+
scaffold_4	102823810	102828810	zswim5	600	-
scaffold_4	102846616	102851616	hpdl	600	+
scaffold_4	102980201	102985201	eif2b3	600	+
scaffold_4	103028090	103033090	ptch2	600	+
scaffold_4	103144135	103149135	btbd19	600	-
scaffold_4	103177687	103182687	plk3	600	-
scaffold_4	103250574	103255574	best4	0	+
scaffold_4	103579626	103584626	mobkl2c	600	-
scaffold_4	103601661	103606661	atpaf1	600	-
scaffold_4	103605312	103610312	ccnb1.2	600	+
scaffold_4	103632887	103637887	kiaa0494	600	-
scaffold_4	103666761	103671761	cyp4b1.2	600	+
scaffold_4	104732671	104737671	bend5	600	+
scaffold_4	10575125	10580125	ckap5	600	-
scaffold_4	106235022	106240022	eps15	600	-
scaffold_4	106378426	106383426	nrd1	600	-
scaffold_4	106461938	106466938	btf3l4	600	+
scaffold_4	106462057	106467057	txndc12	600	-
scaffold_4	106482229	106487229	zfyve9	600	+
scaffold_4	106589209	106594209	prpf38a	600	+
scaffold_4	106589217	106594217	orc1	600	-
scaffold_4	106661959	106666959	zcchc11	600	-
scaffold_4	106662028	106667028	gpx7	600	+
scaffold_4	106888640	106893640	selrc1	600	-
scaffold_4	106893295	106898295	zyg11b	600	+
scaffold_4	106928309	106933309	echdc2	600	-
scaffold_4	106928397	106933397	scp2	600	+
scaffold_4	107018521	107023521	slc1a7	0	-
scaffold_4	107028316	107033316	cpt2	600	+
scaffold_4	107051115	107056115	c1orf123	600	-
scaffold_4	107142020	107147020	lrp8	600	-
scaffold_4	107246181	107251181	tmem48	600	-
scaffold_4	107390952	107395952	mrpl37	600	+
scaffold_4	107588503	107593503	c1orf177	600	+
scaffold_4	107664156	107669156	dars2	600	+
scaffold_4	107664673	107669673	cenpl	600	-
scaffold_4	107772313	107777313	gpr52	600	-
scaffold_4	107995753	108000753	cacybp	600	+
scaffold_4	108371025	108376025	tnr	600	-
scaffold_4	108529725	108534725	rfwd2	600	-
scaffold_4	108598743	108603743	pappa2	0	+
scaffold_4	109264423	109269423	sec16b	0	-
scaffold_4	109545414	109550414	ralgps2	600	+
scaffold_4	109682440	109687440	fam20b	600	+
scaffold_4	109715219	109720219	tor3a	600	+
scaffold_4	109975882	109980882	lamc1	600	-
scaffold_4	110203673	110208673	znf91	600	+
scaffold_4	110741761	110746761	kiaa1614	600	-
scaffold_4	110827436	110832436	xpr1	600	-
scaffold_4	110863948	110868948	acbd6	600	+
scaffold_4	110991850	110996850	qsox1	600	-
scaffold_4	111018823	111023823	clca3p	0	+
scaffold_4	111121583	111126583	e2f4	600	+
scaffold_4	111156446	111161446	elmo3	600	+
scaffold_4	111355408	111360408	coq9	600	+
scaffold_4	111355489	111360489	ciapin1	600	-
scaffold_4	111372235	111377235	polr2c	600	+
scaffold_4	111407471	111412471	dok4	600	-
scaffold_4	111543066	111548066	ccdc135	600	+
scaffold_4	111801687	111806687	ndrg3	0	-
scaffold_4	111825254	111830254	gins3	600	-
scaffold_4	111858162	111863162	ccdc113	600	-
scaffold_4	111865549	111870549	csnk2a2	600	+
scaffold_4	111962338	111967338	mmp15	600	-
scaffold_4	112108114	112113114	got2	600	-
scaffold_4	112152853	112157853	ftsjd1	600	+
scaffold_4	112313751	112318751	vac14	600	+
scaffold_4	11233902	11238902	vcl	600	-
scaffold_4	112672954	112677954	st3gal2.1	600	+
scaffold_4	112713004	112718004	exosc6	600	-
scaffold_4	112997844	113002844	fa2h	600	-
scaffold_4	113275425	113280425	fhod1	600	-
scaffold_4	11331676	11336676	zdhhc5	600	+
scaffold_4	113514077	113519077	lonp2	600	+
scaffold_4	113724175	113729175	aktip	600	-
scaffold_4	114170857	114175857	itfg1	600	+
scaffold_4	114171166	114176166	phkb	600	-
scaffold_4	114418647	114423647	dnaja2	600	+
scaffold_4	114529142	114534142	mylk3	0	+
scaffold_4	114557686	114562686	vps35	600	+
scaffold_4	114558307	114563307	orc6	600	-
scaffold_4	11508279	11513279	ctnnd1	600	-
scaffold_4	115693244	115698244	vstm2b	600	+
scaffold_4	115887418	115892418	c19orf12	600	-
scaffold_4	115979029	115984029	abhd14a	600	-
scaffold_4	116104495	116109495	tex264	600	-
scaffold_4	116136953	116141953	tmem115	600	-
scaffold_4	116312720	116317720	cacna2d2	600	-
scaffold_4	116448039	116453039	cish	600	-
scaffold_4	116675790	116680790	manf	600	+
scaffold_4	116733443	116738443	vprbp	600	-
scaffold_4	116919661	116924661	hyal1	600	+
scaffold_4	116925332	116930332	nat6	600	+
scaffold_4	116992193	116997193	nek2	600	+
scaffold_4	117376181	117381181	prph2	600	-
scaffold_4	118108023	118113023	chst13	600	-
scaffold_4	11882098	11887098	best1	0	+
scaffold_4	11905384	11910384	ftmt	600	-
scaffold_4	119074309	119079309	plxna1	600	-
scaffold_4	11933131	11938131	c11orf66	600	-
scaffold_4	119448008	119453008	chchd6	600	-
scaffold_4	119481553	119486553	tpra1	600	-
scaffold_4	11965098	11970098	hspa1l	600	-
scaffold_4	119728453	119733453	ruvbl1	600	-
scaffold_4	120362373	120367373	unnamed	600	+
scaffold_4	120372979	120377979	h1fx	600	+
scaffold_4	120383801	120388801	h2afj	600	-
scaffold_4	120399512	120404512	c3orf37	600	-
scaffold_4	121044305	121049305	ip6k2	600	-
scaffold_4	121200872	121205872	prkar2a	600	-
scaffold_4	121297362	121302362	p4htm	600	-
scaffold_4	12136706	12141706	b4galnt4	600	+
scaffold_4	121495654	121500654	impdh2	600	-
scaffold_4	121524380	121529380	qrich1.1	600	-
scaffold_4	123255521	123260521	lhfpl4	600	+
scaffold_4	123453049	123458049	unnamed	600	-
scaffold_4	123596859	123601859	plxnb1	600	-
scaffold_4	1236365	1241365	prmt3	600	+
scaffold_4	123657540	123662540	acox2	600	-
scaffold_4	123681163	123686163	arpc4	600	-
scaffold_4	123681365	123686365	tada3	600	+
scaffold_4	123828537	123833537	unnamed	600	-
scaffold_4	123946053	123951053	il17rc	0	+
scaffold_4	124451722	124456722	fgd5	600	+
scaffold_4	124564086	124569086	nr2c2	600	+
scaffold_4	125088981	125093981	tatdn2	600	-
scaffold_4	126876960	126881960	itpr1	600	-
scaffold_4	126894430	126899430	sumf1	600	+
scaffold_4	127977887	127982887	tnnc1	600	-
scaffold_4	128037994	128042994	alas1	600	-
scaffold_4	128047545	128052545	poc1a	600	+
scaffold_4	128077237	128082237	dusp7	600	+
scaffold_4	128907048	128912048	gxylt2	600	-
scaffold_4	128914496	128919496	shq1	600	+
scaffold_4	129247023	129252023	prok2	0	+
scaffold_4	12939614	12944614	tmem138	600	-
scaffold_4	129585676	129590676	foxp1	600	+
scaffold_4	130397968	130402968	unnamed	600	-
scaffold_4	130964726	130969726	c3orf64	600	+
scaffold_4	132339356	132344356	lrig1	600	+
scaffold_4	136732877	136737877	uroc1	600	+
scaffold_4	136785317	136790317	ccdc37	600	-
scaffold_4	137064281	137069281	flnb	600	+
scaffold_4	137503625	137508625	appl1	600	-
scaffold_4	139462275	139467275	susd3	600	-
scaffold_4	140073913	140078913	wnk3	600	+
scaffold_4	14050351	14055351	kcnq1	600	-
scaffold_4	14221533	14226533	mrpl21	600	+
scaffold_4	14221835	14226835	ighmbp2	600	-
scaffold_4	14849404	14854404	clcf1	600	-
scaffold_4	15506933	15511933	accs	600	+
scaffold_4	15823017	15828017	celf1	600	+
scaffold_4	15911063	15916063	far1	600	+
scaffold_4	16630950	16635950	spon1	600	-
scaffold_4	17200443	17205443	qser1	600	-
scaffold_4	17537359	17542359	rcn1	600	-
scaffold_4	17896946	17901946	dnajc24	600	-
scaffold_4	18546526	18551526	kcna4	600	+
scaffold_4	19274174	19279174	kif18a	600	+
scaffold_4	20123319	20128319	tollip	600	-
scaffold_4	20127093	20132093	brsk2	600	+
scaffold_4	20217765	20222765	mob2.1	600	-
scaffold_4	20227227	20232227	ifitm10	600	-
scaffold_4	2101985	2106985	slc17a6	0	-
scaffold_4	21269831	21274831	ccdc76	600	+
scaffold_4	21270286	21275286	sass6.2	600	-
scaffold_4	21338922	21343922	cdc14a	600	+
scaffold_4	22081954	22086954	rspry1	600	+
scaffold_4	22144614	22149614	cyld	600	+
scaffold_4	22506817	22511817	sall1	600	-
scaffold_4	23362851	23367851	tox3	600	-
scaffold_4	24094768	24099768	zdhhc1	600	-
scaffold_4	24153670	24158670	atp6v0d1	600	+
scaffold_4	24259812	24264812	hsd11b2	600	-
scaffold_4	24448812	24453812	tmem170a	600	-
scaffold_4	24470653	24475653	cfdp1	600	+
scaffold_4	25977315	25982315	unnamed	600	+
scaffold_4	26703112	26708112	nfatc3	600	-
scaffold_4	27116317	27121317	fam65a	600	-
scaffold_4	27751829	27756829	men1	600	-
scaffold_4	27842059	27847059	sipa1	600	-
scaffold_4	27961968	27966968	sssca1	600	-
scaffold_4	28030604	28035604	sf3b2	600	+
scaffold_4	28497248	28502248	pc.1	600	-
scaffold_4	28497248	28502248	pc.2	600	-
scaffold_4	28497633	28502633	ctsf	600	+
scaffold_4	28728530	28733530	amfr	600	-
scaffold_4	29086661	29091661	cbfb	600	+
scaffold_4	29111219	29116219	c16orf70	600	+
scaffold_4	29649664	29654664	bcmo1	600	-
scaffold_4	29674678	29679678	pkd1l2	0	+
scaffold_4	29750984	29755984	unnamed	600	-
scaffold_4	30094335	30099335	dynlrb2	600	-
scaffold_4	31764295	31769295	dpep2	0	-
scaffold_4	31789282	31794282	ddx28	600	-
scaffold_4	31789336	31794336	dus2l	600	+
scaffold_4	31925985	31930985	pskh1	600	-
scaffold_4	32223873	32228873	brd7	600	+
scaffold_4	32403054	32408054	adcy7	600	-
scaffold_4	32593626	32598626	tmem188	600	-
scaffold_4	32593823	32598823	tiprl	600	+
scaffold_4	32616703	32621703	unnamed	600	+
scaffold_4	3336543	3341543	scube2	600	+
scaffold_4	36106040	36111040	znf507	600	+
scaffold_4	36401954	36406954	nudt19	600	-
scaffold_4	36406142	36411142	tdrd12	600	+
scaffold_4	36582826	36587826	cep89	600	-
scaffold_4	36583042	36588042	c19orf40	600	+
scaffold_4	36633617	36638617	rhpn2	600	-
scaffold_4	36644878	36649878	gpatch1	600	+
scaffold_4	36673945	36678945	wdr88	600	+
scaffold_4	37707191	37712191	ces2	600	-
scaffold_4	37707191	37712191	ces3	600	-
scaffold_4	37749108	37754108	uba2	600	+
scaffold_4	37947449	37952449	gpi	600	-
scaffold_4	37970143	37975143	kiaa0355	600	+
scaffold_4	38279307	38284307	kctd15	600	-
scaffold_4	38591452	38596452	rrad	600	+
scaffold_4	3870606	3875606	adm	600	+
scaffold_4	38717788	38722788	pdp2	600	-
scaffold_4	38765189	38770189	ca7	600	-
scaffold_4	38792084	38797084	mvd	600	+
scaffold_4	39455457	39460457	unnamed	600	-
scaffold_4	39591774	39596774	vat1l	600	-
scaffold_4	42886848	42891848	unnamed	600	+
scaffold_4	42911869	42916869	tk2	600	-
scaffold_4	42917307	42922307	cmtm3	600	+
scaffold_4	43130051	43135051	nae1	600	-
scaffold_4	43380535	43385535	trappc2l	600	+
scaffold_4	43380609	43385609	galns	600	-
scaffold_4	43446293	43451293	cbfa2t3	600	-
[truncated: 1,986 more rows]
